# Supplementary material for: Nrf2 plays a critical role in the metabolic response during and after spaceflight
Source: Commun Biol. 2021 Dec 9;4:1381. doi: 10.1038/s42003-021-02904-6 (PMC8660801; doi:10.1038/s42003-021-02904-6)
Supplement: Supplementary file 3 — Supplementary Data 1 [file 42003_2021_2904_MOESM3_ESM.xlsx]

## Sheet: Supplementary Data 1
Supplementary Data 1
Classifications and metabolite numbers for datasets M624, M241 and M104.
Classification		M624		M241		M104
No.	Description	Number	M624 ID	Number	M241 ID	Number	M104 ID
1	Alkaloids	1	#1	1	#1	0	-
2	Amine Oxides	1	#2	1	#2	0	-
3	Amino Acids	20	#3-22	20	#3-22	10	#1-10
4	Amino Acid Related	30	#23-52	23	#23-45	12	#11-22
5	Bile Acids	14	#53-66	6	#46-51	0	-
6	Biogenic Amines	9	#67-75	7	#52-58	2	#23-24
7	Carboxylic Acids	7	#76-82	3	#59-61	1	#25
8	Cresols	1	#83	1	#62-62	0	-
9	Fatty Acids	12	#84-95	8	#63-70	1	#26
10	Hormones	4	#96-99	0	-	0	-
11	Indoles Derivatives	4	#100-103	4	#71-74	1	#27
12	Nucleobases Related	2	#104-105	1	#75	0	-
13	Vitamins & Cofactors	1	#106	1	#76	0	-
14	Acylcarnitines	40	#107-146	2	#77-78	1	#28
15	Ceramides	28	#147-174	4	#79-82	2	#29-30
16	Cholesteryl Esters	22	#175-196	6	#83-88	4	#31-34
17	Diacylglycerols	41	#197-237	1	#89	0	-
18	Dihydroceramides	8	#238-245	0	-	0	-
19	Glycerophospholipids	88	#246-333	72	#90-161	71	#35-95
20	Glycosylceramides	34	#334-367	0	-	0	-
21	Sphingolipids	14	#368-381	11	#162-172	9	#96-104
22	Sugars	1	#382	0	-	0	-
23	Triacylglycerols	242	#383-624	69	#173-241	0	-
	Total	624		241		104
