# Supplementary material for: Nrf2 plays a critical role in the metabolic response during and after spaceflight
Source: Commun Biol. 2021 Dec 9;4:1381. doi: 10.1038/s42003-021-02904-6 (PMC8660801; doi:10.1038/s42003-021-02904-6)
Supplement: Supplementary file 4 — Supplementary Data 2 [file 42003_2021_2904_MOESM4_ESM.xlsx]

## Sheet: Supplementary Data 2
Supplementary Data 2
Statistical results of datasets M241 and M104. Changes in FL-WT/L+18 and FL-WT/R+2.
Flag 1 means increased metabolite, Flag 2 means decreased metabolite, and Flag 0 means metabolite not significantly altered.
M241 ID	M104 ID	Metabolite	Class ID	Classification	Fold change				P value (Paired t-test)				Adjusted P value (Holm method)				Flag		Notes
					Change in FL-WT/L+18		Change in FL-WT/R+2		Change in FL-WT/L+18		Change in FL-WT/R+2		Change in FL-WT/L+18		Change in FL-WT/R+2		Change in FL-WT/L+18	Change in FL-WT/R+2
					#1 FL-WT/L+18 vs. FL-WT/L-17	#2 GC-WT/L+18 vs. GC-WT/L-17	#3 FL-WT/R+2 vs. FL-WT/L-17	#4 GC-WT/R+2 vs. GC-WT/L-17	#1 FL-WT/L+18 vs. FL-WT/L-17	#2 GC-WT/L+18 vs. GC-WT/L-17	#3 FL-WT/R+2 vs. FL-WT/L-17	#4 GC-WT/R+2 vs. GC-WT/L-17	#1 FL-WT/L+18 vs. FL-WT/L-17	#2 GC-WT/L+18 vs. GC-WT/L-17	#3 FL-WT/R+2 vs. FL-WT/L-17	#4 GC-WT/R+2 vs. GC-WT/L-17	1=Increased 2=Decreased 0=Not altered	1=Increased 2=Decreased 0=Not altered
1	-	Trigonelline	1	Alkaloids	0.87247	1.15954	0.757402	1.50869	0.0442894	0.267332	0.0437309	0.00955179	0.0885787	0.267332	0.0874619	0.0382072	0	0
2	-	TMAO	2	Amine Oxides	1.15911	0.769025	0.40528	0.841155	0.180674	0.155278	0.00599883	0.15552	0.180674	0.310556	0.0239953	0.311041	0	2
3	-	Ala	3	Amino Acids	1.14787	1.24578	1.00863	0.89346	0.192526	0.0204337	0.48022	0.201845	0.385051	0.0817347	0.48022	0.40369	0	0
4	-	Arg	3	Amino Acids	1.02844	1.10069	0.85907	1.28804	0.435339	0.114726	0.166903	0.11754	0.435339	0.458903	0.333806	0.23508	0	0
5	-	Asn	3	Amino Acids	0.704183	1.15422	1.11159	0.934137	0.0109996	0.0654317	0.188806	0.382987	0.0439985	0.130863	0.377612	0.382987	2	0
6	-	Asp	3	Amino Acids	0.658499	0.684769	0.504525	0.613509	0.0410266	0.00919184	0.00468395	0.0129249	0.0410266	0.0183837	0.0187358	0.0258498	0	0
7	1	Cys	3	Amino Acids	0.858407	1.02988	1.14239	1.24563	0.0689919	0.350358	0.0287137	0.0111765	0.137984	0.350358	0.0574274	0.0447061	0	0
8	2	Gln	3	Amino Acids	0.908308	1.0333	1.04886	1.02818	0.125102	0.375539	0.217925	0.366029	0.500408	0.375539	0.43585	0.732058	0	0
9	-	Glu	3	Amino Acids	0.774741	0.687845	0.452676	0.64733	0.175768	0.00442184	0.00630146	0.0236312	0.175768	0.0176874	0.0126029	0.0472625	0	0
10	3	Gly	3	Amino Acids	0.711111	1.18654	0.804175	1.03188	0.0395639	0.0198264	0.0607568	0.308635	0.0791277	0.0793055	0.121514	0.308635	0	0
11	4	His	3	Amino Acids	0.824195	1.13578	0.873727	1.09035	0.0248215	0.1172	0.0442139	0.223519	0.099286	0.234399	0.0884279	0.223519	0	0
12	5	Ile	3	Amino Acids	0.972723	1.22032	0.912778	1.3804	0.365758	0.0342831	0.227803	0.0352502	0.365758	0.137132	0.455606	0.0705005	0	0
13	-	Leu	3	Amino Acids	0.906777	1.04042	0.966566	1.36823	0.214201	0.377101	0.371559	0.0114389	0.428403	0.377101	0.743117	0.0457556	0	0
14	6	Lys	3	Amino Acids	0.690669	0.991536	0.715493	0.982588	0.0398703	0.448669	0.0559775	0.439984	0.159481	0.448669	0.111955	0.879968	0	0
15	-	Met	3	Amino Acids	0.74184	1.25443	0.777835	1.24498	0.0255545	0.0248007	0.116277	0.0465287	0.0511091	0.0992026	0.116277	0.0930574	0	0
16	7	Phe	3	Amino Acids	0.87396	1.12656	0.974477	1.10834	0.0552741	0.137986	0.359803	0.180603	0.221096	0.275973	0.359803	0.361206	0	0
17	-	Pro	3	Amino Acids	0.812709	1.28598	1.04375	1.22803	0.0923207	0.0406931	0.39353	0.0646904	0.184641	0.162773	0.39353	0.129381	0	0
18	8	Ser	3	Amino Acids	0.744172	1.23407	1.0706	1.05501	0.0279488	0.00423881	0.270262	0.297135	0.0558976	0.0169552	0.540524	0.297135	0	0
19	9	Thr	3	Amino Acids	0.819542	1.12674	0.91849	1.09778	0.127547	0.133168	0.32119	0.139113	0.510187	0.266336	0.32119	0.278226	0	0
20	-	Trp	3	Amino Acids	1.1037	0.938715	1.1267	1.38039	0.125134	0.333466	0.163083	0.0405496	0.250268	0.333466	0.326165	0.162199	0	0
21	-	Tyr	3	Amino Acids	0.838359	1.2185	0.711198	0.814952	0.142501	0.0414547	0.0486076	0.0465163	0.142501	0.165819	0.0972151	0.0930326	0	0
22	10	Val	3	Amino Acids	0.938598	1.14433	0.913986	1.40253	0.165957	0.142803	0.215187	0.0082145	0.331914	0.285606	0.215187	0.032858	0	0
23	11	1-Met-His	4	Amino Acid Related	0.915382	0.94226	1.02928	1.07862	0.0504717	0.138455	0.341141	0.242435	0.201887	0.27691	0.341141	0.48487	0	0
24	-	3-Met-His	4	Amino Acid Related	0.936556	1.03362	0.836021	1.38293	0.196959	0.276358	0.039137	0.0775013	0.393917	0.276358	0.156548	0.155003	0	0
25	-	5-AVA	4	Amino Acid Related	0.840077	0.653623	0.283276	0.927536	0.404047	0.101174	0.0333765	0.441506	0.808095	0.202347	0.133506	0.441506	0	0
26	12	AABA	4	Amino Acid Related	0.935519	1.08755	1.25211	1.39202	0.341019	0.095388	0.0649149	0.0244547	0.341019	0.190776	0.12983	0.0978187	0	0
27	13	ADMA	4	Amino Acid Related	0.742248	0.954243	0.765683	0.861065	0.0435544	0.283951	0.0195598	0.0443409	0.0871089	0.283951	0.0782391	0.0886818	0	0
28	14	alpha-AAA	4	Amino Acid Related	1.16018	0.931911	0.663065	0.831301	0.170002	0.115488	0.00671523	0.02178	0.170002	0.230976	0.0268609	0.0435599	0	0
29	15	Anserine	4	Amino Acid Related	0.784777	0.83157	0.876329	1.2231	0.121937	0.0644048	0.272007	0.13904	0.243874	0.257619	0.272007	0.27808	0	0
30	-	Betaine	4	Amino Acid Related	0.824728	1.1426	0.941754	1.01734	0.0501778	0.011024	0.272942	0.457981	0.100356	0.0440959	0.545884	0.457981	0	0
31	16	c4-OH-Pro	4	Amino Acid Related	0.922414	1.07013	0.919018	1.07153	0.0231511	0.085197	0.0672124	0.101744	0.0926044	0.170394	0.134425	0.101744	0	0
32	-	Carnosine	4	Amino Acid Related	0.250063	0.301678	0.302026	0.568441	0.029689	0.00282797	0.0311091	0.0645256	0.059378	0.0113119	0.0622182	0.0645256	0	0
33	-	Cit	4	Amino Acid Related	0.876744	0.924208	0.541857	0.987557	0.187581	0.188327	0.00612758	0.467554	0.375163	0.376653	0.0245103	0.467554	0	2
34	-	Cystine	4	Amino Acid Related	0.398748	1.42673	1.38046	2.26329	0.00153589	0.0166034	0.0151126	0.00054682	0.00307179	0.0166034	0.0302252	0.00218728	2	0
35	17	DOPA	4	Amino Acid Related	0.897511	0.992658	0.87125	0.933921	0.020545	0.41328	0.0165597	0.0381078	0.0410899	0.41328	0.0662388	0.0762156	2	0
36	-	HArg	4	Amino Acid Related	0.812983	0.998789	0.889682	1.149	0.0447577	0.490406	0.114516	0.213925	0.179031	0.490406	0.229032	0.42785	0	0
37	18	HCys	4	Amino Acid Related	1.03133	1.08126	0.756918	1.30775	0.370392	0.219923	0.0965658	0.0258274	0.370392	0.439845	0.193132	0.10331	0	0
38	19	Kynurenine	4	Amino Acid Related	1.03432	0.93364	0.967973	1.0439	0.0698876	0.161265	0.294307	0.2741	0.27955	0.322529	0.294307	0.548201	0	0
39	-	Met-SO	4	Amino Acid Related	0.839574	1.93052	1.11278	1.99512	0.0403447	0.0292966	0.27658	0.011089	0.0806893	0.0585933	0.27658	0.0443561	0	0
40	-	Orn	4	Amino Acid Related	0.701169	1.23984	0.9529	1.45335	0.00189102	0.0483196	0.370715	0.0169833	0.00756408	0.0966392	0.370715	0.0339665	2	0
41	-	PAG	4	Amino Acid Related	0.974734	0.515286	0.156881	0.326014	0.482123	0.0728803	0.00747785	0.0340485	0.482123	0.145761	0.0299114	0.068097	0	2
42	20	ProBetaine	4	Amino Acid Related	0.754401	1.14604	0.489949	1.09686	0.00361415	0.0133659	0.00108398	0.250905	0.0072283	0.0267319	0.0043359	0.250905	2	2
43	-	Sarcosine	4	Amino Acid Related	0.842904	1.17694	0.867223	2.03753	0.0645969	0.154986	0.239991	0.0104705	0.129194	0.309973	0.239991	0.041882	0	0
44	21	SDMA	4	Amino Acid Related	0.811594	0.912698	0.788732	0.781746	0.166931	0.119502	0.03941	0.0197118	0.166931	0.239005	0.0788201	0.0788471	0	0
45	22	t4-OH-Pro	4	Amino Acid Related	0.567365	0.992021	0.689995	0.971052	0.00949515	0.419974	0.0100919	0.356372	0.0379806	0.419974	0.0201839	0.712743	2	2
46	-	CA	5	Bile Acids	0.547051	0.590775	0.0813537	0.00357703	0.141651	0.134142	0.0042107	0.15003	0.283302	0.268284	0.0168428	0.15003	0	2
47	-	DCA	5	Bile Acids	0.59292	1.04713	0.200234	0.0747067	0.133913	0.38914	0.00459333	0.114467	0.267826	0.38914	0.0183733	0.228933	0	2
48	-	TCA	5	Bile Acids	0.595238	1.05969	1.35172	0.103637	0.0200307	0.250927	0.14191	0.192501	0.0801228	0.250927	0.283819	0.385002	0	0
49	-	TCDCA	5	Bile Acids	0.574468	0.74567	0.824561	0.134913	0.0203408	0.152698	0.0976972	0.203105	0.0813631	0.305396	0.195394	0.203105	0	0
50	-	TDCA	5	Bile Acids	0.637931	2.65211	1.19079	0.338534	0.0709353	0.184582	0.276164	0.197603	0.283741	0.369165	0.276164	0.395206	0	0
51	-	TMCA	5	Bile Acids	0.407191	0.881278	0.935726	0.0883175	0.0150572	0.136002	0.378475	0.190115	0.0602289	0.272003	0.378475	0.380231	0	0
52	-	beta-Ala	6	Biogenic Amines	0.675313	0.780289	0.441315	0.644699	0.0664359	0.0194812	0.00194332	0.00928471	0.0664359	0.0389623	0.00777327	0.0185694	0	0
53	23	Dopamine	6	Biogenic Amines	0.983573	0.997665	1	1.0181	0.307546	0.458445	0.5	0.304284	0.615092	0.916891	0.5	1	0	0
54	-	GABA	6	Biogenic Amines	0.965044	0.954474	0.721382	0.788069	0.421164	0.323233	0.0158658	0.241131	0.421164	0.646466	0.0634631	0.482261	0	0
55	-	Histamine	6	Biogenic Amines	1.78514	0.476849	0.78775	1.02963	0.0810904	0.026894	0.231866	0.442415	0.162181	0.107576	0.463732	0.442415	0	0
56	-	Putrescine	6	Biogenic Amines	0.808924	1.18048	0.572203	1.1328	0.241113	0.0267964	0.0256097	0.0556416	0.241113	0.0535927	0.102439	0.111283	0	0
57	-	Spermidine	6	Biogenic Amines	0.830698	0.893659	0.443731	0.786902	0.281243	0.230992	0.0102775	0.0508331	0.281243	0.461985	0.0411102	0.101666	0	2
58	24	Spermine	6	Biogenic Amines	0.894289	1.02923	0.662242	0.835073	0.304377	0.376707	0.00683328	0.0285348	0.608755	0.376707	0.0273331	0.0570695	0	2
59	-	AconAcid	7	Carboxylic Acids	1.25418	0.785988	0.517874	0.613244	0.0775525	0.0270271	0.00111322	0.00265625	0.0775525	0.0540543	0.00445287	0.00531249	0	0
60	-	HipAcid	7	Carboxylic Acids	1.71244	0.802285	0.464348	1.07302	0.0164615	0.259692	0.0265751	0.29537	0.0658458	0.519384	0.0531502	0.29537	0	0
61	25	Lac	7	Carboxylic Acids	1.33234	0.831515	0.701993	0.679283	0.0950293	0.0900492	0.0147296	0.00197745	0.0950293	0.180098	0.0294592	0.00790979	0	0
62	-	p-Cresol-SO4	8	Cresols	1.27052	0.651989	0.550519	0.735085	0.289863	0.205516	0.144364	0.257469	0.289863	0.411031	0.577455	0.514937	0	0
63	26	AA	9	Fatty Acids	0.701028	0.740455	0.560009	0.577933	0.0160141	0.0483666	0.00153706	0.00408723	0.0320282	0.0483666	0.00614824	0.00817446	0	0
64	-	DHA	9	Fatty Acids	1.04146	0.785806	0.410602	0.413226	0.374383	0.190321	0.00161058	0.00228798	0.374383	0.380643	0.00644234	0.00457595	0	0
65	-	EPA	9	Fatty Acids	1.04329	0.654349	0.357143	0.37269	0.385645	0.0353704	0.000223027	0.00120247	0.385645	0.0707408	0.000892108	0.00240495	0	0
66	-	FA(18:1)	9	Fatty Acids	1.09086	0.576642	0.789132	0.446668	0.305846	0.00688533	0.00905894	0.00347391	0.305846	0.0137707	0.0181179	0.0138956	0	0
67	-	FA(18:2)	9	Fatty Acids	1.12069	0.624614	1.15601	0.581826	0.250078	0.00466946	0.0154402	0.0150885	0.250078	0.0186778	0.0308804	0.030177	0	1
68	-	FA(20:1)	9	Fatty Acids	0.747974	0.68255	0.435992	0.421896	0.212433	0.0231293	0.010485	0.000740407	0.212433	0.0462586	0.0209699	0.00296163	0	0
69	-	FA(20:2)	9	Fatty Acids	0.679991	0.548084	0.354675	0.2255	0.156631	0.0210732	0.00500053	0.000848092	0.156631	0.0421464	0.0100011	0.00339237	0	0
70	-	FA(20:3)	9	Fatty Acids	1.13547	0.609503	0.484793	0.32105	0.32346	0.0486578	0.0026741	0.00230617	0.32346	0.0973155	0.00534821	0.00922467	0	0
71	-	3-IAA	11	Indoles Derivatives	0.842327	0.860638	0.862345	1.33358	0.107153	0.244059	0.260631	0.101092	0.214306	0.488118	0.260631	0.40437	0	0
72	-	3-IPA	11	Indoles Derivatives	0.870334	0.43109	0.28041	0.671462	0.291027	0.000268212	0.00698538	0.0708398	0.291027	0.00107285	0.0139708	0.14168	0	2
73	-	Ind-SO4	11	Indoles Derivatives	1.1512	1.08401	0.308773	0.913764	0.362135	0.270358	0.00226712	0.403104	0.72427	0.540716	0.00906847	0.403104	0	2
74	27	Indole	11	Indoles Derivatives	1.04402	1.01791	1.15017	1.39306	0.317026	0.429472	0.103768	0.0106933	0.634052	0.429472	0.207537	0.0427731	0	0
75	-	Xanthine	12	Nucleobases Related	0.145077	0.467555	0.229248	0.540556	0.00137111	0.112563	0.000301506	0.109216	0.00274222	0.112563	0.00120602	0.218431	2	2
76	-	Choline	13	Vitamins & Cofactors	0.964149	0.931258	0.495349	0.691578	0.418904	0.268544	0.000935093	0.00279509	0.418904	0.537088	0.00374037	0.00559019	0	0
77	-	C2	14	Acylcarnitines	1.09853	0.688503	0.871907	0.631016	0.23015	0.0112796	0.0426253	0.00433913	0.23015	0.0225592	0.0852506	0.0173565	0	0
78	28	C4	14	Acylcarnitines	0.956827	0.63591	0.532828	0.620116	0.375207	0.000361507	0.00379951	0.000847943	0.375207	0.00144603	0.00759902	0.00169589	0	0
79	-	Cer(d18:1/22:0)	15	Ceramides	1.57346	0.947732	1.25743	1.20389	0.00339116	0.337159	0.0274896	0.127653	0.0135647	0.337159	0.0549791	0.255306	1	0
80	-	Cer(d18:1/23:0)	15	Ceramides	1.23584	0.777557	1.18872	0.786495	0.103339	0.0595411	0.0707955	0.0934706	0.103339	0.238164	0.141591	0.186941	0	0
81	29	Cer(d18:1/24:0)	15	Ceramides	1.14923	0.697674	0.684059	0.77907	0.235834	0.00994666	0.0164217	0.106538	0.235834	0.0397866	0.0328433	0.213077	0	2
82	30	Cer(d18:1/24:1)	15	Ceramides	0.952521	0.85342	0.888732	0.842201	0.281473	0.0578084	0.0106313	0.11584	0.281473	0.115617	0.0425253	0.23168	0	2
83	-	CE(18:0)	16	Cholesteryl Esters	0.897053	0.573978	0.50848	0.213173	0.346245	0.0909262	0.0646244	0.000805051	0.346245	0.181852	0.129249	0.0032202	0	0
84	31	CE(18:1)	16	Cholesteryl Esters	1.15402	0.893011	0.67275	0.767474	0.112003	0.215821	0.000917673	0.0259414	0.224006	0.215821	0.00367069	0.0518827	0	2
85	32	CE(18:2)	16	Cholesteryl Esters	1.42338	1.239	0.852118	1.14025	5.76838e-05	0.00824837	0.04271	0.105041	0.000230735	0.0164967	0.08542	0.105041	0	0
86	33	CE(20:4)	16	Cholesteryl Esters	1.25877	1.45192	1.98335	1.59808	0.00233901	0.001197	3.39353e-05	0.000410667	0.00233901	0.002394	0.000135741	0.000821334	0	0
87	-	CE(20:5)	16	Cholesteryl Esters	1.83681	1.21271	0.687484	0.955334	0.000956182	0.0422754	0.00860089	0.384515	0.00382473	0.0845508	0.0172018	0.384515	1	2
88	34	CE(22:6)	16	Cholesteryl Esters	1.39003	1.43896	1.45808	1.56186	0.00568655	0.00450635	0.00019676	0.0282632	0.0113731	0.0090127	0.000787041	0.0282632	0	0
89	-	DG(17:0_18:1)	17	Diacylglycerols	1.03627	1.01955	0.385218	0.457195	0.242512	0.448658	4.27321e-05	0.0178603	0.485025	0.448658	0.000170928	0.0357206	0	0
90	35	lysoPC a C14:0	19	Glycerophospholipids	1.14178	0.8734	0.624604	0.687198	0.094526	0.0103738	0.000903622	6.50453e-05	0.094526	0.0207476	0.00180724	0.000260181	0	0
91	36	lysoPC a C16:0	19	Glycerophospholipids	1.40297	1.0771	0.779433	0.939726	0.0040497	0.216569	0.00130806	0.152154	0.0080994	0.216569	0.00523224	0.304308	1	2
92	37	lysoPC a C16:1	19	Glycerophospholipids	1.30762	0.925743	0.426762	0.61396	0.025499	0.296853	0.000163512	0.00393616	0.050998	0.296853	0.000654048	0.00787232	0	0
93	38	lysoPC a C17:0	19	Glycerophospholipids	1.26751	1.15172	0.785915	0.91415	0.0144276	0.0994027	0.00275583	0.069575	0.0288553	0.0994027	0.0110233	0.13915	1	2
94	39	lysoPC a C18:0	19	Glycerophospholipids	1.85132	1.21435	0.95903	1.08084	0.000460279	0.0497675	0.227417	0.0977498	0.00184112	0.0995349	0.227417	0.1955	1	0
95	40	lysoPC a C18:1	19	Glycerophospholipids	1.38617	0.907975	0.445495	0.620961	0.00714665	0.257345	7.37829e-05	0.00257621	0.0142933	0.257345	0.000295132	0.00515241	1	0
96	41	lysoPC a C18:2	19	Glycerophospholipids	1.40576	0.992453	0.695554	0.797065	0.0136733	0.471325	0.00414793	0.0257258	0.0273467	0.471325	0.0165917	0.0514516	1	2
97	42	lysoPC a C20:3	19	Glycerophospholipids	1.41533	1.04827	0.507203	0.56226	0.00311817	0.383323	0.000252445	0.000220901	0.00623634	0.383323	0.000504889	0.000883604	1	0
98	43	lysoPC a C20:4	19	Glycerophospholipids	1.11408	1.07367	1.07469	0.859614	0.12534	0.254367	0.199454	0.120113	0.250679	0.254367	0.398907	0.480453	0	0
99	44	PC aa C30:0	19	Glycerophospholipids	0.93764	0.945191	0.790712	1.07477	0.267394	0.202286	0.0170496	0.204578	0.267394	0.404571	0.0681982	0.409156	0	0
100	45	PC aa C32:0	19	Glycerophospholipids	0.899927	0.958955	1.01118	1.25611	0.135375	0.271455	0.454484	0.0378876	0.27075	0.54291	0.454484	0.15155	0	0
101	46	PC aa C32:1	19	Glycerophospholipids	1.05791	0.76926	0.411207	0.667794	0.338239	0.0970516	0.00125155	0.0109597	0.338239	0.194103	0.00500622	0.0219195	0	0
102	-	PC aa C32:2	19	Glycerophospholipids	0.950462	0.915415	0.494093	1.08162	0.328885	0.207331	0.00109578	0.256697	0.328885	0.414661	0.00438311	0.513394	0	2
103	47	PC aa C32:3	19	Glycerophospholipids	1.19312	0.901198	0.6992	1.00898	0.06651	0.154844	0.000321	0.453716	0.13302	0.309688	0.001284	0.453716	0	2
104	48	PC aa C34:1	19	Glycerophospholipids	1.27172	0.807268	0.481941	0.704762	0.016105	0.0766119	0.000158559	0.0232755	0.0322099	0.0766119	0.000634235	0.046551	1	0
105	-	PC aa C34:2	19	Glycerophospholipids	1.14875	1.01232	0.889717	1.17029	0.0841714	0.445698	0.0846197	0.090866	0.336686	0.445698	0.169239	0.181732	0	0
106	49	PC aa C34:3	19	Glycerophospholipids	1.00777	0.990599	0.667889	1.12985	0.462735	0.442839	0.00253319	0.137791	0.462735	0.885679	0.0101328	0.275582	0	2
107	50	PC aa C34:4	19	Glycerophospholipids	0.90637	0.949266	0.739649	1.16288	0.173865	0.226223	0.0299126	0.0831371	0.34773	0.226223	0.11965	0.166274	0	0
108	51	PC aa C36:0	19	Glycerophospholipids	1.37778	1.17414	1.12696	1.44714	0.00819032	0.0281239	0.0881671	0.0052146	0.0163806	0.0562477	0.0881671	0.0208584	1	0
109	52	PC aa C36:1	19	Glycerophospholipids	1.73484	0.941687	0.680149	0.903777	0.000363801	0.299578	0.000953388	0.197821	0.00145521	0.299578	0.00190678	0.395641	1	2
110	53	PC aa C36:2	19	Glycerophospholipids	1.46601	1.08492	0.921232	1.15782	0.0032241	0.163592	0.165437	0.0917862	0.0128964	0.327184	0.165437	0.183572	1	0
111	54	PC aa C36:3	19	Glycerophospholipids	1.13103	1.05214	0.665855	0.935568	0.0381917	0.293687	0.000257533	0.219315	0.0763834	0.293687	0.00103013	0.438631	0	2
112	55	PC aa C36:4	19	Glycerophospholipids	0.962668	1.10124	1.3504	1.18767	0.29524	0.101306	0.000580619	0.00835645	0.29524	0.202611	0.00232248	0.0167129	0	0
113	-	PC aa C36:5	19	Glycerophospholipids	1.39121	0.940804	0.679138	1.0098	0.00760604	0.284537	0.0081249	0.472861	0.0304242	0.569074	0.0162498	0.472861	1	2
114	56	PC aa C36:6	19	Glycerophospholipids	1.25	1.04083	0.605694	0.992576	0.0475834	0.368154	0.00417059	0.462777	0.0951668	0.736308	0.0166824	0.462777	0	2
115	57	PC aa C38:0	19	Glycerophospholipids	1.28521	1.13371	1.10678	1.36455	0.00338817	0.055251	0.0718182	0.000239398	0.00677634	0.110502	0.0718182	0.000957593	1	0
116	58	PC aa C38:3	19	Glycerophospholipids	1.48844	1.15972	0.857468	1.01617	0.000525758	0.0720864	0.0317114	0.418355	0.00210303	0.144173	0.0634228	0.418355	1	0
117	59	PC aa C38:4	19	Glycerophospholipids	1.22575	1.2027	1.72251	1.2724	0.016151	0.0151002	0.000125339	0.0276464	0.032302	0.0302005	0.000501356	0.0276464	0	0
118	60	PC aa C38:5	19	Glycerophospholipids	1.22186	1.01737	0.842416	0.892573	0.0020443	0.417388	0.00915532	0.0497596	0.0081772	0.417388	0.0183106	0.0995191	1	2
119	61	PC aa C38:6	19	Glycerophospholipids	1.29958	1.12089	1.18254	1.02245	0.00169958	0.104588	0.0207935	0.432786	0.00679832	0.209176	0.0415869	0.432786	1	1
120	62	PC aa C40:2	19	Glycerophospholipids	1.07201	1.0258	0.50266	0.991575	0.14172	0.36978	0.000406081	0.469533	0.28344	0.739561	0.00162433	0.469533	0	2
121	-	PC aa C40:3	19	Glycerophospholipids	1.37609	1.15919	0.451251	1.065	0.00784388	0.0767872	0.000332168	0.257755	0.0156878	0.153574	0.00132867	0.257755	1	2
122	63	PC aa C40:4	19	Glycerophospholipids	1.34064	1.12565	0.744228	1.03163	0.0017247	0.104467	0.0154117	0.317228	0.00689878	0.208934	0.0308235	0.317228	1	2
123	64	PC aa C40:5	19	Glycerophospholipids	1.54759	1.0098	0.717433	0.869101	1.95081e-05	0.461434	0.00136682	0.0739149	7.80322e-05	0.461434	0.00273363	0.14783	1	2
124	-	PC aa C40:6	19	Glycerophospholipids	1.8374	1.14229	1.2684	1.04408	4.53487e-06	0.0912976	0.0105099	0.378085	1.81395e-05	0.182595	0.0210199	0.378085	1	1
125	-	PC aa C42:1	19	Glycerophospholipids	1.22376	1.16369	0.771084	1.43155	0.119092	0.13078	0.16297	0.0112993	0.238183	0.261561	0.16297	0.0451973	0	0
126	65	PC aa C42:2	19	Glycerophospholipids	1.20487	0.906449	0.61326	0.929155	0.0456125	0.17231	0.016441	0.237317	0.0912249	0.34462	0.0657641	0.237317	0	0
127	66	PC aa C42:4	19	Glycerophospholipids	1.18957	1.14182	0.753623	1.06512	0.0690386	0.155213	0.00910164	0.17682	0.138077	0.310426	0.0364066	0.17682	0	2
128	67	PC aa C42:5	19	Glycerophospholipids	1.14802	1.01358	0.750493	1.14941	0.131516	0.432166	0.020761	0.101136	0.263032	0.432166	0.083044	0.202273	0	0
129	-	PC aa C42:6	19	Glycerophospholipids	1.7269	1.15286	0.504983	1.01218	2.36259e-05	0.0768092	0.00144232	0.459285	9.45034e-05	0.153618	0.00288463	0.459285	1	2
130	-	PC ae C30:1	19	Glycerophospholipids	1.0662	1.07239	0.768559	1.28788	0.318522	0.267704	0.15957	0.0834943	0.318522	0.535409	0.319141	0.333977	0	0
131	-	PC ae C30:2	19	Glycerophospholipids	0.970833	1.09524	0.805654	1.04233	0.412352	0.239546	0.118736	0.281608	0.412352	0.479092	0.474946	0.563216	0	0
132	68	PC ae C32:1	19	Glycerophospholipids	1.15774	1.01944	1.02564	1.24028	0.0515432	0.396367	0.365755	0.0193138	0.103086	0.396367	0.731511	0.0772552	0	0
133	69	PC ae C32:2	19	Glycerophospholipids	1.15856	1.04082	0.752852	1.08485	0.0727699	0.357346	0.0432989	0.237313	0.14554	0.357346	0.173195	0.474627	0	0
134	-	PC ae C34:0	19	Glycerophospholipids	1.40005	1.02384	0.617059	1.09423	0.00334265	0.35074	0.00900108	0.182634	0.0133706	0.35074	0.0180022	0.365268	1	2
135	70	PC ae C34:1	19	Glycerophospholipids	0.896739	0.89613	0.714414	0.948065	0.115366	0.0999931	0.00536896	0.301287	0.230732	0.199986	0.0214759	0.301287	0	2
136	71	PC ae C34:2	19	Glycerophospholipids	1.02534	1.01618	0.832162	1.1908	0.405443	0.413781	0.0530079	0.10144	0.810885	0.413781	0.212031	0.20288	0	0
137	72	PC ae C34:3	19	Glycerophospholipids	1.26114	1.02139	0.745206	1.22748	0.0189481	0.365009	0.0168645	0.0725225	0.0378962	0.365009	0.0674579	0.145045	0	0	#1 Not significant by Holm method
138	73	PC ae C36:0	19	Glycerophospholipids	1.45829	1.00838	0.758804	1.14171	0.000449198	0.45479	0.0323444	0.0880836	0.00179679	0.45479	0.0646887	0.176167	1	0
139	74	PC ae C36:1	19	Glycerophospholipids	1.24059	0.950549	0.680841	0.891608	0.0193831	0.311469	0.00238955	0.171641	0.0387662	0.311469	0.00955821	0.343283	1	2
140	75	PC ae C36:2	19	Glycerophospholipids	1.09685	1.06355	0.886086	1.07572	0.210363	0.179735	0.131519	0.252237	0.420727	0.359469	0.526078	0.252237	0	0
141	76	PC ae C36:3	19	Glycerophospholipids	1.02469	0.991709	0.614706	1.02168	0.39576	0.449813	0.00181846	0.418692	0.79152	0.449813	0.00727382	0.837383	0	2
142	77	PC ae C36:4	19	Glycerophospholipids	0.986938	1.00925	1.30854	1.39294	0.43313	0.43427	0.0123107	0.000569691	0.866259	0.43427	0.0246215	0.00227876	0	0
143	78	PC ae C36:5	19	Glycerophospholipids	1.17813	1.00781	1.47163	1.59436	0.0598828	0.448081	0.00272856	0.0074984	0.119766	0.448081	0.0109142	0.0149968	0	0
144	79	PC ae C38:0	19	Glycerophospholipids	1.24094	1.13106	0.82365	0.981276	0.00506895	0.120508	0.0283012	0.406245	0.0202758	0.241016	0.0566023	0.406245	1	0
145	80	PC ae C38:1	19	Glycerophospholipids	1.25875	1.06533	0.880368	1.07337	0.0103991	0.189374	0.0896766	0.22135	0.0415965	0.378747	0.179353	0.22135	1	0
146	81	PC ae C38:2	19	Glycerophospholipids	1.29384	1.14312	1.09472	1.08606	0.0184864	0.0630422	0.229918	0.206081	0.0739454	0.126084	0.229918	0.412163	0	0
147	82	PC ae C38:3	19	Glycerophospholipids	1.13973	1.08068	0.810227	0.95	0.0931183	0.176908	0.00611233	0.227648	0.186237	0.353817	0.0244493	0.227648	0	2
148	83	PC ae C38:4	19	Glycerophospholipids	0.998369	1.09796	1.41161	1.26336	0.491715	0.0618354	0.00421401	0.00148419	0.491715	0.123671	0.00842802	0.00593675	0	0
149	84	PC ae C38:5	19	Glycerophospholipids	1.09118	1.04217	1.16953	1.28675	0.0916729	0.255994	0.0473862	0.00154867	0.183346	0.255994	0.0947724	0.00619466	0	0
150	85	PC ae C38:6	19	Glycerophospholipids	1.24259	1.0592	1.19848	1.3386	0.00263292	0.168873	0.0245906	0.00383279	0.0105317	0.168873	0.0491813	0.00766558	1	0
151	86	PC ae C40:1	19	Glycerophospholipids	1.1655	1.18418	0.773446	0.888285	0.0404596	0.103004	0.0230645	0.178119	0.0809192	0.206008	0.0922579	0.178119	0	0
152	87	PC ae C40:2	19	Glycerophospholipids	1.20727	0.971004	0.614795	0.87884	0.0156285	0.369633	0.000631164	0.129984	0.031257	0.369633	0.00252466	0.259969	1	2
153	88	PC ae C40:3	19	Glycerophospholipids	1.23942	1.14869	0.85089	1.02023	0.00768987	0.0216438	0.0401074	0.397508	0.0307595	0.0432875	0.0802148	0.397508	0	0
154	89	PC ae C40:4	19	Glycerophospholipids	1.09335	1.12519	1.42163	1.25851	0.152841	0.0255745	0.000473435	0.00181728	0.152841	0.0511489	0.00189374	0.00363456	0	0
155	90	PC ae C40:5	19	Glycerophospholipids	1.41775	0.986584	0.754319	1.07842	0.00385982	0.427398	0.0343983	0.222854	0.0154393	0.427398	0.0687965	0.445708	1	0
156	91	PC ae C40:6	19	Glycerophospholipids	1.28344	1.16326	1.16494	1.16083	0.00493814	0.0549343	0.0383591	0.0600971	0.0197525	0.109869	0.0767183	0.0600971	1	0
157	92	PC ae C42:0	19	Glycerophospholipids	1.16763	1.10814	0.62921	0.948566	0.00290143	0.154643	4.46421e-05	0.32373	0.00580286	0.309286	0.000178569	0.32373	1	2
158	93	PC ae C42:1	19	Glycerophospholipids	0.957543	1.13372	0.628062	0.847416	0.309248	0.120918	0.00191938	0.135412	0.309248	0.241835	0.00767752	0.270823	0	2
159	-	PC ae C42:2	19	Glycerophospholipids	1.31217	0.989867	0.49604	0.678878	0.00588517	0.470907	0.000387855	0.00822832	0.0117703	0.470907	0.00155142	0.0164566	1	0
160	94	PC ae C42:3	19	Glycerophospholipids	1.09	1.11746	0.687534	0.896357	0.092878	0.197913	0.00827385	0.183295	0.185756	0.197913	0.0330954	0.36659	0	2
161	95	PC ae C44:5	19	Glycerophospholipids	1.41111	1.15373	0.581569	0.942161	0.00702574	0.168837	0.00376514	0.311543	0.0140515	0.337674	0.0150606	0.311543	1	2
162	96	SM (OH) C14:1	21	Sphingolipids	1.4896	1.09081	1.70822	1.07133	0.00341245	0.0668246	0.000163609	0.305745	0.0068249	0.133649	0.000654435	0.305745	1	1
163	97	SM (OH) C16:1	21	Sphingolipids	0.942284	1.01506	1.28085	1.00602	0.313765	0.40418	0.0216128	0.478991	0.62753	0.808361	0.0864511	0.478991	0	0
164	-	SM (OH) C22:1	21	Sphingolipids	1.51073	1.04573	1.26191	1.24561	0.00144828	0.368179	0.0208271	0.172134	0.00579313	0.368179	0.0416543	0.344268	1	1
165	98	SM (OH) C22:2	21	Sphingolipids	1.28165	1.10512	1.30994	1.19369	0.000351794	0.198193	0.00129604	0.112924	0.00140718	0.198193	0.00259208	0.225849	1	1
166	-	SM (OH) C24:1	21	Sphingolipids	1.22543	1.2697	1.36145	1.36182	0.0116899	0.0304282	0.0111823	0.0360884	0.0233799	0.0608564	0.0447292	0.0360884	1	1	#4 Not significant by Holm method
167	99	SM C16:0	21	Sphingolipids	1.34888	0.988663	1.31811	1.19454	0.00632492	0.423679	0.000756444	0.0212897	0.0126498	0.423679	0.00302577	0.0425794	1	0
168	100	SM C16:1	21	Sphingolipids	1.34267	1.12414	1.2217	1.37341	0.00290191	0.0394247	0.0017825	0.00295684	0.00580382	0.0394247	0.00713	0.00591369	0	0
169	101	SM C18:0	21	Sphingolipids	1.04761	0.862417	1.74451	1.22153	0.314033	0.0489653	0.000360827	0.0320214	0.314033	0.0979306	0.00144331	0.0640429	0	1
170	102	SM C18:1	21	Sphingolipids	1.14227	0.913043	1.73262	1.34522	0.0919422	0.0756442	0.000227918	0.0194845	0.0919422	0.151288	0.000911673	0.038969	0	0
171	103	SM C24:0	21	Sphingolipids	1.41209	1.02445	0.726424	1.06435	0.00324537	0.402895	0.00349659	0.339034	0.0129815	0.402895	0.00699318	0.678068	1	2
172	104	SM C24:1	21	Sphingolipids	1.04508	0.964374	1.06568	1.2401	0.241944	0.312956	0.0489246	0.109001	0.483888	0.312956	0.195698	0.218001	0	0
173	-	TG(16:0_34:4)	23	Triacylglycerols	0.742907	0.299394	0.0196012	0.544935	0.131264	0.00591121	0.00154123	0.0104917	0.131264	0.0118224	0.0061649	0.0209834	0	0
174	-	TG(16:0_36:2)	23	Triacylglycerols	0.848708	0.396361	0.0987915	0.448454	0.321964	0.0462553	0.00205868	0.0309715	0.321964	0.0925106	0.00823473	0.0619429	0	2
175	-	TG(16:0_36:3)	23	Triacylglycerols	0.709533	0.374897	0.142172	0.461757	0.165088	0.00915965	0.00116969	0.00796949	0.165088	0.0183193	0.00467875	0.015939	0	0
176	-	TG(16:0_36:4)	23	Triacylglycerols	0.526216	0.39718	0.208339	0.655203	0.0502595	0.00165599	0.000919471	0.0460114	0.0502595	0.00331197	0.00367788	0.0920229	0	2
177	-	TG(16:0_36:5)	23	Triacylglycerols	0.557256	0.367501	0.173655	0.732051	0.0809085	0.00266679	0.00222551	0.128001	0.161817	0.00533358	0.00890203	0.128001	0	2
178	-	TG(16:0_38:4)	23	Triacylglycerols	0.612848	0.390189	0.131059	0.531309	0.0705437	0.0204616	0.00362162	0.0133352	0.0705437	0.0409231	0.0144865	0.0266705	0	0
179	-	TG(16:1_36:3)	23	Triacylglycerols	0.719491	0.485867	0.108018	0.392334	0.153102	0.00815798	0.0014335	0.00304951	0.153102	0.016316	0.00573402	0.00609902	0	0
180	-	TG(16:1_36:4)	23	Triacylglycerols	0.5423	0.467417	0.163957	0.55102	0.0621533	0.00227419	0.00155392	0.0236008	0.0621533	0.00454837	0.00621569	0.0472017	0	0
181	-	TG(16:1_36:5)	23	Triacylglycerols	0.306664	0.48621	0.116498	0.628448	0.102393	0.00261417	0.0107012	0.0217261	0.102393	0.0104567	0.0214023	0.0434522	0	0
182	-	TG(16:1_38:5)	23	Triacylglycerols	0.505547	0.271839	0.0800214	0.527246	0.0421124	0.0123649	0.000829982	0.0342486	0.0421124	0.0247297	0.00331993	0.0684973	0	2
183	-	TG(17:0_36:3)	23	Triacylglycerols	0.540061	0.386667	0.120506	0.510078	0.0799821	0.0186503	0.000418206	0.0327549	0.0799821	0.0373006	0.00167283	0.0655098	0	2
184	-	TG(17:0_36:4)	23	Triacylglycerols	0.285093	0.243614	0	0.77105	0.00983669	0.0253346	0.000551458	0.194874	0.0196734	0.0506692	0.00220583	0.194874	2	2
185	-	TG(17:1_36:4)	23	Triacylglycerols	0.24249	0.210379	0.131909	1.06919	0.00615763	0.00944258	0.000711228	0.427335	0.0123153	0.0188852	0.00284491	0.427335	0	2
186	-	TG(18:0_36:2)	23	Triacylglycerols	0.730142	0.487545	0.196004	0.470087	0.144447	0.0302029	0.00125999	0.0233682	0.144447	0.0604058	0.00503996	0.0467364	0	0
187	-	TG(18:0_36:3)	23	Triacylglycerols	0.588683	0.418447	0.16325	0.612718	0.0637403	0.00517723	0.001104	0.0456564	0.0637403	0.0103545	0.004416	0.0913129	0	2
188	-	TG(18:0_36:4)	23	Triacylglycerols	0.445347	0.401984	0.150735	0.726752	0.0388607	0.0100562	0.00260067	0.0675718	0.0777215	0.0201124	0.0104027	0.0675718	0	2
189	-	TG(18:0_36:5)	23	Triacylglycerols	0.764503	0.860248	0.604494	1.18789	0.078656	0.328746	0.072515	0.251262	0.157312	0.328746	0.29006	0.502525	0	0
190	-	TG(18:1_34:1)	23	Triacylglycerols	0.879966	0.358756	0.0929551	0.429661	0.353963	0.0347338	0.00202428	0.0244635	0.353963	0.0694677	0.00809714	0.048927	0	0
191	-	TG(18:1_34:2)	23	Triacylglycerols	0.798162	0.388417	0.127032	0.452086	0.254405	0.0139092	0.00213122	0.00768758	0.254405	0.0278183	0.0085249	0.0153752	0	0
192	-	TG(18:1_34:3)	23	Triacylglycerols	0.737424	0.427585	0.0999682	0.40974	0.194438	0.00729945	0.00219932	0.00480627	0.194438	0.0145989	0.00879727	0.00961254	0	0
193	-	TG(18:1_34:4)	23	Triacylglycerols	0.620311	0.462805	0.058953	0.665981	0.099665	0.021861	0.00182563	0.139083	0.19933	0.043722	0.0073025	0.139083	0	2
194	-	TG(18:1_35:2)	23	Triacylglycerols	0.633797	0.455723	0.253944	0.579746	0.117858	0.0274942	0.00147026	0.0427429	0.117858	0.0549884	0.00588105	0.0854858	0	2
195	-	TG(18:1_36:1)	23	Triacylglycerols	0.790642	0.426012	0.127696	0.491687	0.227492	0.0147467	0.00189692	0.0181555	0.227492	0.0294933	0.00758769	0.036311	0	0
196	-	TG(18:1_36:2)	23	Triacylglycerols	0.893837	0.450477	0.12059	0.428377	0.337161	0.0161851	0.000632292	0.0196567	0.337161	0.0323703	0.00252917	0.0393133	0	0
197	-	TG(18:1_36:3)	23	Triacylglycerols	0.599758	0.448395	0.142773	0.589722	0.0480328	0.00231409	0.000216335	0.0416624	0.0480328	0.00462819	0.000865338	0.0833248	0	2	#1 Not significant by Holm method
198	-	TG(18:1_36:4)	23	Triacylglycerols	0.478312	0.4635	0.185262	0.8955	0.0367392	0.00836341	0.000855815	0.34572	0.0734785	0.0167268	0.00342326	0.34572	0	2
199	-	TG(18:1_36:5)	23	Triacylglycerols	0.55327	0.493995	0.267394	0.915149	0.0457295	0.0087075	0.00139886	0.369298	0.0914591	0.017415	0.00559545	0.369298	0	2
200	-	TG(18:1_38:5)	23	Triacylglycerols	0.817944	0.598008	0.142966	0.561837	0.231495	0.0254693	0.00274759	0.0188308	0.231495	0.0509387	0.0109904	0.0376617	0	0
201	-	TG(18:1_38:6)	23	Triacylglycerols	0.922164	0.667015	0.201302	0.48607	0.306294	0.0749062	0.00103028	0.00948015	0.306294	0.149812	0.00412114	0.0189603	0	0
202	-	TG(18:2_32:0)	23	Triacylglycerols	0.611399	0.392415	0.160018	0.672912	0.0740482	0.02072	0.00156322	0.0931759	0.148096	0.04144	0.00625288	0.0931759	0	2
203	-	TG(18:2_32:2)	23	Triacylglycerols	0.587475	0.467233	0.0962746	0.563959	0.109323	0.0104192	0.00395005	0.027535	0.109323	0.0208383	0.0158002	0.0550701	0	2
204	-	TG(18:2_34:0)	23	Triacylglycerols	0.647689	0.399972	0.171467	0.557874	0.114526	0.010537	0.00135987	0.0302402	0.229052	0.0421482	0.00135987	0.0604804	0	0	#3 Not significant by Holm method
205	-	TG(18:2_34:1)	23	Triacylglycerols	0.701653	0.395868	0.152463	0.511983	0.159126	0.00885087	0.00175157	0.0161736	0.159126	0.0177017	0.00700628	0.0323472	0	0
206	-	TG(18:2_34:2)	23	Triacylglycerols	0.535522	0.394802	0.172826	0.622401	0.0569756	0.00237918	0.00104591	0.0374868	0.0569756	0.00475836	0.00418363	0.0749736	0	2
207	-	TG(18:2_34:3)	23	Triacylglycerols	0.581583	0.471351	0.176908	0.66773	0.0881127	0.00202514	0.00208845	0.0359199	0.0881127	0.00810055	0.0041769	0.0718398	0	2
208	-	TG(18:2_36:1)	23	Triacylglycerols	0.60865	0.455588	0.128434	0.588877	0.100704	0.017528	0.000511904	0.0399088	0.100704	0.0350561	0.00204762	0.0798175	0	2
209	-	TG(18:2_36:2)	23	Triacylglycerols	0.555916	0.436883	0.1634	0.671528	0.0570113	0.00490668	0.000318731	0.0730643	0.114023	0.00981336	0.00127492	0.0730643	0	2
210	-	TG(18:2_36:3)	23	Triacylglycerols	0.417629	0.466333	0.183811	0.973734	0.0257585	0.00588973	0.00115236	0.462332	0.051517	0.0117795	0.00460944	0.462332	0	2
211	-	TG(18:2_36:4)	23	Triacylglycerols	0.379319	0.454499	0.188992	1.11687	0.0291616	0.0201443	0.00567642	0.365988	0.0583232	0.0402887	0.0227057	0.365988	0	2
212	-	TG(18:2_36:5)	23	Triacylglycerols	0.428176	0.448376	0.221786	1.14863	0.0304113	0.00614524	0.00354243	0.338564	0.0608226	0.0122905	0.0141697	0.338564	0	2
213	-	TG(18:2_38:5)	23	Triacylglycerols	0.647113	0.537745	0.255037	0.509993	0.0336586	0.000899373	0.000218935	0.00162125	0.0336586	0.00179875	0.00087574	0.0032425	0	0
214	-	TG(18:2_38:6)	23	Triacylglycerols	0.734807	0.640246	0.301288	0.519918	0.0707071	0.0156051	0.00301728	0.00573567	0.0707071	0.0312101	0.0120691	0.0114713	0	0
215	-	TG(18:3_32:0)	23	Triacylglycerols	0.655149	0.324752	0.0913335	0.693352	0.180386	0.0235197	0.00453788	0.184863	0.360773	0.0470394	0.0181515	0.184863	0	2
216	-	TG(18:3_32:1)	23	Triacylglycerols	0.809989	0.412034	0.166262	0.605698	0.272971	0.0188166	0.00393932	0.0394735	0.272971	0.0376332	0.0157573	0.0789471	0	2
217	-	TG(18:3_34:0)	23	Triacylglycerols	0.388595	0.432218	0.0394359	0.796655	0.0528151	0.0111226	0.00745035	0.268165	0.10563	0.0222453	0.0298014	0.268165	0	2
218	-	TG(18:3_34:1)	23	Triacylglycerols	0.70177	0.41622	0.160919	0.689482	0.167952	0.00783288	0.00192698	0.0951801	0.167952	0.0156658	0.00770791	0.19036	0	2
219	-	TG(18:3_34:2)	23	Triacylglycerols	0.57094	0.444601	0.184662	0.774171	0.0809823	0.0070967	0.00161016	0.19049	0.161965	0.0141934	0.00644063	0.19049	0	2
220	-	TG(18:3_34:3)	23	Triacylglycerols	0.667647	0.507989	0.134622	0.60785	0.111147	0.0105321	0.00461625	0.0446744	0.111147	0.0210641	0.018465	0.0893488	0	2
221	-	TG(18:3_36:1)	23	Triacylglycerols	0.538346	0.4052	0.0687672	0.582232	0.0372188	0.00915533	4.31445e-05	0.0137895	0.0372188	0.0183107	0.000172578	0.0275791	0	0
222	-	TG(18:3_36:2)	23	Triacylglycerols	0.546271	0.383369	0.165003	0.681055	0.0448405	0.00278245	0.000288782	0.0756904	0.089681	0.00556489	0.00115513	0.0756904	0	2
223	-	TG(18:3_36:3)	23	Triacylglycerols	0.423245	0.44793	0.197605	0.978214	0.0259194	0.00713089	0.00134847	0.471639	0.0518388	0.0142618	0.00539387	0.471639	0	2
224	-	TG(20:1_34:1)	23	Triacylglycerols	0.782421	0.446093	0.102676	0.394689	0.26587	0.0519382	0.00191841	0.0158666	0.26587	0.103876	0.00767365	0.0317332	0	0
225	-	TG(20:1_34:2)	23	Triacylglycerols	0.614806	0.406044	0.103912	0.455834	0.12918	0.0110378	0.00163887	0.00666372	0.12918	0.0220756	0.0065555	0.0133274	0	0
226	-	TG(20:1_34:3)	23	Triacylglycerols	0.737974	0.288998	0	0.404401	0.192426	0.00164109	0.000449561	0.0326147	0.192426	0.00328217	0.00179825	0.0652295	0	2
227	-	TG(20:2_34:2)	23	Triacylglycerols	0.43303	0.508261	0.0575026	0.408046	0.062561	0.01737	0.00242256	0.00731768	0.062561	0.03474	0.00969023	0.0146354	0	0
228	-	TG(20:3_34:1)	23	Triacylglycerols	0.730024	0.437629	0.166894	0.59453	0.174923	0.0651962	0.00106023	0.0496747	0.174923	0.130392	0.00424093	0.0993493	0	2
229	-	TG(20:3_36:3)	23	Triacylglycerols	0.597739	0.437278	0.228651	0.213921	0.0324285	0.00527314	0.00196082	0.00022339	0.0324285	0.0105463	0.00392164	0.00089356	0	0
230	-	TG(20:4_34:2)	23	Triacylglycerols	0.51492	0.553547	0.25277	0.92014	0.0168053	0.0403546	0.00072886	0.316959	0.0336107	0.0807093	0.00291544	0.316959	2	2
231	-	TG(20:4_34:3)	23	Triacylglycerols	0.300176	0.533575	0.375681	0.648068	0.0145131	0.0227283	0.00692054	0.0264493	0.0290263	0.0454567	0.0276821	0.0264493	0	0
232	-	TG(20:4_36:2)	23	Triacylglycerols	0.71011	0.643177	0.23974	0.677715	0.00463638	0.0227495	0.000313293	0.093784	0.00927277	0.0454991	0.00125317	0.093784	0	2
233	-	TG(20:4_36:3)	23	Triacylglycerols	0.412579	0.739581	0.462246	0.969634	0.025357	0.038932	0.000391134	0.440599	0.050714	0.077864	0.00156454	0.440599	0	2
234	-	TG(20:5_34:1)	23	Triacylglycerols	0.860208	0.52787	0.0593006	0.534014	0.262757	0.0506965	0.00212162	0.0227052	0.262757	0.101393	0.00848647	0.0454103	0	0
235	-	TG(20:5_34:2)	23	Triacylglycerols	0.837115	0.565868	0.181171	0.512094	0.232277	0.0143719	0.00208432	0.0120406	0.232277	0.0287438	0.00833727	0.0240812	0	0
236	-	TG(20:5_36:3)	23	Triacylglycerols	0.795395	0.721796	0.264585	0.61178	0.0847396	0.00488257	0.000644092	0.0158122	0.0847396	0.00976515	0.00257637	0.0316245	0	0
237	-	TG(22:6_32:0)	23	Triacylglycerols	0.902303	0.564783	0.166989	0.660154	0.327469	0.0617295	7.73564e-05	0.0248607	0.327469	0.123459	0.000309426	0.0497214	0	0
238	-	TG(22:6_32:1)	23	Triacylglycerols	1.01292	0.683429	0.0794202	0.422514	0.482571	0.169088	0.00499831	0.0138648	0.482571	0.338175	0.0199932	0.0277296	0	0
239	-	TG(22:6_34:1)	23	Triacylglycerols	0.922615	0.613654	0.150208	0.433022	0.358114	0.0588242	0.00176908	0.0107024	0.358114	0.117648	0.00707633	0.0214048	0	0
240	-	TG(22:6_34:2)	23	Triacylglycerols	0.778866	0.688878	0.16867	0.440381	0.129974	0.091496	0.00178845	0.00607251	0.129974	0.182992	0.00715378	0.012145	0	0
241	-	TG(22:6_34:3)	23	Triacylglycerols	0.770961	0.843954	0.125324	0.469989	0.0790745	0.268448	0.00204105	0.00332322	0.158149	0.268448	0.00816418	0.00664643	0	0
