# Supplementary material for: Nrf2 plays a critical role in the metabolic response during and after spaceflight
Source: Commun Biol. 2021 Dec 9;4:1381. doi: 10.1038/s42003-021-02904-6 (PMC8660801; doi:10.1038/s42003-021-02904-6)
Supplement: Supplementary file 5 — Supplementary Data 3 [file 42003_2021_2904_MOESM5_ESM.xlsx]

## Sheet: Supplementary Data 3
Supplementary Data 3
Statistical results of datasets M241 and M104. Changes in FL-WT/L+18, FL-WT/R+2, FL-KO/L+18 and FL-KO/R+2.
Flag 1 means increased metabolite, Flag 2 means decreased metabolite, and Flag 0 means metabolite not significantly altered.
M241 ID	M104 ID	Metabolite	Class ID	Classification	Fold change				P value (t-test)				Adjusted P value (Holm method)				Flag				Notes
					Change in FL-WT/L+18	Change in FL-KO/L+18	Change in FL-WT/R+2	Change in FL-KO/R+2	Change in FL-WT/L+18	Change in FL-KO/L+18	Change in FL-WT/R+2	Change in FL-KO/R+2	Change in FL-WT/L+18	Change in FL-KO/L+18	Change in FL-WT/R+2	Change in FL-KO/R+2	Change in FL-WT/L+18	Change in FL-KO/L+18	Change in FL-WT/R+2	Change in FL-KO/R+2
					#1 FL-WT/L+18 vs. GC-WT/L+18	#2 FL-KO/L+18 vs. GC-KO/L+18	#3 FL-WT/R+2 vs. GC-WT/R+2	#4 FL-KO/R+2 vs. GC-KO/R+2	#1 FL-WT/L+18 vs. GC-WT/L+18	#2 FL-KO/L+18 vs. GC-KO/L+18	#3 FL-WT/R+2 vs. GC-WT/R+2	#4 FL-KO/R+2 vs. GC-KO/R+2	#1 FL-WT/L+18 vs. GC-WT/L+18	#2 FL-KO/L+18 vs. GC-KO/L+18	#3 FL-WT/R+2 vs. GC-WT/R+2	#4 FL-KO/R+2 vs. GC-KO/R+2	1=Increased 2=Decreased 0=Not altered	1=Increased 2=Decreased 0=Not altered	1=Increased 2=Decreased 0=Not altered	1=Increased 2=Decreased 0=Not altered
1	-	Trigonelline	1	Alkaloids	0.898929	0.801493	0.556897	0.915117	0.307598	0.182404	0.00449113	0.292798	0.307598	0.364807	0.0179645	0.585596	0	0	2	0
2	-	TMAO	2	Amine Oxides	1.81391	1.31175	0.553476	1.00614	0.00854045	0.144036	0.00538455	0.493492	0.0170809	0.288072	0.0215382	0.493492	1	0	2	0
3	-	Ala	3	Amino Acids	0.930737	0.915	1.1039	1.01174	0.26391	0.237913	0.166937	0.472222	0.52782	0.475827	0.667749	0.472222	0	0	0	0
4	-	Arg	3	Amino Acids	0.931604	0.809495	0.65711	1.10148	0.203867	0.120892	0.0640721	0.335604	0.407734	0.241785	0.256288	0.335604	0	0	0	0
5	-	Asn	3	Amino Acids	0.590397	0.74928	1.1135	1.02294	0.0644348	0.0471038	0.174588	0.458905	0.12887	0.188415	0.349177	0.458905	0	0	0	0
6	-	Asp	3	Amino Acids	2.04952	1.2271	1.6477	1.81818	0.00224857	0.0988523	0.00388713	0.000257628	0.00449714	0.0988523	0.00777426	0.00103051	1	0	1	1
7	1	Cys	3	Amino Acids	0.741401	0.779239	0.812171	0.913171	0.00233792	0.00393911	0.0144962	0.193685	0.00935169	0.00787823	0.0289924	0.193685	2	2	2	0
8	2	Gln	3	Amino Acids	0.878136	0.967467	1.00548	0.87183	0.216396	0.272828	0.46649	0.0731931	0.432792	0.545655	0.46649	0.292772	0	0	0	0
9	-	Glu	3	Amino Acids	1.98072	1.3861	1.14296	1.41818	0.00450515	0.0222127	0.163397	0.00288123	0.0090103	0.0444253	0.163397	0.0115249	1	1	0	1
10	3	Gly	3	Amino Acids	0.748896	0.786395	0.925629	0.896732	0.0160666	0.00627871	0.156988	0.197094	0.0321333	0.0251149	0.313976	0.197094	2	2	0	0
11	4	His	3	Amino Acids	0.745888	0.864987	0.803371	0.864411	0.0493108	0.0414581	0.0285762	0.135847	0.0986217	0.0829161	0.114305	0.135847	0	0	0	0
12	5	Ile	3	Amino Acids	0.835667	0.828119	0.681759	0.844737	0.0447372	0.122666	0.0117628	0.144286	0.0894745	0.245333	0.0470511	0.144286	0	0	2	0
13	-	Leu	3	Amino Acids	0.853305	0.839004	0.658256	0.855034	0.156423	0.15364	0.0120365	0.110901	0.156423	0.307279	0.048146	0.221803	0	0	2	0
14	6	Lys	3	Amino Acids	0.725707	0.784242	0.750185	1.11087	0.00116034	0.0243165	0.0597998	0.290139	0.00464134	0.048633	0.1196	0.290139	2	2	0	0
15	-	Met	3	Amino Acids	0.705882	0.649117	0.715505	0.890252	0.00621753	0.035341	0.0498941	0.292361	0.0248701	0.070682	0.0997882	0.292361	2	0	0	0
16	7	Phe	3	Amino Acids	0.750638	0.847023	0.825692	0.922769	0.0612063	0.104826	0.020445	0.246442	0.122413	0.209652	0.0817801	0.246442	0	0	0	0
17	-	Pro	3	Amino Acids	0.687128	0.725968	0.883097	0.927139	0.0264105	0.0744327	0.205466	0.310102	0.105642	0.148865	0.410931	0.310102	0	0	0	0
18	8	Ser	3	Amino Acids	0.670821	0.73251	1.08114	1.0133	0.0132721	0.00730336	0.206558	0.462961	0.0265442	0.0292134	0.413117	0.462961	2	2	0	0
19	9	Thr	3	Amino Acids	0.865145	0.770352	0.965597	0.994714	0.0766846	0.0556373	0.400273	0.487814	0.153369	0.222549	0.800546	0.487814	0	0	0	0
20	-	Trp	3	Amino Acids	1.12706	1.19277	0.78414	0.996272	0.0821358	0.0778418	0.017834	0.480523	0.164272	0.155684	0.0713358	0.480523	0	0	0	0
21	-	Tyr	3	Amino Acids	0.689898	0.769114	0.833756	1.07269	0.0230916	0.134741	0.0676124	0.324391	0.0923664	0.269481	0.135225	0.324391	0	0	0	0
22	10	Val	3	Amino Acids	0.868328	0.8173	0.66421	0.852016	0.0871275	0.103453	0.00695545	0.0867561	0.174255	0.103453	0.0278218	0.173512	0	0	2	0
23	11	1-Met-His	4	Amino Acid Related	1.2073	1.12911	1.16097	1.58519	0.00815763	0.0630358	0.0521389	0.0154071	0.0326305	0.0630358	0.104278	0.0308142	1	0	0	1
24	-	3-Met-His	4	Amino Acid Related	1.06134	0.925597	0.685468	1.31151	0.139369	0.167067	0.042317	0.0867479	0.278738	0.167067	0.169268	0.173496	0	0	0	0
25	-	5-AVA	4	Amino Acid Related	1.16009	0.768379	0.259375	0.598131	0.382082	0.323289	0.118828	0.131203	0.382082	0.646579	0.47531	0.262407	0	0	0	0
26	12	AABA	4	Amino Acid Related	0.918784	0.793958	0.933613	1.22072	0.152851	0.0604518	0.297409	0.112823	0.305701	0.241807	0.297409	0.225645	0	0	0	0
27	13	ADMA	4	Amino Acid Related	0.801395	0.864574	0.890338	0.976412	0.0459721	0.126711	0.134787	0.377715	0.183888	0.253422	0.269574	0.377715	0	0	0	0
28	14	alpha-AAA	4	Amino Acid Related	1.32694	1.30631	0.825183	1.25311	0.00153996	0.00133413	0.0468188	0.0520119	0.00307993	0.0053365	0.0936376	0.0520119	1	1	0	0
29	15	Anserine	4	Amino Acid Related	1.14146	1.16339	0.802091	0.787678	0.0918093	0.135901	0.104009	0.0959615	0.367237	0.135901	0.208017	0.191923	0	0	0	0
30	-	Betaine	4	Amino Acid Related	0.737206	0.859455	0.902733	0.83191	0.0660431	0.0506041	0.135613	0.135905	0.132086	0.202416	0.271226	0.135905	0	0	0	0
31	16	c4-OH-Pro	4	Amino Acid Related	1.0097	0.949664	0.980366	1.07377	0.40907	0.129335	0.34301	0.0809195	0.40907	0.25867	0.68602	0.323678	0	0	0	0
32	-	Carnosine	4	Amino Acid Related	1.42743	1.39231	0.814464	0.722936	0.0440949	0.061291	0.246403	0.19845	0.17638	0.122582	0.246403	0.3969	0	0	0	0
33	-	Cit	4	Amino Acid Related	1.10747	0.995841	0.611684	0.816084	0.198667	0.488449	0.0184549	0.132875	0.397333	0.488449	0.0738197	0.26575	0	0	0	0
34	-	Cystine	4	Amino Acid Related	0.329199	0.29665	0.677209	0.641308	0.000575852	0.000107003	0.003802	0.0176741	0.0011517	0.000428012	0.00760401	0.0176741	2	2	2	2
35	17	DOPA	4	Amino Acid Related	1.08817	1.06815	1.09591	1.16329	0.0389953	0.00253035	0.00668654	5.93226e-05	0.0389953	0.00506069	0.0133731	0.00023729	1	1	1	1
36	-	HArg	4	Amino Acid Related	0.765555	0.784078	0.72272	1.06272	0.00381111	0.0500452	0.0670391	0.360645	0.0152444	0.10009	0.134078	0.360645	2	0	0	0
37	18	HCys	4	Amino Acid Related	0.989562	0.786911	0.582278	1.03027	0.468584	0.0812371	0.00119401	0.408131	0.468584	0.162474	0.00477603	0.816263	0	0	2	0
38	19	Kynurenine	4	Amino Acid Related	1.0281	1.12614	0.857213	0.999344	0.34165	0.0914795	0.028342	0.496278	0.683299	0.182959	0.113368	0.496278	0	0	0	0
39	-	Met-SO	4	Amino Acid Related	0.570584	0.459917	0.675169	1.02346	0.0310065	0.0924321	0.0577505	0.453976	0.124026	0.184864	0.115501	0.453976	0	0	0	0
40	-	Orn	4	Amino Acid Related	0.698061	0.792153	0.756991	0.944878	0.00718713	0.163949	0.0449455	0.402061	0.0287485	0.327898	0.089891	0.402061	2	0	0	0
41	-	PAG	4	Amino Acid Related	2.19741	2.36454	0.58312	1.29231	0.0299919	0.0394864	0.0457266	0.259121	0.119967	0.0789727	0.0914532	0.259121	0	0	0	0
42	20	ProBetaine	4	Amino Acid Related	0.910088	0.863261	0.574665	0.858423	0.15129	0.126515	0.00163885	0.145157	0.15129	0.253029	0.00655539	0.290315	0	0	2	0
43	-	Sarcosine	4	Amino Acid Related	0.927259	0.809126	0.501316	0.919943	0.286281	0.15174	0.00749798	0.3584	0.572563	0.30348	0.0299919	0.3584	0	0	2	0
44	21	SDMA	4	Amino Acid Related	0.876522	0.939246	0.994924	1.06667	0.117198	0.226226	0.473918	0.314035	0.468791	0.452453	0.473918	0.628069	0	0	0	0
45	22	t4-OH-Pro	4	Amino Acid Related	0.729742	0.656121	0.868527	0.819908	0.00279482	0.000842262	0.0211966	0.097681	0.00558965	0.00336905	0.0423932	0.097681	2	2	2	0
46	-	CA	5	Bile Acids	0.16673	3.73365	4.38596	0.0573913	0.212905	0.163812	0.0378816	0.20388	0.212905	0.327625	0.151526	0.407759	0	0	0	0
47	-	DCA	5	Bile Acids	0.173821	2.45843	0.944904	0.56086	0.188398	0.180784	0.450427	0.296317	0.376795	0.723136	0.450427	0.592635	0	0	0	0
48	-	TCA	5	Bile Acids	0.0344884	7.19712	0.822838	0.303519	0.194002	0.155962	0.23381	0.261004	0.388005	0.623848	0.46762	0.261004	0	0	0	0
49	-	TCDCA	5	Bile Acids	0.0396088	3.44444	0.317568	0.173161	0.194305	0.176237	0.012103	0.221041	0.388609	0.352474	0.0484118	0.221041	0	0	2	0
50	-	TDCA	5	Bile Acids	0.0522353	1.61538	0.834101	0.378875	0.191952	0.26072	0.341988	0.206283	0.76781	0.521441	0.341988	0.412567	0	0	0	0
51	-	TMCA	5	Bile Acids	0.028484	7.71906	0.633691	0.260278	0.192518	0.15676	0.0429506	0.247561	0.385035	0.313521	0.171802	0.247561	0	0	0	0
52	-	beta-Ala	6	Biogenic Amines	1.37377	1.09048	1.03505	0.842209	0.0738461	0.229519	0.390714	0.153379	0.295384	0.459038	0.390714	0.306759	0	0	0	0
53	23	Dopamine	6	Biogenic Amines	1.00901	1.01577	0.999427	0.993176	0.266828	0.190797	0.489827	0.356718	0.533656	0.763186	0.489827	0.713436	0	0	0	0
54	-	GABA	6	Biogenic Amines	0.762829	1.14475	0.665339	0.610926	0.344021	0.0965754	0.0626859	0.235612	0.344021	0.193151	0.250744	0.471225	0	0	0	0
55	-	Histamine	6	Biogenic Amines	3.39164	1.69778	0.666808	0.997264	0.00338563	0.0735212	0.0752519	0.496582	0.0135425	0.147042	0.150504	0.496582	1	0	0	0
56	-	Putrescine	6	Biogenic Amines	1.31792	1.0327	0.91002	0.766847	0.11467	0.416429	0.223819	0.0012041	0.229339	0.416429	0.447637	0.00481639	0	0	0	2
57	-	Spermidine	6	Biogenic Amines	1.76015	1.18873	0.986526	0.822636	0.0364809	0.190523	0.445911	0.0667556	0.145924	0.381046	0.445911	0.133511	0	0	0	0
58	24	Spermine	6	Biogenic Amines	1.34361	0.930612	1.185	0.977296	0.0564359	0.24534	0.00669026	0.362199	0.112872	0.490679	0.0267611	0.362199	0	0	1	0
59	-	AconAcid	7	Carboxylic Acids	1.70256	1.68685	0.884194	1.11009	0.00188758	0.000499062	0.227279	0.277192	0.00377517	0.00199625	0.454558	0.277192	1	1	0	0
60	-	HipAcid	7	Carboxylic Acids	1.88175	1.55058	0.360623	0.52181	0.0270659	0.105099	0.000118169	0.0227404	0.0541318	0.105099	0.000472677	0.0454807	0	0	2	2
61	25	Lac	7	Carboxylic Acids	1.56832	1.374	0.993954	1.22192	0.00652205	0.0203925	0.480462	0.0412767	0.0260882	0.040785	0.480462	0.0825534	1	1	0	0
62	-	p-Cresol-SO4	8	Cresols	1.63922	2.41008	0.563285	6.07291	0.0509827	0.0255367	0.0824509	0.0540966	0.101965	0.102147	0.0824509	0.108193	0	0	0	0
63	26	AA	9	Fatty Acids	1.54797	1.20049	1.52424	1.39157	0.00312271	0.0682077	0.000489233	0.00399288	0.00624541	0.0682077	0.00195693	0.00798575	1	0	1	1
64	-	DHA	9	Fatty Acids	1.65813	1.40137	1.33021	1.22181	0.0119116	0.0308356	0.0188666	0.104519	0.0476463	0.0616712	0.0377333	0.104519	1	0	1	0
65	-	EPA	9	Fatty Acids	1.77273	1.49151	1.12455	0.991495	0.00205328	0.00406584	0.148152	0.465479	0.00821312	0.00813168	0.296304	0.465479	1	1	0	0
66	-	FA(18:1)	9	Fatty Acids	1.82376	1.02334	1.7301	1.58431	0.00351323	0.452349	0.00107108	0.0147293	0.00702645	0.452349	0.00428433	0.0294586	1	0	1	1
67	-	FA(18:2)	9	Fatty Acids	1.21186	0.893814	1.37074	1.3463	0.133275	0.259539	0.0185508	0.0487606	0.266551	0.259539	0.0742031	0.0975211	0	0	0	0
68	-	FA(20:1)	9	Fatty Acids	1.36136	0.599733	1.2935	0.998193	0.147793	0.053065	0.0700916	0.497583	0.295586	0.21226	0.140183	0.497583	0	0	0	0
69	-	FA(20:2)	9	Fatty Acids	1.52612	0.843139	1.94207	1.49941	0.113653	0.181651	0.00171693	0.0488356	0.227305	0.181651	0.00686772	0.0976712	0	0	1	0
70	-	FA(20:3)	9	Fatty Acids	2.07868	1.39156	1.81036	1.50508	0.00983981	0.112195	0.00135626	0.078677	0.0196796	0.112195	0.00542504	0.157354	1	0	1	0
71	-	3-IAA	11	Indoles Derivatives	1.03256	1.10088	0.658143	0.825556	0.398751	0.361775	0.0476196	0.164711	0.398751	0.72355	0.190478	0.329423	0	0	0	0
72	-	3-IPA	11	Indoles Derivatives	1.71668	1.63864	0.34029	0.830552	0.00108784	0.0155794	0.0091213	0.319177	0.00435136	0.0311587	0.0182426	0.319177	1	1	2	0
73	-	Ind-SO4	11	Indoles Derivatives	1.35604	1.50942	0.422272	0.968472	0.157846	0.125863	0.0298446	0.444045	0.315693	0.251725	0.119378	0.444045	0	0	0	0
74	27	Indole	11	Indoles Derivatives	1.00752	1.06151	0.826806	1.09794	0.468358	0.241993	0.0512449	0.0976785	0.468358	0.483986	0.20498	0.195357	0	0	0	0
75	-	Xanthine	12	Nucleobases Related	1.22462	4.04016	1.53924	1.13375	0.364712	0.0910584	0.183804	0.392576	0.729424	0.364234	0.367607	0.392576	0	0	0	0
76	-	Choline	13	Vitamins & Cofactors	1.61501	1.32885	1.07653	1.18052	0.0139739	0.00914746	0.26886	0.0297872	0.0279479	0.0365898	0.26886	0.0595744	1	1	0	0
77	-	C2	14	Acylcarnitines	1.3899	1.30333	1.26907	1.41197	0.0113179	0.0283535	0.0310181	0.0962796	0.0452715	0.0567069	0.0620362	0.0962796	1	0	0	0
78	28	C4	14	Acylcarnitines	1.4949	1.19708	0.848525	0.753219	0.000236995	0.120512	0.113453	0.0546808	0.00094798	0.120512	0.226906	0.109362	1	0	0	0
79	-	Cer(d18:1/22:0)	15	Ceramides	1.51121	1.01727	0.956943	0.9524	0.00799375	0.431744	0.30919	0.370623	0.031975	0.431744	0.618381	0.741245	1	0	0	0
80	-	Cer(d18:1/23:0)	15	Ceramides	1.43755	0.867391	1.38384	1.01337	0.00517516	0.041578	0.0566033	0.463712	0.0207006	0.0831561	0.113207	0.463712	1	0	0	0
81	29	Cer(d18:1/24:0)	15	Ceramides	1.675	1.00979	0.888682	0.771623	0.000579669	0.457746	0.135286	0.0770726	0.00231868	0.457746	0.270573	0.154145	1	0	0	0
82	30	Cer(d18:1/24:1)	15	Ceramides	1.15369	0.839838	1.08122	0.976847	0.061294	0.0219246	0.242343	0.417666	0.122588	0.0876985	0.484685	0.417666	0	0	0	0
83	-	CE(18:0)	16	Cholesteryl Esters	1.54867	0.80328	2.55556	0.790629	0.162688	0.313748	0.143579	0.366391	0.325375	0.627496	0.574318	0.366391	0	0	0	0
84	31	CE(18:1)	16	Cholesteryl Esters	1.34849	0.958936	0.947087	0.718809	0.00880251	0.376537	0.275754	0.0410927	0.0352101	0.376537	0.551507	0.0821853	1	0	0	0
85	32	CE(18:2)	16	Cholesteryl Esters	1.16463	1.03304	0.775837	0.70609	0.109442	0.321888	0.000254277	0.0184028	0.218885	0.321888	0.00101711	0.0368056	0	0	2	2
86	33	CE(20:4)	16	Cholesteryl Esters	0.912318	0.933167	1.29001	0.969075	0.194427	0.242862	0.00208423	0.354164	0.388853	0.485723	0.00833693	0.354164	0	0	1	0
87	-	CE(20:5)	16	Cholesteryl Esters	1.26544	1.10564	0.622106	0.518526	0.0667173	0.135955	0.000324462	0.00561422	0.133435	0.135955	0.00129785	0.0112284	0	0	2	2
88	34	CE(22:6)	16	Cholesteryl Esters	1.15681	0.93209	1.10526	0.987626	0.165421	0.316377	0.184597	0.460461	0.661684	0.632753	0.369194	0.460461	0	0	0	0
89	-	DG(17:0_18:1)	17	Diacylglycerols	1.15036	0.79193	0.953286	0.39152	0.141027	0.0930429	0.448822	0.0305754	0.282054	0.186086	0.448822	0.122301	0	0	0	0
90	35	lysoPC a C14:0	19	Glycerophospholipids	1.7785	1.26289	1.22438	1.32811	2.99549e-06	0.00743947	0.00215405	0.0003144	1.1982e-05	0.00743947	0.00430809	0.0006288	1	1	1	1
91	36	lysoPC a C16:0	19	Glycerophospholipids	1.4407	1.14975	0.915452	0.993648	0.000425577	0.0328901	0.0240138	0.473045	0.00170231	0.0657802	0.0480277	0.473045	1	0	2	0
92	37	lysoPC a C16:1	19	Glycerophospholipids	1.76214	1.1827	0.869215	0.947782	2.69483e-05	0.00887055	0.00949108	0.32194	0.000107793	0.0177411	0.0189822	0.32194	1	1	2	0
93	38	lysoPC a C17:0	19	Glycerophospholipids	1.21511	1.18243	0.943548	0.928876	0.0204605	0.0321028	0.144032	0.119734	0.0818422	0.0642056	0.144032	0.239468	0	0	0	0
94	39	lysoPC a C18:0	19	Glycerophospholipids	1.63171	1.35312	0.963866	0.993143	0.000162568	0.0018462	0.105688	0.470092	0.000650273	0.0036924	0.211376	0.470092	1	1	0	0
95	40	lysoPC a C18:1	19	Glycerophospholipids	1.76081	1.09831	0.822328	0.874534	0.000125113	0.125704	0.000649613	0.0864426	0.00050045	0.125704	0.00129923	0.172885	1	0	2	0
96	41	lysoPC a C18:2	19	Glycerophospholipids	1.31204	0.932311	0.806418	0.957461	0.00899357	0.216338	0.0117428	0.385569	0.0359743	0.432676	0.0234855	0.385569	1	0	2	0
97	42	lysoPC a C20:3	19	Glycerophospholipids	1.49576	1.03222	0.996098	0.828452	0.0039518	0.355484	0.479111	0.0579299	0.0158072	0.710967	0.479111	0.11586	1	0	0	0
98	43	lysoPC a C20:4	19	Glycerophospholipids	0.992887	0.87748	1.18056	1.16805	0.46658	0.0676813	0.00859983	0.0599822	0.46658	0.135363	0.0343993	0.119964	0	0	1	0
99	44	PC aa C30:0	19	Glycerophospholipids	1.15714	0.958178	0.839581	0.940387	0.00433095	0.288528	0.00786412	0.24656	0.0157282	0.0173238	0.288528	0.49312	1	2	0	0
100	45	PC aa C32:0	19	Glycerophospholipids	1.04591	0.843077	0.879557	0.951828	0.2931	0.0234659	0.102069	0.347538	0.0938634	0.204137	0.347538	0.5862	0	0	0	0
101	46	PC aa C32:1	19	Glycerophospholipids	1.88471	0.993506	0.854811	0.816698	0.000247683	0.475442	0.0303837	0.0843692	0.000990733	0.0607673	0.168738	0.475442	1	0	0	0
102	-	PC aa C32:2	19	Glycerophospholipids	1.30164	0.766818	0.57383	0.67662	0.0204842	0.0207059	0.000901926	0.0529561	0.0409684	0.0414119	0.0036077	0.0529561	1	2	2	0
103	47	PC aa C32:3	19	Glycerophospholipids	1.24385	0.901357	0.648368	0.658748	0.0331642	0.168873	1.93201e-05	0.0153414	0.0663284	0.168873	7.72805e-05	0.0306828	0	0	2	2
104	48	PC aa C34:1	19	Glycerophospholipids	1.75064	1.02205	0.773471	0.788142	0.00077781	0.400204	0.00496481	0.07889	0.00311124	0.400204	0.00992963	0.15778	1	0	2	0
105	-	PC aa C34:2	19	Glycerophospholipids	1.10122	0.79858	0.739319	0.848676	0.232217	0.0394609	0.00637428	0.229862	0.232217	0.0789217	0.0254971	0.459725	0	0	2	0
106	49	PC aa C34:3	19	Glycerophospholipids	1.10783	0.765397	0.663027	0.712183	0.220516	0.00328872	0.000376966	0.0351946	0.220516	0.00657743	0.00150786	0.0703891	0	2	2	0
107	50	PC aa C34:4	19	Glycerophospholipids	0.996624	0.687778	0.676808	0.66124	0.489562	0.00203722	0.00408979	0.0095192	0.489562	0.00814889	0.00817958	0.0190384	0	2	2	2
108	51	PC aa C36:0	19	Glycerophospholipids	1.17679	0.984709	0.779862	0.942565	0.0414532	0.406186	0.00718365	0.3423	0.0829065	0.406186	0.0287346	0.6846	0	0	2	0
109	52	PC aa C36:1	19	Glycerophospholipids	1.81438	1.16726	0.759206	0.787577	0.000292381	0.0480846	0.000631262	0.0562274	0.00116953	0.0961692	0.00126252	0.0562274	1	0	2	0
110	53	PC aa C36:2	19	Glycerophospholipids	1.23556	0.928534	0.738045	0.769276	0.0342042	0.232984	0.00524825	0.100043	0.0684084	0.232984	0.020993	0.200086	0	0	2	0
111	54	PC aa C36:3	19	Glycerophospholipids	1.15497	0.837842	0.762341	0.701401	0.0912656	0.0477887	0.00812286	0.0466379	0.0912656	0.0955773	0.0324914	0.0932758	0	0	2	0
112	55	PC aa C36:4	19	Glycerophospholipids	0.861163	0.735216	1.11627	1.00782	0.0821384	0.00256436	0.0150865	0.465501	0.164277	0.0102574	0.030173	0.465501	0	2	1	0
113	-	PC aa C36:5	19	Glycerophospholipids	1.26847	0.865161	0.605417	0.617861	0.0211253	0.107795	0.00579115	0.0430006	0.0422505	0.107795	0.0231646	0.0860012	1	0	2	0
114	56	PC aa C36:6	19	Glycerophospholipids	1.21113	0.818998	0.6365	0.640268	0.0765811	0.0203193	0.000432211	0.00522123	0.0765811	0.0406386	0.00172884	0.0104425	0	2	2	2
115	57	PC aa C38:0	19	Glycerophospholipids	1.13069	1.02607	0.82252	0.897568	0.126827	0.330546	0.00056885	0.183382	0.253654	0.330546	0.0022754	0.366764	0	0	2	0
116	58	PC aa C38:3	19	Glycerophospholipids	1.31399	1.02152	0.876326	0.70177	0.0264979	0.39584	0.0474525	0.0130793	0.0529957	0.39584	0.0949049	0.0523171	0	0	0	0
117	59	PC aa C38:4	19	Glycerophospholipids	0.986399	0.933628	1.32197	1.09439	0.448814	0.251355	0.000602684	0.155648	0.448814	0.502711	0.00241073	0.311295	0	0	1	0
118	60	PC aa C38:5	19	Glycerophospholipids	1.17169	0.918681	0.932541	0.73886	0.0564746	0.119084	0.138562	0.0027957	0.112949	0.238168	0.138562	0.0111828	0	0	0	2
119	61	PC aa C38:6	19	Glycerophospholipids	1.13282	0.89016	1.15764	1.03632	0.196369	0.073896	0.0357304	0.378865	0.392739	0.147792	0.142922	0.378865	0	0	0	0
120	62	PC aa C40:2	19	Glycerophospholipids	1.05462	0.829557	0.501859	0.497783	0.331547	0.0532708	4.57832e-05	0.00139971	0.331547	0.106542	0.000183133	0.00279943	0	0	2	2
121	-	PC aa C40:3	19	Glycerophospholipids	1.08739	0.797315	0.390882	0.406535	0.280773	0.0477586	0.000157617	0.00345834	0.280773	0.0955173	0.000630467	0.00691667	0	0	2	2
122	63	PC aa C40:4	19	Glycerophospholipids	1.20777	1.04325	0.733533	0.721406	0.0744326	0.288833	0.00225097	0.0157367	0.148865	0.288833	0.00900387	0.0314734	0	0	2	2
123	64	PC aa C40:5	19	Glycerophospholipids	1.39365	1.08172	0.767418	0.611031	0.0086027	0.141438	0.00432127	0.00110519	0.0172054	0.141438	0.00864254	0.00442075	1	0	2	2
124	-	PC aa C40:6	19	Glycerophospholipids	1.44679	1.18191	1.14008	1.08502	0.0129577	0.041059	0.0334561	0.262675	0.0518309	0.082118	0.0669121	0.262675	0	0	0	0
125	-	PC aa C42:1	19	Glycerophospholipids	1.35959	1.35172	0.665281	1.00778	0.0141267	0.00804132	0.0329681	0.479169	0.0282534	0.0321653	0.0659361	0.479169	1	1	0	0
126	65	PC aa C42:2	19	Glycerophospholipids	1.30822	0.933333	0.651026	0.748718	0.00389101	0.141268	0.00489056	0.0851018	0.015564	0.141268	0.00978112	0.170204	1	0	2	0
127	66	PC aa C42:4	19	Glycerophospholipids	1.0403	0.887715	0.706522	0.569906	0.408679	0.0879518	0.000200018	0.000975127	0.408679	0.175904	0.000800072	0.00195025	0	0	2	2
128	67	PC aa C42:5	19	Glycerophospholipids	0.98995	0.772022	0.562038	0.522976	0.466203	0.020572	4.42215e-05	0.00372179	0.466203	0.0411441	0.000176886	0.00744357	0	2	2	2
129	-	PC aa C42:6	19	Glycerophospholipids	1.50449	1.30979	0.518251	0.595605	0.00561731	0.00692845	1.69545e-05	0.00953346	0.0112346	0.0138569	6.78181e-05	0.00953346	1	1	2	2
130	-	PC ae C30:1	19	Glycerophospholipids	1.1529	0.764758	0.690196	0.750453	0.171004	0.0143668	0.0181287	0.0209957	0.171004	0.0574673	0.0362574	0.0419915	0	0	0	0	#3,4 Not significant by Holm method
131	-	PC ae C30:2	19	Glycerophospholipids	1.35072	1.06794	1.15736	0.737968	0.0271496	0.30936	0.11295	0.222883	0.108598	0.30936	0.225901	0.445766	0	0	0	0
132	68	PC ae C32:1	19	Glycerophospholipids	1.15423	0.970821	0.836013	0.900559	0.0614679	0.333509	0.0200348	0.15938	0.122936	0.333509	0.0801393	0.31876	0	0	0	0
133	69	PC ae C32:2	19	Glycerophospholipids	1.23963	0.981031	0.784158	0.779798	0.0510925	0.410014	0.0124116	0.0373808	0.102185	0.410014	0.0496463	0.0747617	0	0	2	0
134	-	PC ae C34:0	19	Glycerophospholipids	1.39055	1.18465	0.576468	0.71025	0.000395094	0.011448	0.000752351	0.0298781	0.00158038	0.022896	0.0015047	0.0298781	1	1	2	2
135	70	PC ae C34:1	19	Glycerophospholipids	1.125	0.916994	0.851772	0.906093	0.106381	0.125049	0.00541369	0.142465	0.212762	0.250098	0.0216547	0.142465	0	0	2	0
136	71	PC ae C34:2	19	Glycerophospholipids	0.976697	0.833588	0.677396	0.742584	0.411208	0.0514298	0.00307031	0.0498907	0.411208	0.10286	0.0122813	0.0997814	0	0	2	0
137	72	PC ae C34:3	19	Glycerophospholipids	1.22817	0.908971	0.605333	0.684854	0.0136074	0.149668	0.00112353	0.0185213	0.0272147	0.149668	0.00449411	0.0370427	1	0	2	2
138	73	PC ae C36:0	19	Glycerophospholipids	1.21994	1.02845	0.566493	0.656269	0.0158766	0.343855	7.87167e-05	0.01445	0.0317532	0.343855	0.000314867	0.0288999	1	0	2	2
139	74	PC ae C36:1	19	Glycerophospholipids	1.3299	1.02371	0.798319	0.840376	0.00516754	0.370603	0.00131586	0.0739359	0.0103351	0.370603	0.00526344	0.147872	1	0	2	0
140	75	PC ae C36:2	19	Glycerophospholipids	0.987532	0.839524	0.794311	0.779073	0.450184	0.0573531	0.016682	0.089207	0.450184	0.114706	0.066728	0.178414	0	0	0	0
141	76	PC ae C36:3	19	Glycerophospholipids	1.02482	0.81766	0.600125	0.598344	0.408539	0.0315439	0.000212005	0.00662177	0.408539	0.0630878	0.00084802	0.0132435	0	0	2	2
142	77	PC ae C36:4	19	Glycerophospholipids	0.983607	0.854608	0.937118	0.922619	0.4278	0.0132478	0.156825	0.246935	0.4278	0.0529913	0.31365	0.493871	0	0	0	0
143	78	PC ae C36:5	19	Glycerophospholipids	1.08816	0.8155	0.860952	0.942616	0.215461	0.0322284	0.115548	0.35753	0.430922	0.128914	0.231096	0.35753	0	0	0	0
144	79	PC ae C38:0	19	Glycerophospholipids	1.18324	0.886417	0.936121	0.751122	0.120615	0.0567189	0.135436	0.0100431	0.241229	0.113438	0.135436	0.0401726	0	0	0	2
145	80	PC ae C38:1	19	Glycerophospholipids	1.14	0.865269	0.80618	0.772012	0.106599	0.120533	0.00742163	0.0446008	0.213198	0.120533	0.0296865	0.0892016	0	0	2	0
146	81	PC ae C38:2	19	Glycerophospholipids	0.997381	0.815918	0.892621	0.84582	0.488443	0.0688499	0.109796	0.186485	0.488443	0.275399	0.219592	0.37297	0	0	0	0
147	82	PC ae C38:3	19	Glycerophospholipids	1.04984	0.848322	0.852871	0.664615	0.315673	0.0170922	0.0174338	0.00605831	0.315673	0.0341844	0.0348675	0.0242332	0	2	2	2
148	83	PC ae C38:4	19	Glycerophospholipids	0.850985	0.817219	1.05337	0.942857	0.0324104	0.00982785	0.187238	0.194885	0.0648208	0.0393114	0.374476	0.194885	0	2	0	0
149	84	PC ae C38:5	19	Glycerophospholipids	1.01272	0.89932	0.891386	0.90251	0.447316	0.0927798	0.0542658	0.199629	0.447316	0.18556	0.217063	0.399259	0	0	0	0
150	85	PC ae C38:6	19	Glycerophospholipids	1.09362	0.959652	0.850123	0.89361	0.178947	0.251797	0.00521801	0.168613	0.357894	0.251797	0.0208721	0.337226	0	0	2	0
151	86	PC ae C40:1	19	Glycerophospholipids	1.01703	0.869008	0.930659	0.705308	0.454562	0.0543043	0.273322	0.0174348	0.454562	0.108609	0.546643	0.0697393	0	0	0	0
152	87	PC ae C40:2	19	Glycerophospholipids	1.27465	1.08857	0.724666	0.755423	0.0286906	0.129945	0.00048351	0.00594097	0.0573812	0.129945	0.00193404	0.0118819	0	0	2	2
153	88	PC ae C40:3	19	Glycerophospholipids	1.23804	1.14401	0.963648	0.817283	0.00813844	0.0762835	0.304621	0.0406235	0.0325538	0.152567	0.304621	0.081247	1	0	0	0
154	89	PC ae C40:4	19	Glycerophospholipids	0.919513	0.827237	1.0641	0.921185	0.155886	0.0142548	0.115035	0.0542952	0.155886	0.0570191	0.230069	0.10859	0	0	0	0
155	90	PC ae C40:5	19	Glycerophospholipids	1.41816	1.21376	0.704828	0.818455	0.000245432	0.00393138	0.00140792	0.0826999	0.000981727	0.00786275	0.00281584	0.0826999	1	1	2	0
156	91	PC ae C40:6	19	Glycerophospholipids	1.06297	1.02061	0.987885	0.970884	0.295287	0.341078	0.40821	0.385505	1	0.682156	0.40821	0.771009	0	0	0	0
157	92	PC ae C42:0	19	Glycerophospholipids	1.15644	0.893176	0.73375	0.675823	0.123629	0.0413609	0.00168997	0.000223321	0.123629	0.0827219	0.00337993	0.000893285	0	0	2	2
158	93	PC ae C42:1	19	Glycerophospholipids	0.920405	0.843945	0.818974	0.61629	0.281681	0.0557069	0.0990768	0.00301336	0.281681	0.111414	0.198154	0.0120535	0	0	0	2
159	-	PC ae C42:2	19	Glycerophospholipids	1.40598	1.05129	0.791045	0.62069	0.0155314	0.26295	0.0138751	0.0108068	0.0310628	0.26295	0.0277502	0.0432273	1	0	2	2
160	94	PC ae C42:3	19	Glycerophospholipids	1.10287	0.983591	0.881219	0.690879	0.241353	0.432276	0.190252	0.0185334	0.482705	0.432276	0.380505	0.0741337	0	0	0	0
161	95	PC ae C44:5	19	Glycerophospholipids	1.40739	1.10413	0.754443	0.729329	0.00971045	0.175374	0.00657944	0.0115277	0.0194209	0.175374	0.0263177	0.0230554	1	0	2	2
162	96	SM (OH) C14:1	21	Sphingolipids	1.24488	1.1195	1.44423	1.15831	0.0168359	0.0759051	0.00271537	0.165142	0.0336717	0.15181	0.0108615	0.165142	1	0	1	0
163	97	SM (OH) C16:1	21	Sphingolipids	0.891395	0.834469	1.2016	1.184	0.189113	0.0769548	0.00714584	0.10404	0.189113	0.15391	0.0285834	0.20808	0	0	1	0
164	-	SM (OH) C22:1	21	Sphingolipids	1.50776	1.56432	1.06773	0.952922	0.00456665	0.00567476	0.358418	0.419551	0.0182666	0.0113495	0.716836	0.419551	1	1	0	0
165	98	SM (OH) C22:2	21	Sphingolipids	1.20074	1.04162	1.1208	1.02587	0.0581452	0.319621	0.191257	0.428897	0.232581	0.639241	0.382515	0.428897	0	0	0	0
166	-	SM (OH) C24:1	21	Sphingolipids	0.980769	0.932768	1.01304	0.937824	0.442069	0.312333	0.456588	0.363291	0.884138	1	0.456588	0.726582	0	0	0	0
167	99	SM C16:0	21	Sphingolipids	1.29234	1.04777	1.04814	1.03928	0.00243287	0.231581	0.178924	0.339714	0.00973148	0.463161	0.357848	0.339714	1	0	0	0
168	100	SM C16:1	21	Sphingolipids	1.25113	0.917647	0.929537	0.95	0.0164192	0.10079	0.0621793	0.34002	0.0656767	0.20158	0.124359	0.34002	0	0	0	0
169	101	SM C18:0	21	Sphingolipids	1.19594	1.07418	1.39039	1.6876	0.0214911	0.240768	0.000706746	0.000302541	0.0429823	0.240768	0.00141349	0.00121016	1	0	1	1
170	102	SM C18:1	21	Sphingolipids	1.27086	1.06257	1.30478	1.604	0.0206731	0.185265	0.00221796	0.00134374	0.0413463	0.185265	0.00443591	0.00537494	1	0	1	1
171	103	SM C24:0	21	Sphingolipids	1.42575	1.1442	0.705562	0.67871	0.00727454	0.0663839	0.000865981	0.0205851	0.0145491	0.0663839	0.00346392	0.0411701	1	0	2	2
172	104	SM C24:1	21	Sphingolipids	1.16439	0.916846	0.900061	0.883984	0.0850592	0.147989	0.181288	0.188477	0.340237	0.295979	0.362576	0.188477	0	0	0	0
173	-	TG(16:0_34:4)	23	Triacylglycerols	2.34448	0.38294	0.0365427	0.266274	0.0114432	0.0417109	0.00261993	0.190876	0.0228864	0.0834218	0.0104797	0.190876	1	0	2	0
174	-	TG(16:0_36:2)	23	Triacylglycerols	2.34594	0.446256	0.245657	0.449194	0.00827733	0.0800438	0.0423468	0.176045	0.0331093	0.160088	0.0846937	0.176045	1	0	0	0
175	-	TG(16:0_36:3)	23	Triacylglycerols	1.53253	0.405188	0.267014	0.527067	0.0730718	0.0394168	0.0201654	0.203649	0.146144	0.0788336	0.0806617	0.203649	0	0	0	0
176	-	TG(16:0_36:4)	23	Triacylglycerols	1.04102	0.322878	0.258666	0.55299	0.441596	0.0285231	0.020901	0.204147	0.441596	0.0570461	0.0836041	0.408295	0	0	0	0
177	-	TG(16:0_36:5)	23	Triacylglycerols	1.19902	0.319557	0.192734	0.468354	0.245277	0.058706	0.0158491	0.173149	0.245277	0.117412	0.0633966	0.346298	0	0	0	0
178	-	TG(16:0_38:4)	23	Triacylglycerols	1.45618	0.400726	0.227308	0.363196	0.0931546	0.0355033	0.0124182	0.181245	0.186309	0.0710065	0.0496729	0.181245	0	0	2	0
179	-	TG(16:1_36:3)	23	Triacylglycerols	1.53006	0.435115	0.307959	0.539976	0.0739929	0.0165731	0.0152121	0.166363	0.147986	0.0331462	0.0608485	0.166363	0	0	0	0	#2 Not significant by Holm method
180	-	TG(16:1_36:4)	23	Triacylglycerols	1.03071	0.41022	0.279438	0.505344	0.457957	0.0246055	0.0110421	0.161572	0.457957	0.0492111	0.0441682	0.323144	0	2	2	0
181	-	TG(16:1_36:5)	23	Triacylglycerols	0.707242	0.493343	0.218879	0.335224	0.253707	0.0163566	0.0129006	0.134579	0.253707	0.0327132	0.0516026	0.269158	0	0	0	0	#2 Not significant by Holm method
182	-	TG(16:1_38:5)	23	Triacylglycerols	2.21729	0.539322	0.17712	0.298683	0.051153	0.0766812	0.00871035	0.0435256	0.102306	0.0766812	0.0348414	0.0870511	0	0	2	0
183	-	TG(17:0_36:3)	23	Triacylglycerols	1.69944	0.208949	0.289362	0.7361	0.119901	0.0511897	0.0412055	0.301105	0.239802	0.102379	0.164822	0.301105	0	0	0	0
184	-	TG(17:0_36:4)	23	Triacylglycerols	1.52854	0.166244	0	1.07082	0.28129	0.0919549	0.00663351	0.478325	0.562579	0.18391	0.026534	0.478325	0	0	2	0
185	-	TG(17:1_36:4)	23	Triacylglycerols	1.184	0.24635	0.12418	0.81879	0.418399	0.036939	0.0138218	0.409636	0.418399	0.0738779	0.0552873	0.819272	0	0	0	0
186	-	TG(18:0_36:2)	23	Triacylglycerols	1.47878	0.558808	0.399909	0.646429	0.0776888	0.0779964	0.0442894	0.24345	0.155378	0.155993	0.177158	0.24345	0	0	0	0
187	-	TG(18:0_36:3)	23	Triacylglycerols	1.32515	0.253144	0.243543	0.493977	0.134393	0.0317528	0.018655	0.175757	0.268787	0.0635055	0.07462	0.175757	0	0	0	0
188	-	TG(18:0_36:4)	23	Triacylglycerols	1.14494	0.332187	0.206459	0.415251	0.350672	0.0626356	0.0147317	0.0970837	0.350672	0.125271	0.0589267	0.194167	0	0	0	0
189	-	TG(18:0_36:5)	23	Triacylglycerols	0.842058	0.528165	0.439542	0.792136	0.268961	0.0525059	0.0127108	0.309901	0.537922	0.105012	0.0508433	0.309901	0	0	0	0
190	-	TG(18:1_34:1)	23	Triacylglycerols	2.53294	0.438919	0.228849	0.413784	0.00631169	0.077731	0.041193	0.175497	0.0252468	0.155462	0.0823861	0.175497	1	0	0	0
191	-	TG(18:1_34:2)	23	Triacylglycerols	1.94703	0.438705	0.280408	0.50561	0.0155146	0.0535162	0.026374	0.185245	0.0620585	0.107032	0.052748	0.185245	0	0	0	0
192	-	TG(18:1_34:3)	23	Triacylglycerols	1.72407	0.442116	0.264765	0.481378	0.0351383	0.0234891	0.0204317	0.14002	0.0702767	0.0469783	0.081727	0.14002	0	0	0	0	#2 Not significant by Holm method
193	-	TG(18:1_34:4)	23	Triacylglycerols	1.6136	0.24768	0.112362	0.348214	0.0694571	0.0347188	0.0105958	0.146192	0.138914	0.0694377	0.0423832	0.146192	0	0	2	0
194	-	TG(18:1_35:2)	23	Triacylglycerols	1.52442	0.220101	0.495673	0.483442	0.0494272	0.0691351	0.0203155	0.136042	0.0988544	0.13827	0.0812621	0.136042	0	0	0	0
195	-	TG(18:1_36:1)	23	Triacylglycerols	2.00029	0.394545	0.27182	0.454171	0.00404963	0.0442578	0.0183342	0.152824	0.0161985	0.0885156	0.0366684	0.152824	1	0	2	0
196	-	TG(18:1_36:2)	23	Triacylglycerols	1.97662	0.500196	0.292834	0.60835	0.00693535	0.0590712	0.0330949	0.21811	0.0277414	0.118142	0.0661898	0.21811	1	0	0	0
197	-	TG(18:1_36:3)	23	Triacylglycerols	1.15126	0.35927	0.215016	0.517271	0.282481	0.0400732	0.0220569	0.19506	0.282481	0.0801465	0.0882276	0.390119	0	0	0	0
198	-	TG(18:1_36:4)	23	Triacylglycerols	0.880259	0.244409	0.174297	0.438197	0.330365	0.0570731	0.0207019	0.165202	0.330365	0.114146	0.0828078	0.330405	0	0	0	0
199	-	TG(18:1_36:5)	23	Triacylglycerols	0.987294	0.328301	0.254149	0.436166	0.478554	0.0511075	0.0262926	0.141797	0.478554	0.102215	0.10517	0.283594	0	0	0	0
200	-	TG(18:1_38:5)	23	Triacylglycerols	1.21057	0.596397	0.235906	0.528745	0.179816	0.0721859	0.0088114	0.113282	0.179816	0.144372	0.0352456	0.226565	0	0	2	0
201	-	TG(18:1_38:6)	23	Triacylglycerols	1.25129	0.593896	0.395599	0.559443	0.202635	0.0378745	0.0370882	0.150938	0.202635	0.075749	0.148353	0.301876	0	0	0	0
202	-	TG(18:2_32:0)	23	Triacylglycerols	1.54763	0.350052	0.242737	0.47765	0.0500925	0.0649134	0.0302879	0.189674	0.100185	0.129827	0.121152	0.189674	0	0	0	0
203	-	TG(18:2_32:2)	23	Triacylglycerols	1.44099	0.488381	0.206295	0.548532	0.0977296	0.0505644	0.0157386	0.1825	0.195459	0.101129	0.0629543	0.1825	0	0	0	0
204	-	TG(18:2_34:0)	23	Triacylglycerols	1.45485	0.436212	0.284729	0.477726	0.0736494	0.0544223	0.0202723	0.165327	0.147299	0.108845	0.0810892	0.165327	0	0	0	0
205	-	TG(18:2_34:1)	23	Triacylglycerols	1.51373	0.377865	0.269013	0.50924	0.0783128	0.0477902	0.0244163	0.170873	0.156626	0.0955804	0.0976651	0.170873	0	0	0	0
206	-	TG(18:2_34:2)	23	Triacylglycerols	1.11407	0.328808	0.239871	0.51723	0.349469	0.0287493	0.0199992	0.170429	0.349469	0.0574985	0.0799968	0.340859	0	0	0	0
207	-	TG(18:2_34:3)	23	Triacylglycerols	0.965331	0.317309	0.229896	0.517027	0.450916	0.013527	0.0110145	0.174499	0.450916	0.027054	0.0440581	0.348997	0	2	2	0
208	-	TG(18:2_36:1)	23	Triacylglycerols	1.20746	0.330223	0.198057	0.443272	0.231332	0.0298303	0.0159927	0.144235	0.231332	0.0596606	0.063971	0.28847	0	0	0	0
209	-	TG(18:2_36:2)	23	Triacylglycerols	1.12519	0.295286	0.216477	0.482746	0.330213	0.0343107	0.0208616	0.173149	0.330213	0.0686214	0.0834465	0.346299	0	0	0	0
210	-	TG(18:2_36:3)	23	Triacylglycerols	0.77685	0.197917	0.157675	0.433669	0.20865	0.0593626	0.0177812	0.16267	0.20865	0.118725	0.071125	0.325339	0	0	0	0
211	-	TG(18:2_36:4)	23	Triacylglycerols	0.705895	0.149116	0.132629	0.390451	0.169294	0.0782178	0.0141608	0.157273	0.169294	0.156436	0.0566433	0.314546	0	0	0	0
212	-	TG(18:2_36:5)	23	Triacylglycerols	0.72468	0.223342	0.141319	0.3528	0.15943	0.0876785	0.0203814	0.125266	0.15943	0.175357	0.0815257	0.250532	0	0	0	0
213	-	TG(18:2_38:5)	23	Triacylglycerols	0.8444	0.509861	0.368728	0.585893	0.2585	0.0469267	0.0215104	0.102695	0.2585	0.0938534	0.0860418	0.205389	0	0	0	0
214	-	TG(18:2_38:6)	23	Triacylglycerols	0.818987	0.496017	0.443365	0.593794	0.237201	0.00532286	0.0130286	0.1062	0.237201	0.0212914	0.0260573	0.212401	0	2	2	0
215	-	TG(18:3_32:0)	23	Triacylglycerols	1.98188	0.31953	0.127703	0.515751	0.0796501	0.12241	0.0673004	0.222255	0.1593	0.244821	0.269202	0.222255	0	0	0	0
216	-	TG(18:3_32:1)	23	Triacylglycerols	2.45629	0.362542	0.360197	0.536459	0.00256071	0.0398423	0.0634319	0.241986	0.0102429	0.0796846	0.126864	0.241986	1	0	0	0
217	-	TG(18:3_34:0)	23	Triacylglycerols	1.01589	0.280882	0.0556169	0.183001	0.489218	0.0209995	0.0353782	0.0815787	0.489218	0.0839981	0.0707563	0.163157	0	0	0	0
218	-	TG(18:3_34:1)	23	Triacylglycerols	1.39408	0.397403	0.205925	0.412407	0.11049	0.0675554	0.0261542	0.166716	0.22098	0.135111	0.104617	0.166716	0	0	0	0
219	-	TG(18:3_34:2)	23	Triacylglycerols	1.14514	0.358546	0.222789	0.417444	0.317765	0.0422633	0.0302088	0.122763	0.317765	0.0845266	0.120835	0.245525	0	0	0	0
220	-	TG(18:3_34:3)	23	Triacylglycerols	1.21067	0.302812	0.218857	0.410754	0.300705	0.0223852	0.0383764	0.140648	0.300705	0.0895406	0.0767529	0.281296	0	0	0	0
221	-	TG(18:3_36:1)	23	Triacylglycerols	1.14866	0.062512	0.102345	0.477969	0.378416	0.00863023	0.0124008	0.140459	0.378416	0.0345209	0.0248017	0.280917	0	2	2	0
222	-	TG(18:3_36:2)	23	Triacylglycerols	1.20927	0.374074	0.209025	0.422599	0.216984	0.0825531	0.0197416	0.151897	0.216984	0.165106	0.0789666	0.303793	0	0	0	0
223	-	TG(18:3_36:3)	23	Triacylglycerols	0.767276	0.25461	0.16539	0.382306	0.200158	0.0489601	0.0157273	0.143156	0.200158	0.0979201	0.0629093	0.286312	0	0	0	0
224	-	TG(20:1_34:1)	23	Triacylglycerols	1.7835	0.370515	0.261098	0.389245	0.0281319	0.122913	0.0529795	0.182678	0.112528	0.245827	0.105959	0.182678	0	0	0	0
225	-	TG(20:1_34:2)	23	Triacylglycerols	1.4605	0.311264	0.216726	0.312533	0.0825843	0.058284	0.0158738	0.0575317	0.0825843	0.116568	0.0634952	0.115063	0	0	0	0
226	-	TG(20:1_34:3)	23	Triacylglycerols	2.50761	0.371199	0	0.266157	0.0282017	0.067483	0.0338822	0.104502	0.112807	0.134966	0.0677644	0.104502	0	0	0	0
227	-	TG(20:2_34:2)	23	Triacylglycerols	0.888339	0.251196	0.148768	0.279384	0.390884	0.0332758	0.0278005	0.149027	0.390884	0.0665516	0.111202	0.298054	0	0	0	0
228	-	TG(20:3_34:1)	23	Triacylglycerols	1.78619	0.431042	0.306064	0.331459	0.0338213	0.0788465	0.0515977	0.175828	0.135285	0.157693	0.103195	0.175828	0	0	0	0
229	-	TG(20:3_36:3)	23	Triacylglycerols	1.00983	0.511269	0.894432	0.66876	0.487685	0.0673011	0.418563	0.204966	0.487685	0.269204	0.837126	0.409933	0	0	0	0
230	-	TG(20:4_34:2)	23	Triacylglycerols	0.956494	0.327758	0.274267	0.529439	0.432288	0.0200731	0.0215345	0.1634	0.432288	0.0802923	0.0430691	0.326799	0	0	0	0	#3 Not significant by Holm method
231	-	TG(20:4_34:3)	23	Triacylglycerols	0.46392	0.130696	0.488259	0.5002	0.0176743	0.00198817	0.0764816	0.133797	0.0353486	0.00795267	0.152963	0.133797	2	2	0	0
232	-	TG(20:4_36:2)	23	Triacylglycerols	1.08264	0.432025	0.35174	0.880535	0.330503	0.053721	0.0415061	0.357227	0.661005	0.107442	0.166024	0.357227	0	0	0	0
233	-	TG(20:4_36:3)	23	Triacylglycerols	0.55727	0.401712	0.466739	0.665253	0.0512619	0.00600798	0.0353854	0.0883597	0.102524	0.0240319	0.0707707	0.0883597	0	2	0	0
234	-	TG(20:5_34:1)	23	Triacylglycerols	1.40981	0.672105	0.0968463	0.286359	0.0966274	0.133018	0.0168388	0.0908204	0.193255	0.133018	0.0673552	0.181641	0	0	0	0
235	-	TG(20:5_34:2)	23	Triacylglycerols	1.14433	0.562162	0.294523	0.358217	0.319463	0.0156736	0.0187221	0.0828377	0.319463	0.0626943	0.0374442	0.165675	0	0	0	0	#3 Not significant by Holm method
236	-	TG(20:5_36:3)	23	Triacylglycerols	0.730146	0.520721	0.305454	0.493777	0.114478	0.0264526	0.00735831	0.134462	0.228955	0.0529052	0.0294332	0.134462	0	0	2	0
237	-	TG(22:6_32:0)	23	Triacylglycerols	1.83954	0.735238	0.303911	0.791899	0.0178913	0.201989	0.0135609	0.346929	0.0357826	0.403978	0.0542435	0.346929	0	0	0	0	#1 Not significant by Holm method
238	-	TG(22:6_32:1)	23	Triacylglycerols	1.96656	0.795893	0.263051	0.663638	0.0103359	0.203748	0.0072526	0.125641	0.0206718	0.203748	0.0290104	0.251282	1	0	2	0
239	-	TG(22:6_34:1)	23	Triacylglycerols	1.41862	0.624883	0.347273	0.546885	0.0911877	0.0695749	0.0203669	0.133362	0.182375	0.13915	0.0814678	0.133362	0	0	0	0
240	-	TG(22:6_34:2)	23	Triacylglycerols	0.985484	0.571141	0.367235	0.545156	0.481838	0.0163318	0.00882706	0.0838151	0.481838	0.0326636	0.0353082	0.16763	0	2	2	0
241	-	TG(22:6_34:3)	23	Triacylglycerols	0.875895	0.583224	0.291343	0.540069	0.350745	0.00452398	0.00659362	0.102497	0.350745	0.0180959	0.0131872	0.204995	0	2	2	0
