# Supplementary material for: Nrf2 plays a critical role in the metabolic response during and after spaceflight
Source: Commun Biol. 2021 Dec 9;4:1381. doi: 10.1038/s42003-021-02904-6 (PMC8660801; doi:10.1038/s42003-021-02904-6)
Supplement: Supplementary file 6 — Supplementary Data 4 [file 42003_2021_2904_MOESM6_ESM.xlsx]

## Sheet: eWAT_9945
Supplementary Data 4
Statistical results of RNA-seq analyses in eWAT. Fold change of TPM and P values of two-tailed t-test.
No.	Gene symbol	FL-WT vs. GC-WT		GC-KO vs. GC-WT		FL-KO vs. FL-WT
		Fold change	P value	Fold change	P value	Fold change	P value
1	Gnai3	1.10823	0.137785	1.13995	0.0305397	1.01125	0.86249
2	Cdc45	0.898933	0.429272	1.25239	0.131131	1.004	0.976902
3	Narf	0.854968	0.0481541	1.05196	0.53711	1.13963	0.0545569
4	Cav2	0.90261	0.258621	1.04596	0.578275	1.03014	0.730036
5	Klf6	1.05289	0.549732	0.882153	0.10566	1.06906	0.452294
6	Scmh1	1.01832	0.780112	1.13865	0.0293807	1.07133	0.336748
7	Cox5a	1.01109	0.826968	0.977934	0.644778	0.930023	0.0922122
8	Fer	1.19371	0.0205849	1.08811	0.221626	0.898699	0.144384
9	Xpo6	1.06141	0.184644	1.11164	0.0344872	1.0445	0.414416
10	Tfe3	0.965703	0.570583	0.887893	0.107196	0.89111	0.146449
11	Axin2	0.620009	0.168309	1.10058	0.79159	1.62209	0.211806
12	Brat1	1.04936	0.511936	1.1138	0.257349	1.05571	0.297559
13	Gna12	1.28892	0.000229399	1.09801	0.183387	0.979913	0.700751
14	Slc22a18	1	1	1.16317	0.0873866	1.27012	0.00219614
15	Dlat	0.905989	0.0470994	0.993539	0.92158	0.977043	0.495386
16	Sdhd	0.923326	0.157287	0.965282	0.50523	1.04731	0.158286
17	Ccnd2	1.16596	0.018108	1.01598	0.867772	1.04945	0.241783
18	Gpr107	1.12207	0.04448	1.13161	0.0152685	1.0279	0.60896
19	Gmpr	1.27391	0.0447442	1.06615	0.575225	0.889426	0.250538
20	Mid2	1.19641	0.00341804	1.03723	0.408516	1.04067	0.515169
21	Trim25	1.30665	0.00108196	1.06433	0.257261	0.82811	0.0160157
22	Dgke	1.20976	0.00408211	1.06309	0.303513	1.00586	0.948259
23	Scpep1	1.07321	0.333448	1.03538	0.556084	1.00895	0.90988
24	Mnt	0.949158	0.618765	1.01208	0.91641	1.02281	0.779287
25	Itgb2	1.49474	0.125901	0.916731	0.40149	0.574351	0.0929474
26	Hddc2	0.915648	0.277463	1.09016	0.462789	1.03013	0.400442
27	Pemt	1.16851	0.0943288	1.25352	0.0536516	0.932648	0.339382
28	Bcl6b	1.47906	0.00651896	1.05607	0.726531	1.08284	0.336738
29	Clec10a	1.17109	0.30744	1.04235	0.773059	0.882525	0.433726
30	Comt	1.39338	0.00677839	1.50046	0.0377167	1.25192	0.125584
31	Rtca	1.05568	0.353628	1.08332	0.223578	0.994415	0.928519
32	Dbt	0.829721	0.0669449	0.900669	0.272803	1.0479	0.445512
33	Dazap2	1.00422	0.892881	1.01161	0.741961	1.00679	0.832925
34	Mcts1	1.07229	0.159481	1.04866	0.457116	0.908984	0.0104881
35	Rem1	1.08692	0.565175	1.13414	0.369729	1.0086	0.958542
36	Trappc10	0.982192	0.612196	1.10746	0.0504655	0.98272	0.659864
37	Ccm2	1.10545	0.0191885	0.938445	0.0513195	1.05117	0.136215
38	Tbrg4	0.971433	0.451618	1.09895	0.277036	0.988067	0.815061
39	Fap	1.14708	0.1103	0.957771	0.591001	0.843576	0.154448
40	Ndufa9	0.984698	0.649595	1.0361	0.443258	1.06628	0.0479571
41	Galnt1	1.0585	0.399557	1.09085	0.102001	0.934978	0.326549
42	Mkrn2	1.04442	0.321334	1.18169	0.0185951	1.14896	0.00159922
43	Pparg	0.784234	0.00342174	1.21569	0.0313159	1.24179	0.0122277
44	Raf1	0.973878	0.656057	1.25943	0.0621186	1.11277	0.110697
45	Pdgfb	1.3087	0.00819097	0.866506	0.0528669	0.770237	0.0129754
46	Acvrl1	1.29911	0.00028024	1.31654	0.011803	0.991658	0.831525
47	Grasp	1.06813	0.630772	1.11369	0.432183	1.00441	0.962694
48	Acvr1b	1.45531	0.0274554	1.30522	0.0069624	0.967712	0.836985
49	Tom1l2	1.1209	0.00980895	1.03509	0.288724	1.06764	0.221204
50	Zfp385a	0.971129	0.743116	1.18576	0.0668441	1.1657	0.107408
51	Itga5	1.40768	0.13075	1.0222	0.807757	0.856365	0.472124
52	Wdr77	1.08124	0.193405	1.09161	0.264184	1.05169	0.44869
53	Atp5f1	0.975115	0.497814	0.968986	0.461981	0.951444	0.153745
54	Hnrnpd	1.05956	0.50149	1.04752	0.564451	0.909095	0.298016
55	C1d	1.02473	0.773762	1.05676	0.460213	1.01024	0.898381
56	Gm2a	0.857093	0.00494223	0.968476	0.515605	1.02599	0.593197
57	Krit1	1.05194	0.371386	0.990898	0.89265	0.973551	0.676838
58	Clcn4	0.983715	0.593691	1.07823	0.250948	0.967274	0.536233
59	Hk2	0.663618	4.13658e-05	1.2752	0.275874	1.11	0.206963
60	Myo18a	1.19847	0.033513	1.06821	0.237923	0.852827	0.0852736
61	Cd52	1.46895	0.0773888	1.30049	0.164691	0.623208	0.0737848
62	Abhd15	0.931569	0.255253	0.958775	0.61381	1.01183	0.867847
63	Hoxb6	0.849705	0.222209	0.821709	0.365868	1.14081	0.251774
64	Kat2b	0.812773	0.00166396	1.0171	0.733825	1.11701	0.121802
65	Rab5b	1.09394	0.00865474	1.05357	0.098474	1.00511	0.880005
66	Icosl	1.12906	0.3475	1.06841	0.465395	0.878701	0.380032
67	Spg7	1.1077	0.000933475	0.963716	0.246583	0.964629	0.194098
68	Rpl13	1.27421	0.00305039	1.07182	0.420648	0.973845	0.628019
69	Chmp1a	1.07021	0.319527	1.18946	0.0203531	1.06214	0.0624991
70	Rpa1	0.983855	0.807246	1.05676	0.27759	0.911182	0.215343
71	Serpinf1	1.48951	0.0132653	1.07557	0.520306	0.902065	0.392222
72	Tubgcp3	1.10273	0.134328	1.15694	0.0529639	1.03403	0.632335
73	Polr3d	1.39938	0.00198985	1.21611	0.0666301	1.05194	0.491108
74	Ddx3x	1.02782	0.629784	1.13163	0.298127	1.07183	0.405668
75	Usp32	1.13054	0.0367847	1.06527	0.338892	1.08057	0.133785
76	Car4	1.76803	0.000923957	1.06803	0.549223	0.883845	0.31941
77	Txnrd3	0.762374	0.000224854	1.06124	0.537208	1.19841	0.0437206
78	Zfp512b	0.86008	0.126387	1.11958	0.284685	1.08758	0.381946
79	Dnajc5	1.02368	0.678117	1.14383	0.128537	1.10135	0.0866301
80	Tpd52l2	1.12158	0.00586378	1.09316	0.0252015	0.981676	0.595873
81	Fmr1	1.87294	0.0216424	1.153	0.531394	0.785266	0.362293
82	Pxmp4	0.900831	0.0159681	0.870684	0.00713601	0.985147	0.72176
83	Mmp11	1.37221	0.180145	1.09513	0.513517	0.880256	0.654873
84	Smarcb1	1.14327	0.0422698	1.11455	0.0384063	0.95686	0.403638
85	Hip1r	1.0503	0.67741	1.20182	0.0911717	1.01823	0.879637
86	Nsun5	1.01704	0.828843	1.1516	0.0326283	1.07647	0.48849
87	Top1mt	1.05984	0.395859	1.12351	0.0935549	1.07021	0.379098
88	Mmp14	0.842197	0.160035	1.26236	0.163843	1.15824	0.374847
89	Oxa1l	0.998972	0.975863	1.07547	0.222705	1.08576	0.0147966
90	Heatr6	1.04766	0.47171	1.06954	0.214265	1.01793	0.805851
91	Ilf2	1.16125	0.00522345	1.02144	0.602655	0.948064	0.351533
92	Chtop	1.07017	0.11479	1.04886	0.331664	1.03469	0.291851
93	Snapin	1.1548	0.00239162	1.08512	0.0582871	0.990714	0.809269
94	S100a4	1.89843	0.117959	1.15497	0.411696	0.662989	0.296138
95	S100a6	1.70707	0.0318469	1.01588	0.922937	1.03258	0.882995
96	Icam2	1.59175	0.000195942	1.10678	0.326517	0.934776	0.385605
97	Mapk7	1.19834	0.11272	1.07674	0.509099	0.915612	0.261566
98	Epn2	1.17761	0.0920859	1.37778	0.0180122	1.01237	0.84478
99	Sec24b	0.914399	0.208212	0.904017	0.195588	1.05196	0.41574
100	N4bp3	1.33202	0.0372303	1.06907	0.639084	0.901897	0.258125
101	Rmnd5b	1.14594	0.0378693	1.10976	0.331115	0.975827	0.657946
102	Nhp2	1.07846	0.290431	1.0349	0.269205	0.986977	0.857298
103	Vps9d1	1.17071	0.023941	1.0877	0.159993	0.975395	0.63637
104	Zfp276	1.08906	0.179808	1.06128	0.435974	0.986195	0.74686
105	Mfsd10	1.22001	0.0456242	1.16999	0.0590248	1.03735	0.674386
106	Luzp1	1.14463	0.0727636	1.26368	0.0394045	1.07114	0.347312
107	Kctd10	1.24356	0.00667334	1.04907	0.471167	1.03955	0.538535
108	Poldip2	0.77211	1.31728e-05	0.978766	0.547076	1.10557	0.0237505
109	Ift20	1.14257	0.00468688	1.04606	0.302051	1.01206	0.865078
110	Col6a1	1.82528	0.00465747	1.5876	0.0102844	1.15789	0.285887
111	Pcbp3	1.37888	0.00433194	1.21553	0.0328255	0.970541	0.70599
112	Lgals9	1.19397	0.0163885	1.09926	0.284492	0.927787	0.169929
113	Araf	1.06396	0.0896093	1.00008	0.99695	1.05214	0.186178
114	Cfp	1.10251	0.522307	0.770927	0.0114762	0.768754	0.164052
115	Uxt	0.985594	0.827864	0.959886	0.629083	0.870968	0.0077162
116	Cnnm3	1.07314	0.458852	1.04897	0.600755	1.07767	0.487123
117	Lman2l	0.832729	0.0306764	0.81928	0.0187155	1.0612	0.234969
118	Mcm3ap	1.05051	0.355171	1.09455	0.236469	0.959671	0.468826
119	Pcnt	1.11463	0.0812802	1.22354	0.0119513	1.01515	0.812744
120	Mxd1	0.831425	0.0627331	1.00877	0.925383	0.910987	0.284425
121	Gmcl1	0.997652	0.963983	0.890928	0.0687602	0.959692	0.450112
122	Snrnp27	1.06637	0.131009	1.06097	0.155031	1.01997	0.62956
123	Ocrl	1.08694	0.20055	1.17554	0.00355614	1.04838	0.536878
124	Calm1	1.232	0.00160866	1.06434	0.175105	0.925135	0.118767
125	Agpat3	1.09676	0.0128817	1.03307	0.220246	1.03547	0.484866
126	Sema6b	1.20537	0.0519527	1.22989	0.0923619	1.00083	0.993863
127	Dpp9	1.0266	0.593336	1.08767	0.206045	1.01128	0.864387
128	Ramp2	1.15014	0.14975	1.20892	0.148831	1.01485	0.845343
129	Gramd1a	0.954843	0.509494	1.06705	0.452775	1.01444	0.846752
130	Ckb	0.910494	0.259324	1.27094	0.0106518	1.05543	0.545626
131	Sp1	0.995451	0.941942	1.0547	0.414712	1.07869	0.270726
132	Myg1	1.07556	0.277494	1.03593	0.568773	0.989065	0.859121
133	Rarg	1.06919	0.478311	0.98188	0.823245	1.17031	0.192575
134	Pfdn5	1.11556	0.081286	0.975186	0.690153	1.00499	0.902847
135	Efnb2	1.25115	0.0576655	1.22384	0.261492	0.958605	0.72608
136	Rrp15	1.23152	0.00586817	1.22035	0.00736656	1.03246	0.618487
137	Rnd2	0.974452	0.885998	1.34804	0.074828	1.16023	0.192881
138	Srr	0.958106	0.333396	0.995567	0.929742	1.02232	0.652405
139	Acp5	0.825715	0.00862558	0.849814	0.0384633	1.10964	0.098851
140	Fbxo9	0.881862	0.0167496	1.08521	0.223342	1.01438	0.790962
141	Vps50	1.03133	0.530876	1.12517	0.0352834	0.937126	0.310718
142	Hars	1.10428	0.0978301	1.06079	0.152569	0.966205	0.533823
143	Zmat2	1.14882	0.0277272	1.02995	0.521455	0.968973	0.579249
144	Ube2c	1.03582	0.892992	0.873497	0.566073	0.876131	0.626421
145	Smg5	1.16495	0.0147124	1.28961	0.033218	1.08934	0.146995
146	Cct3	1.04793	0.410833	0.981081	0.715233	0.953739	0.425249
147	Glmp	1.08984	0.0367904	0.996745	0.949167	1.02045	0.501679
148	Mef2d	0.992368	0.923764	0.976385	0.847002	0.975185	0.735759
149	Snd1	1.05387	0.48348	1.01194	0.770716	0.918944	0.30639
150	Col18a1	1.45466	0.00249693	1.3213	0.0315505	1.07884	0.324167
151	Slc19a1	1.27362	0.0162504	1.45467	0.0654928	1.16113	0.0433785
152	Kpnb1	1.12444	0.0832535	1.11746	0.0647322	0.987082	0.821505
153	Npepps	0.928037	0.0740648	0.973568	0.581623	1.02183	0.624482
154	Mrpl10	0.992372	0.80262	1.05739	0.121559	1.10498	0.000572317
155	Cyp51	0.829878	0.0107032	1.41415	0.0277739	1.03731	0.425764
156	Tcf25	1.13308	0.000161418	1.04946	0.0579096	1.02737	0.278156
157	Tubb6	1.679	0.0277223	1.13803	0.196855	0.851282	0.445053
158	Def8	1.02618	0.663851	1.18429	0.00818447	1.03126	0.540686
159	Col1a1	1.82813	0.142337	1.76189	0.0480187	0.881689	0.717922
160	Itfg2	1.14369	0.0696892	1.25509	0.0195864	1.04741	0.305058
161	Tulp3	1.05429	0.592298	1.19963	0.204883	1.28466	0.042239
162	Gtf2h4	1.12135	0.00202018	1.12348	0.0190972	1.1301	0.0398734
163	Tubb5	1.25186	0.132826	1.2127	0.07598	0.862236	0.336002
164	Ell2	1.12998	0.0031311	1.00744	0.905387	0.931962	0.0829872
165	Jup	1.33679	0.000915392	1.02194	0.757327	0.967222	0.529642
166	Fkbp10	1.46774	0.111595	1.30604	0.115379	0.811592	0.34847
167	Nom1	1.02761	0.572299	1.09132	0.202181	1.0186	0.734794
168	Ergic1	1.26806	0.00188735	1.17767	0.0278241	0.924189	0.184437
169	Ifrd1	1.15003	0.0599596	0.958468	0.688974	0.890553	0.110358
170	Stk38l	0.932273	0.276056	1.17568	0.27319	1.0767	0.507041
171	Brpf1	0.960123	0.529409	1.068	0.416867	1.02869	0.709149
172	Akr1b3	1.10263	0.10927	1.07	0.247649	0.976362	0.543514
173	Hoxc8	0.850835	0.0543806	1.0287	0.704535	1.06374	0.517847
174	Hoxc6	0.689854	0.0677333	0.969116	0.87294	1.21856	0.410121
175	Gstt1	1.02358	0.758655	1.16691	0.0911971	1.18932	0.0351393
176	Gstt3	0.645459	0.000415104	0.96975	0.788602	1.12157	0.263062
177	Ddt	0.867067	0.0248102	0.919859	0.0516765	1.02234	0.741901
178	Ddx18	1.20829	0.00118475	1.03301	0.46045	1.03832	0.444238
179	Ubl3	1.06534	0.0329259	0.993538	0.809023	0.935762	0.0442232
180	Gramd3	1.05577	0.682567	1.29045	0.0285317	1.08956	0.490434
181	Eef1e1	0.945397	0.592464	1.00068	0.993061	1.13527	0.287691
182	Akt1	1.07639	0.137506	1.05749	0.378121	0.938799	0.228894
183	Cldn15	2.03977	3.11566e-05	1.02179	0.794434	0.82464	0.140564
184	Il16	1.33637	0.0162135	1.01269	0.935504	0.848563	0.314558
185	Tcirg1	1.23554	0.0379856	1.20172	0.0608984	0.943073	0.605574
186	Naglu	1.01891	0.743612	1.09394	0.0701614	1.03538	0.531027
187	Coasy	0.683912	0.000322939	1.03985	0.501976	1.08536	0.259851
188	Smo	0.978207	0.764182	1.18235	0.00507841	1.07578	0.304316
189	Crnkl1	1.10598	0.116108	1.05563	0.326891	0.933256	0.396516
190	Rin2	0.912077	0.0989372	1.06154	0.355584	1.00408	0.935502
191	Folh1	1.08601	0.616398	1.40995	0.0513847	1.05596	0.630289
192	Chordc1	0.861548	0.31821	0.755887	0.0639912	0.909421	0.551888
193	Rtcb	1.03574	0.291292	1.01626	0.711741	1.04031	0.413851
194	Pwp1	1.13722	0.00716018	1.15899	0.0163211	0.899641	0.0806157
195	Fbxo7	1.00712	0.909975	1.11081	0.178218	1.051	0.538286
196	Capns1	1.12662	0.0628348	1.02483	0.670046	0.984579	0.674223
197	Clpb	0.848777	0.00240518	0.839925	0.000652161	1.01103	0.807797
198	Sept7	1.2412	0.000961917	1.06672	0.309988	0.921927	0.11495
199	Zdhhc4	1.02749	0.48559	1.11589	0.0359639	1.17466	2.07562e-05
200	Rac1	1.15365	0.00553996	1.06464	0.143244	0.934575	0.0688717
201	Nup214	1.01447	0.817886	1.093	0.189349	1.04599	0.409053
202	Ltbp1	0.836387	0.0976793	0.921928	0.383662	0.830385	0.169646
203	Ugp2	1.03977	0.297726	1.06339	0.245677	0.910141	0.00663244
204	Trmt1	1.17082	0.00486896	1.06478	0.174563	1.0015	0.964584
205	Nacc1	0.995455	0.943734	1.09254	0.203185	1.00321	0.970624
206	Nfix	0.847548	0.0742473	1.15957	0.0908771	1.08177	0.386041
207	Slc1a5	0.73242	0.000193966	1.04737	0.472171	1.054	0.322422
208	Uba1	1.00305	0.942506	1.01132	0.7663	0.941962	0.156838
209	Vwf	1.17125	0.264212	1.38425	0.0607769	1.07227	0.426838
210	Siae	0.921629	0.10967	1.01117	0.831954	1.03459	0.560482
211	Vsig2	1.35334	0.00132533	1.23918	0.0436917	0.971959	0.766286
212	Esam	1.19112	0.0613825	1.00448	0.955062	1.01846	0.861947
213	Fam50a	1.14368	0.0163029	1.05189	0.342668	0.985097	0.761152
214	Emd	1.1941	0.0400911	0.983937	0.813663	0.950688	0.413264
215	Taco1	0.924916	0.314803	1.06715	0.405207	0.993554	0.899534
216	Sipa1l2	0.977161	0.80885	1.11174	0.284882	1.05861	0.565351
217	Blvra	1.54664	0.00468799	1.09745	0.448777	0.864895	0.206871
218	Idh3g	0.83302	0.00207311	0.941515	0.120347	1.02279	0.670348
219	Ssr4	1.19975	0.00493685	1.10286	0.0373879	0.993548	0.893332
220	Bcap31	1.04088	0.529323	0.923303	0.240645	0.974588	0.248597
221	Fam98a	1.09295	0.111451	1.05259	0.439943	0.990363	0.875004
222	Ltbp2	1.0443	0.654533	1.04056	0.635153	1.08371	0.414161
223	Kmt2a	1.07212	0.366406	1.0615	0.520244	1.0178	0.819637
224	Ift46	1.03868	0.42347	1.1188	0.0141476	1.04729	0.197135
225	Trappc6a	1.19086	0.0359656	1.05111	0.574632	1.23599	0.00302619
226	Supt6	1.04581	0.415057	1.1331	0.0671079	1.03318	0.480799
227	Unc119	1.11825	0.548136	1.30795	0.130722	0.935313	0.654768
228	Rab34	1.07427	0.160274	1.02245	0.629397	1.01868	0.692845
229	Sdf2	1.02734	0.608169	1.0616	0.322867	1.06799	0.0185502
230	Bbc3	0.575783	0.0696099	1.02345	0.93613	1.3815	0.214598
231	Psmc3	1.11751	0.046435	1.06724	0.22509	0.949298	0.342917
232	Acp2	1.1172	0.0304093	1.15957	0.0220721	0.9878	0.79603
233	Slc39a13	1.32043	0.00070276	1.12604	0.00933427	0.975099	0.677142
234	Celf2	0.985251	0.778752	1.14598	0.0514526	1.1113	0.11599
235	Nr1h3	0.990944	0.845597	0.91811	0.0530542	0.928075	0.0983689
236	Ddb2	0.871641	0.10567	1.01797	0.842656	1.08602	0.243172
237	Spi1	1.51362	0.0322794	1.09947	0.406699	0.766586	0.198139
238	Sf3a1	1.02175	0.777832	1.10087	0.30463	1.03003	0.695934
239	Stat6	1.31101	0.00520687	1.17494	0.0832392	0.996605	0.956709
240	Vrk3	1.04717	0.366731	0.98274	0.745335	1.01617	0.79447
241	Smg9	1.18036	0.0399057	1.1604	0.165173	0.943621	0.217908
242	Paxip1	0.954314	0.580032	1.11735	0.184594	1.01045	0.920995
243	Rmnd5a	0.996617	0.924789	1.05958	0.117708	1.06632	0.0978568
244	Mov10	0.843348	0.0512423	0.985634	0.817833	1.03096	0.749137
245	Rhoc	1.63422	0.000940834	1.17531	0.133499	0.942435	0.414899
246	Tead3	0.998408	0.991953	1.0382	0.729153	1.08778	0.576486
247	Ppard	0.838431	0.0227682	0.969597	0.632558	1.07427	0.11595
248	Peg3	4.18479	0.00073065	1.18641	0.60846	1.12278	0.585002
249	Metrn	1.07791	0.618995	1.11726	0.505952	1.07219	0.243131
250	Lmf1	0.898482	0.021883	0.922581	0.00263794	1.03038	0.607712
251	Narfl	1.04383	0.192218	1.17058	0.00858468	1.08602	0.0469694
252	Angptl4	1.82788	0.000127338	0.807328	0.127583	0.934687	0.487358
253	Daxx	1.16953	0.0604394	1.28831	0.011398	1.10013	0.116372
254	Cd320	0.824511	0.0900913	1.09597	0.34135	1.15573	0.0329137
255	Ipo4	1.26454	0.00191839	1.02002	0.647477	0.897643	0.056024
256	Tm9sf1	1.08945	0.110701	1.06377	0.056398	0.940704	0.255041
257	Irf9	0.947464	0.348196	1.17053	0.190211	1.02716	0.764098
258	Gmpr2	1.21844	0.00590841	1.02793	0.57535	0.991965	0.894567
259	Mdp1	1.31544	0.00134307	1.19646	0.0515993	1.08584	0.152292
260	Dhrs1	1.12393	0.034818	1.08994	0.133974	0.963266	0.288817
261	Tmem161a	1.10767	0.04341	1.08958	0.0418212	1.01622	0.744425
262	Borcs8	1.06681	0.138289	1.03658	0.418716	1.01652	0.678303
263	Slc25a42	0.982463	0.822053	1.07626	0.437049	1.1098	0.19773
264	Snx9	1.05904	0.267949	1.03206	0.517965	0.949402	0.394287
265	Ranbp3	1.06063	0.317958	1.14619	0.0516816	1.11234	0.129443
266	Ndufa11	1.02609	0.724415	1.08819	0.287832	1.01743	0.73128
267	Nr2f6	1.04886	0.496846	1.02601	0.737606	1.01286	0.878655
268	Use1	1.13184	0.0045098	1.07086	0.235213	1.0248	0.64409
269	Ocel1	1.04205	0.498368	1.04918	0.421048	1.0434	0.23852
270	Dyrk1b	0.929863	0.301046	0.994361	0.943074	0.970128	0.543334
271	Braf	1.11002	0.0251475	1.08605	0.215068	0.98179	0.754341
272	Ndufb2	0.987639	0.864715	0.984663	0.846416	1.02727	0.647719
273	Hltf	1.10171	0.232425	1.08153	0.227033	1.00834	0.917214
274	Prpf6	1.04841	0.306748	1.0153	0.728628	1.02887	0.534288
275	Rgs19	1.12417	0.077615	0.944158	0.338161	0.884072	0.074623
276	Abhd3	0.660587	0.000766617	0.855065	0.0792991	1.01799	0.845037
277	Snrpd1	1.19086	0.033311	1.03496	0.514289	0.875559	0.165028
278	Tchp	1.0857	0.313783	1.28121	0.0115325	1.10152	0.191271
279	Tiam1	0.893208	0.506502	1.25691	0.141411	1.14777	0.374008
280	Tsc2	1.06372	0.0912153	1.04067	0.219158	1.04602	0.181106
281	Slc9a3r2	1.24703	0.0440988	1.01327	0.913195	0.939957	0.296192
282	Puf60	1.1023	0.0443921	1.07005	0.165982	1.00504	0.853201
283	Golga2	1.14363	0.0283486	1.20513	0.0127778	1.00121	0.981151
284	Uck1	0.77881	0.00300913	1.06481	0.584325	1.1549	0.00607329
285	Mien1	1.17518	0.0209381	0.988636	0.890319	0.954562	0.309413
286	Axl	1.07227	0.565975	0.98975	0.904399	0.91233	0.488442
287	Tgfb1	1.19251	0.0737434	1.07046	0.227502	0.892367	0.228167
288	Ccdc97	1.0732	0.282881	1.11669	0.0864654	1.02859	0.633631
289	Akap8l	0.967742	0.634251	0.997911	0.973405	1.12374	0.111917
290	Pdcd2l	1.11531	0.0828847	1.20724	0.0238552	1.10088	0.14958
291	Gtf2f1	1.1356	0.0312764	1.17378	0.0364401	0.987496	0.849634
292	Clpp	0.992214	0.825293	0.965724	0.515053	1.0842	0.158434
293	Alkbh7	1.01111	0.871218	1.03592	0.69634	1.19859	0.0617391
294	Dennd1c	1.13499	0.374171	1.00424	0.966324	0.911271	0.564193
295	Med6	1.06202	0.284738	1.02547	0.760805	1.09754	0.0847169
296	Prkd1	0.841716	0.123632	1.17805	0.0719495	1.06443	0.624046
297	Cse1l	0.903379	0.111657	0.975728	0.732097	0.895124	0.0910236
298	Naa20	0.952214	0.361794	1.18749	0.0157064	1.08109	0.109789
299	Prkra	0.925036	0.228749	0.988789	0.838283	0.996261	0.954969
300	Fkbp7	1.19795	0.00718672	1.06458	0.148547	1.02482	0.663642
301	Plekha3	1.03195	0.527059	1.07305	0.154178	1.01545	0.786368
302	Ykt6	0.974309	0.648009	1.16133	0.00877608	1.0047	0.930064
303	Baz1b	0.931381	0.12378	1.09816	0.0762956	1.03498	0.493469
304	Pex6	0.917017	0.0723834	0.888682	0.0328042	1.09016	0.243656
305	Mrpl2	1.01444	0.516341	1.05662	0.18524	1.00548	0.815996
306	Mea1	1.19586	0.0040745	0.972847	0.597639	0.924168	0.117823
307	Kdelr1	1.0466	0.305909	1.15468	0.000963348	1.28487	0.00237009
308	Tmem143	0.855664	0.0170039	0.849069	0.00977672	0.920109	0.217891
309	Jag2	1.18691	0.0520431	1.04181	0.681062	0.987143	0.865098
310	Btbd6	1.01795	0.731067	1.0407	0.520569	1.01505	0.775472
311	Nudt14	0.920671	0.187497	1.16156	0.0530928	1.12198	0.120079
312	Epdr1	1.01627	0.936473	0.647353	0.0612982	0.629912	0.0308522
313	Flii	1.07956	0.13727	1.01386	0.655464	0.992105	0.869204
314	Plin4	1.3964	0.0019286	1.18396	0.235198	0.910146	0.3101
315	Hdgfl2	1.16007	0.149395	1.1487	0.139145	0.982227	0.851738
316	Adprh	1.11296	0.107548	1.07965	0.228676	0.968577	0.636918
317	Tmem39a	1.31552	0.00229375	1.04949	0.44666	0.86512	0.0480344
318	Timmdc1	1.01843	0.641683	0.981573	0.628485	0.984981	0.721701
319	Pla1a	0.700997	0.00355711	0.93747	0.399413	1.10182	0.372969
320	Tpra1	1.20063	0.00634158	1.12056	0.145886	0.9726	0.598563
321	Nab1	0.990474	0.799619	1.06541	0.309258	0.998443	0.977418
322	Adgre5	1.24216	0.0616444	1.03445	0.777154	1.16971	0.301832
323	Lamb1	0.96839	0.675178	0.944023	0.527026	1.03651	0.669451
324	Arrdc2	1.11842	0.404311	2.04566	0.0410556	1.60721	0.147077
325	Cd36	1.14779	0.0120203	0.889151	0.00485981	0.905722	0.08584
326	Map2k7	0.979903	0.745352	1.12728	0.119286	1.00275	0.951043
327	Timm44	0.87887	0.00742074	1.02573	0.67351	1.00592	0.874435
328	Ap2a2	1.07051	0.284835	0.995466	0.925396	1.05613	0.388229
329	Pnkp	1.12444	0.0736823	1.18634	0.0291961	1.04058	0.381352
330	Med25	1.19029	0.00257916	0.999677	0.993031	0.970819	0.561301
331	Bcam	1.13656	0.192399	1.01281	0.892308	0.946596	0.417004
332	Clptm1	0.944911	0.0342552	1.0122	0.652657	0.976436	0.401917
333	Relb	1.5279	0.00628199	1.16918	0.0834131	0.901038	0.374702
334	Tomm40	1.0736	0.0397364	1.07588	0.0711209	1.07234	0.0478507
335	Apoe	1.28555	0.00191674	1.01781	0.860363	0.954704	0.389291
336	Apoc2	1.13609	0.430913	1.00789	0.971602	0.892917	0.579312
337	Hbp1	1.05111	0.275315	1.02347	0.604496	1.02626	0.522545
338	Prkar2b	1.02594	0.557098	0.895277	0.0623314	0.939237	0.279851
339	Cdkn1b	0.935479	0.357888	0.958985	0.583781	1.03399	0.516424
340	Klf4	1.40117	0.0246886	1.02299	0.830705	0.908691	0.40893
341	Ap1m1	1.09787	0.239132	1.0748	0.321813	0.951615	0.438722
342	Rab8a	1.06799	0.225402	1.14251	0.00980554	1.00403	0.945651
343	Hmgn2	0.931951	0.434129	1.11813	0.167178	0.967361	0.731942
344	Fam32a	1.08905	0.0660353	1.10211	0.0617487	1.03158	0.452888
345	Stard3nl	1.06338	0.603277	1.06098	0.696072	1.16922	0.127529
346	Stk11	1.06386	0.142327	1.01797	0.617824	1.05659	0.23001
347	Atp5d	1.05606	0.190231	0.978835	0.663467	1.0118	0.720174
348	Ppp5c	1.05608	0.392396	1.10985	0.063424	0.99982	0.997703
349	Cdk12	0.970501	0.678715	1.08413	0.247394	1.07646	0.438727
350	Lipe	1.12244	0.0153678	1.01244	0.898492	0.990784	0.848569
351	Pafah1b2	1.01549	0.840362	1.03864	0.613139	1.01674	0.789457
352	Cnot11	1.15133	0.00276936	1.07012	0.175112	1.00131	0.983395
353	Slc2a3	0.531588	0.00071511	1.1163	0.258359	1.33683	0.0680037
354	Foxj2	0.971083	0.681192	1.01358	0.841733	1.068	0.350732
355	Sri	1.23668	0.00130619	1.08825	0.113823	0.962659	0.448421
356	Dgcr2	0.884647	0.0894373	1.02688	0.658857	1.14687	0.11404
357	Irf3	1.14144	0.00480361	0.982424	0.703524	0.940871	0.0688718
358	Bcl2l12	1.08092	0.111186	0.837705	0.00162312	0.872367	0.157235
359	Mpnd	1.02016	0.711618	1.05039	0.382933	1.12196	0.0036067
360	Sh3gl1	1.1127	0.170213	1.14805	0.0887142	0.990706	0.917625
361	Yju2	1.31472	4.41818e-05	1.20679	0.067641	0.992725	0.928245
362	Ranbp2	1.01772	0.716027	1.02768	0.632368	0.987439	0.75873
363	Grk5	1.50729	0.00540467	1.28305	0.137452	1.0014	0.991787
364	Dvl3	0.952365	0.343665	1.04396	0.618032	0.995948	0.961316
365	Abcf3	0.981772	0.667648	1.01786	0.730363	1.05329	0.203902
366	Eif2b5	1.10267	0.00678304	1.06413	0.0632617	1.01223	0.710119
367	Cyth2	1.07965	0.072471	1.30609	6.53306e-05	1.20085	0.00533049
368	Mrpl4	1.136	0.00190374	0.997444	0.920037	1.01112	0.728639
369	Keap1	1.0301	0.458653	1.04071	0.201628	0.977882	0.634805
370	Glg1	1.09443	0.195639	1.11796	0.0591943	1.00922	0.904756
371	Btbd2	0.972942	0.438643	0.996047	0.925445	1.18271	0.00105462
372	Csnk1g2	1.16096	0.00302414	1.05471	0.119593	1.01542	0.632004
373	Abhd17a	1.12726	0.0641204	1.09822	0.140094	1.1153	0.0349913
374	Mob3a	1.02884	0.761168	1.05398	0.497085	1.09099	0.359871
375	Cacnb3	1.14272	0.39134	1.19134	0.345439	0.928246	0.67878
376	Ddx23	1.13787	0.010997	1.04376	0.335227	1.0085	0.868249
377	Pld3	1.27816	0.00386622	1.00546	0.923632	0.917036	0.233287
378	Grik5	1.04269	0.689075	0.994049	0.951569	1.19047	0.123977
379	Rabac1	1.21913	0.000466556	1.01831	0.786159	1.1187	0.00210026
380	Etv3	1.18346	0.0453714	1.02515	0.842463	0.972622	0.782558
381	Prkcsh	1.09432	0.0437814	0.987253	0.620989	0.954693	0.346113
382	Fcgrt	0.979174	0.690564	1.01458	0.789905	1.09083	0.0884192
383	Nosip	1.09619	0.0255856	1.11628	0.0428883	1.09238	0.0174829
384	Pih1d1	1.18298	0.0057811	1.61564	7.49839e-07	1.4168	7.34138e-07
385	Rps11	1.17701	0.00120892	1.03503	0.464191	1.00891	0.681795
386	Supt5	1.06168	0.30568	1.16257	0.0657131	1.04365	0.246037
387	Paf1	1.10167	0.039148	1.08126	0.114871	1.00289	0.936187
388	Timm50	0.939068	0.0250894	0.942414	0.156918	1.05372	0.182194
389	Med29	1.1967	0.00242939	1.03051	0.454764	0.966924	0.47372
390	Ncstn	0.977319	0.623874	1.11596	0.0527467	1.03496	0.455913
391	Pex19	1.00209	0.962463	0.942541	0.20739	1.06539	0.0178409
392	Inmt	0.605021	0.0319527	1.78093	0.229458	1.66482	0.0612502
393	Impdh1	1.34642	0.000191216	1.12014	0.0580383	0.910586	0.0447946
394	Dusp3	1.65479	3.38418e-06	1.18895	0.00882954	0.971163	0.536298
395	Prodh	0.459557	0.000299628	1.15062	0.311803	1.45998	0.085701
396	Ess2	1.09847	0.0168539	1.23652	0.00510988	1.07327	0.101184
397	Slc25a1	0.530922	0.000491884	1.0379	0.782574	1.05361	0.520941
398	Dgcr6	0.948191	0.30472	1.03272	0.570882	1.09493	0.0321306
399	Ddr1	0.771709	0.0695501	1.63865	0.000650414	1.22242	0.225095
400	Ier3	1.23932	0.227879	1.47944	0.0726204	0.688767	0.0463566
401	Klc4	0.982571	0.547333	1.01079	0.840314	0.981923	0.592815
402	Ercc1	1.57627	0.000589347	0.935549	0.500751	0.93455	0.627634
403	As3mt	1.95112	7.04196e-05	1.77214	3.80447e-05	1.38197	0.00232409
404	Homer3	1.32788	0.0129849	1.11474	0.158354	0.832782	0.0912117
405	Rnf215	1.1027	0.0363645	1.20417	0.00211221	1.01915	0.572067
406	Aven	0.866404	0.0509215	0.857156	0.113532	0.903995	0.142531
407	Cp	0.677735	0.001349	1.0376	0.693081	1.18322	0.07937
408	Crot	0.855352	0.0758265	1.01067	0.869892	0.929425	0.430694
409	Rps6ka1	1.17557	0.253466	1.25807	0.0747179	0.918461	0.566408
410	Snrnp200	1.11942	0.0775159	1.09484	0.0987143	1.02893	0.681254
411	Ciao1	1.06744	0.107936	1.08172	0.0828541	1.00505	0.886616
412	Taf6l	1.01672	0.629982	1.01103	0.799364	1.08712	0.140432
413	Insig2	1.09072	0.155408	0.967849	0.623528	1.03445	0.676763
414	Kpna6	0.976526	0.668184	1.15204	0.0766545	1.10699	0.0336115
415	Man1a	0.93069	0.471696	1.03623	0.727347	0.978956	0.839049
416	Itpkc	1.03484	0.576016	1.00404	0.962324	1.01317	0.869687
417	Coq8b	0.685871	5.75924e-05	0.910995	0.257852	0.875665	0.0592103
418	Brd8	1.09681	0.118271	1.08147	0.193709	0.995564	0.93273
419	Farsa	1.0462	0.365904	1.11019	0.117493	1.0254	0.612905
420	Gcdh	0.912218	0.0778201	0.988993	0.805498	1.01298	0.788448
421	Mast2	1.26692	0.00349021	1.0991	0.121716	0.926409	0.213996
422	Dnase2a	1.38307	0.00902216	1.0683	0.428883	0.716908	0.0143041
423	Rad23a	1.16612	0.00108309	1.06867	0.045965	0.956049	0.182021
424	Calr	1.06283	0.447329	0.912675	0.2594	0.843091	0.104675
425	Nfat5	1.06764	0.366535	1.1737	0.15099	0.998238	0.982219
426	Nob1	1.08517	0.255024	1.13372	0.015343	1.07437	0.409854
427	Gys1	0.702552	0.00103179	0.86355	0.0572958	0.979386	0.789975
428	Ruvbl2	1.05896	0.479022	1.05841	0.425876	0.994312	0.932726
429	Bax	1.38016	0.000356129	1.01497	0.794618	0.779292	0.00396971
430	Tfam	0.897075	0.0941705	0.96313	0.559072	1.01606	0.829906
431	Mmd	1.29383	0.00238625	0.999202	0.992501	0.903391	0.0732253
432	Fam162a	1.11547	0.00912431	0.9966	0.916313	1.00635	0.851325
433	Rpl8	1.21558	0.00336538	1.07834	0.230708	1.01908	0.643916
434	Ssbp2	0.967305	0.667163	1.27737	0.0319158	1.15462	0.0921861
435	Gstm5	0.922114	0.21338	1.19921	0.0117094	1.18604	0.0172858
436	Gstm7	0.810844	0.067978	1.31896	0.315877	1.16444	0.285304
437	Stat3	0.991749	0.930121	1.06588	0.380535	0.946099	0.561199
438	Stat5a	0.853777	0.0758775	1.02054	0.768617	1.12189	0.384425
439	Cavin1	1.62456	2.6628e-05	0.931345	0.322975	0.874617	0.0919053
440	Map3k11	1.13439	0.074928	1.06427	0.382989	0.969057	0.642566
441	Akt2	1.00793	0.911138	1.10492	0.246372	1.00509	0.94816
442	Dnaja3	0.904571	0.0559381	0.960909	0.477574	1.06613	0.0975811
443	Hmox2	1.02517	0.708172	1.08698	0.130791	0.974521	0.662504
444	Cdip1	0.818997	0.00499	0.972558	0.662183	0.991965	0.897088
445	Map3k20	1.09155	0.130684	1.12563	0.155397	1.05988	0.343612
446	Cwc15	1.14373	0.000119728	1.07001	0.0336722	1.04035	0.151601
447	Col5a3	1.17667	0.404173	1.27798	0.258617	0.824161	0.115204
448	Dnmt1	1.28729	0.0614725	1.09872	0.228902	0.825034	0.18841
449	Ppan	1.08852	0.281701	1.09202	0.462296	0.984097	0.871166
450	Angptl2	0.883478	0.237164	1.02767	0.844912	0.971113	0.774081
451	Kifc2	0.878141	0.223773	1.18279	0.147916	1.32829	0.046421
452	Psap	1.16247	0.00224493	0.96534	0.431815	0.891414	0.0278145
453	Ikbkg	1.16324	0.0538575	0.932521	0.290882	0.844234	0.0425599
454	Atn1	1.33542	0.00474981	1.16937	0.0444967	1.00325	0.977317
455	Phb2	0.914795	0.00162883	1.00707	0.801858	1.03183	0.27998
456	Ptpn6	1.38319	0.338007	1.06699	0.685521	0.659624	0.287917
457	Emg1	1.18056	0.0164487	1.09105	0.140319	1.08185	0.277604
458	Lpcat3	1.2394	0.00382377	1.02704	0.736852	1.07036	0.103147
459	Atp6v1f	1.12851	0.0459774	1.01969	0.774247	1.00362	0.917743
460	Clcn3	0.919406	0.205808	1.05999	0.409922	1.05863	0.419926
461	9330159F19Rik	0.584698	0.0122192	0.966865	0.835772	1.04565	0.736633
462	Cul3	0.987708	0.756193	1.10854	0.0826264	1.05645	0.20326
463	Large1	1.60797	4.47721e-05	1.3032	0.0183057	1.04655	0.419092
464	Ddx56	1.13648	0.00193635	1.10582	0.138066	1.01021	0.763282
465	Tmed4	1.0863	0.0802626	1.00983	0.74159	1.03162	0.465009
466	Bid	0.891828	0.386928	1.01156	0.924031	1.20527	0.0388991
467	Ralb	1.2515	0.00135025	1.17519	0.0290201	0.935725	0.0720492
468	Ppp1cc	0.887536	0.177113	0.941771	0.453916	1.01276	0.906501
469	Dnajb11	1.13891	0.0964382	1.01519	0.727946	0.879836	0.141142
470	Tbccd1	1.03021	0.553278	0.986661	0.77322	1.03408	0.436981
471	Gab2	1.36259	0.0326304	1.28123	0.0968661	0.834405	0.0868315
472	Coro1c	1.2803	0.0449536	1.07418	0.3607	0.974617	0.817427
473	Tax1bp1	0.996464	0.928234	1.0419	0.314238	0.976467	0.582667
474	Ndrg2	1.39476	0.00625288	1.01172	0.925763	0.98449	0.866361
475	Mettl17	1.03108	0.578813	1.00793	0.919722	1.01743	0.741492
476	Arhgef40	1.11587	0.199426	1.17286	0.127536	0.949421	0.431185
477	Pnpla6	1.05295	0.268984	1.09351	0.210763	1.07084	0.19456
478	Mcoln1	1.04212	0.184351	1.05996	0.142212	0.933563	0.0122842
479	Arhgef18	1.14747	0.0260575	1.15133	0.0813547	1.06872	0.491365
480	Pkn2	1.12011	0.00607129	1.06088	0.200449	1.00291	0.946633
481	Etfb	1.01453	0.74397	0.877632	0.0431686	0.944695	0.255379
482	Stxbp2	0.921282	0.282993	1.02141	0.733765	0.89832	0.238851
483	Sgce	1.12119	0.0500473	1.05964	0.135264	1.12018	0.0350465
484	Wwox	0.855177	0.106051	0.966437	0.706469	1.1303	0.00538676
485	Slbp	1.16942	0.0880668	1.11047	0.202329	1.04824	0.552999
486	Aqp1	1.31097	0.0226231	1.10906	0.295229	0.994017	0.951678
487	Cnn2	1.39356	0.0223656	0.948262	0.647919	0.976222	0.834423
488	Polr2e	1.10249	0.00458249	1.01667	0.650656	1.02911	0.544791
489	Myo9b	1.2134	0.0556998	1.13439	0.101975	0.923342	0.442529
490	Adgre1	1.32344	0.034373	1.10001	0.461899	0.826654	0.19457
491	Rab23	1.23065	0.130834	1.17261	0.0302616	0.980693	0.88521
492	Rab11a	1.18741	0.00454607	1.06814	0.292972	0.951733	0.361042
493	Eif2b2	1.11188	0.143162	1.12433	0.0108309	0.971779	0.715221
494	Dlst	0.91966	0.00652361	0.96486	0.518584	0.960299	0.219121
495	Ulk2	1.1597	0.0287886	1.10974	0.104056	1.06021	0.170928
496	Ccl24	0.95196	0.650975	0.782178	0.0815893	0.924062	0.590237
497	Grap	1.43065	0.00158022	1.00803	0.913691	0.946152	0.473385
498	Chmp2b	1.11549	0.02078	1.07268	0.21442	1.02291	0.563121
499	Plod3	1.15985	0.00748166	0.911811	0.194026	0.952921	0.253235
500	Ap1s1	1.17458	0.024302	0.980443	0.727923	0.926652	0.150765
501	Srpk1	1.11441	0.0661887	1.07211	0.18234	0.956471	0.421838
502	Lbr	1.07813	0.441106	1.02178	0.825509	0.919708	0.32063
503	Nes	1.36825	0.00130159	0.94638	0.462649	0.999258	0.994319
504	Prcc	0.991038	0.793969	1.0689	0.261342	1.05593	0.168523
505	Rrnad1	1.03742	0.623753	1.00203	0.980302	1.06203	0.450702
506	Hdgf	0.90946	0.022219	0.965415	0.407443	0.940244	0.22554
507	Thop1	1.18219	0.00831109	1.09739	0.103286	0.969677	0.570465
508	Apba3	1.01871	0.784196	0.86667	0.0517935	1.00354	0.965825
509	Pias4	0.977905	0.751396	0.925649	0.252798	1.10317	0.148221
510	Map2k1	1.131	0.0757345	1.07582	0.133383	0.980624	0.766211
511	Sgta	1.00209	0.960543	1.00384	0.954417	0.975137	0.516843
512	Tmem242	1.15545	0.00242682	1.03345	0.376224	1.03515	0.297265
513	Dtx2	1.19818	0.194333	0.90786	0.502697	1.12365	0.472353
514	Hspb1	1.24432	0.0129674	0.886262	0.0933361	1.01117	0.915459
515	Rasa4	0.967069	0.714234	1.29297	0.0784272	1.11453	0.302967
516	Hnrnpa2b1	1.00185	0.967526	0.970705	0.409699	0.894487	0.0772873
517	Ccdc130	1.05617	0.218511	1.02978	0.637434	1.04956	0.487272
518	Mri1	1.14091	0.0646244	1.10022	0.100871	0.982812	0.801654
519	Prkacb	0.929065	0.315588	1.04299	0.245293	0.992246	0.931239
520	Sgsh	1.0888	0.281722	1.17294	0.0512458	1.0203	0.795878
521	Cstb	1.29136	0.00745618	1.03279	0.679174	0.927279	0.307041
522	Sh2b2	0.822791	0.0608306	1.32806	0.0610514	1.16486	0.438685
523	Pex5	0.910337	0.175649	1.04144	0.577523	1.06378	0.319321
524	Jkamp	1.01638	0.724206	1.07187	0.158243	0.949925	0.279533
525	Cd44	1.81758	0.143412	0.853964	0.340103	0.649101	0.29772
526	Eif2ak4	1.07657	0.36395	1.07425	0.469952	0.991626	0.925751
527	Wdr1	1.15422	0.0284326	0.938997	0.237703	0.901775	0.0992545
528	Ndrg1	1.25875	0.0116635	1.29215	0.0980523	0.979971	0.60092
529	Man2b1	1.03008	0.613165	0.967315	0.649109	0.9529	0.505503
530	Wdr83	1.17944	0.0360873	1.09144	0.264576	0.904954	0.101948
531	Prdx2	1.02161	0.753403	1.02656	0.710537	1.0041	0.889809
532	Polr2a	1.04196	0.659567	1.06232	0.586714	1.03629	0.686377
533	Senp3	1.03444	0.47347	1.12831	0.0178616	1.06078	0.201285
534	Ufd1	1.1125	0.0453395	1.17381	0.00375707	1.06987	0.126787
535	Letm1	0.874756	0.000901211	1.02453	0.680933	0.964605	0.271835
536	Ubqln1	1.0823	0.106281	0.95919	0.460796	1.05124	0.280042
537	Cadm3	0.716785	0.0143004	1.18652	0.225228	1.36622	0.0282991
538	Txn2	0.985468	0.674916	0.953339	0.294009	0.961569	0.173167
539	Slc1a3	0.731999	0.0529015	0.705369	0.0221181	1.11344	0.379588
540	Crbn	1.04404	0.392863	1.10105	0.180495	1.05105	0.397677
541	Msh6	0.86446	0.036378	0.917056	0.208126	0.937697	0.406415
542	Fbxo11	1.01616	0.794897	1.02944	0.710472	1.00478	0.918283
543	Mlxipl	0.618821	0.000434053	1.5385	0.0190787	1.30434	0.0777252
544	Tbl2	0.852034	0.0348605	1.27445	0.00332407	1.1669	0.0355525
545	Bud23	1.15189	0.00899346	1.11668	0.103544	1.05604	0.159753
546	Nid1	1.10744	0.248231	1.14925	0.170942	1.01592	0.803099
547	Hmox1	1.63976	0.0372224	0.975454	0.836456	0.570802	0.0445977
548	Mprip	1.37154	4.36839e-05	1.14387	0.0155583	1.02191	0.613046
549	Cic	0.94819	0.603397	1.09611	0.332435	1.0396	0.663333
550	Prkaca	1.05326	0.282995	1.03673	0.471783	0.995787	0.919933
551	Ddx39	1.32178	0.0432461	1.14412	0.217977	0.871277	0.262614
552	Dnajb1	1.10628	0.0633809	0.834646	0.000838611	0.994798	0.964481
553	Usp40	1.04232	0.380659	1.09553	0.143202	1.06815	0.145082
554	Kbtbd4	1.05268	0.470831	1.14552	0.0569135	1.08842	0.251382
555	Celf1	1.12755	0.0267181	1.08414	0.279415	0.996849	0.9438
556	Ndufs3	0.983467	0.682846	0.985549	0.725209	1.05346	0.282575
557	Por	0.787826	0.0743122	1.00424	0.98015	0.926158	0.543509
558	Insr	1.02033	0.696633	0.903403	0.162629	0.988043	0.808509
559	Trim28	0.983865	0.768648	1.04778	0.421093	1.09664	0.144207
560	Ube2m	1.07283	0.167299	0.961275	0.428426	0.890944	0.0105775
561	Adcy9	1.08275	0.340318	1.22363	0.0257962	1.10058	0.387754
562	Mef2c	1.14861	0.211292	1.0994	0.371622	1.02839	0.865479
563	Ctr9	1.02973	0.305903	1.02921	0.5685	0.991338	0.782406
564	Eif4g2	1.10693	0.00624983	1.01664	0.779591	0.995488	0.917492
565	Pcyt1a	1.146	0.101506	1.09683	0.256817	0.999275	0.991422
566	Zfp592	0.963369	0.62611	1.14503	0.107898	1.04108	0.656844
567	Psmd4	1.14524	0.031692	1.04539	0.602741	0.944215	0.545106
568	Snx6	1.18464	0.0338234	1.04557	0.423727	0.887849	0.150642
569	Tomm40l	1.20471	0.00187894	1.11626	0.0806983	0.998319	0.924702
570	Apoa2	1.60966	0.691361	1.65	0.52845	0.258189	0.468606
571	Pan2	1.16978	0.0392488	1.19911	0.0197963	0.986963	0.869918
572	Cs	0.891668	0.0219983	0.996637	0.94482	0.983254	0.727565
573	Ampd3	1.14726	0.206845	2.04708	0.00232641	1.26024	0.0262185
574	Bcas2	1.12158	0.0114237	0.891785	0.00427139	0.869983	0.00455157
575	Ctcf	1.0134	0.780916	1.05161	0.470088	1.01187	0.798558
576	Pard6a	1.18171	0.00856408	1.1053	0.165354	0.936917	0.434572
577	Ranbp1	1.2489	0.0106267	1.03783	0.426251	0.912126	0.22162
578	Cd247	0.967889	0.850693	1.03385	0.85667	1.02085	0.927529
579	Rfx5	1.04853	0.552838	1.02878	0.799319	0.973628	0.723963
580	Psmb4	1.04071	0.572057	1.06631	0.328438	0.991405	0.881472
581	Slc30a4	1.00343	0.956641	1.01372	0.880308	1.02247	0.640524
582	Sqor	0.725958	0.0007491	0.852219	0.0208422	1.12901	0.137324
583	Bloc1s6	1.01464	0.727372	1.04946	0.146548	1.06713	0.204899
584	Metap1	0.991918	0.826487	1.01951	0.656939	0.982063	0.679249
585	Gpr108	0.947662	0.0178499	0.957964	0.0534913	0.98193	0.461816
586	Gata6	0.884856	0.347929	1.07043	0.621571	1.1643	0.454035
587	Rsl1d1	1.11934	0.0498403	1.11831	0.0782037	0.997918	0.966326
588	Apc	1.09763	0.0496236	1.1031	0.136662	1.03153	0.532775
589	Reep5	1.2022	3.47189e-05	1.0192	0.608651	0.930597	0.000525406
590	Ergic3	0.962175	0.167751	1.03734	0.24369	1.03358	0.291283
591	Uqcc1	1.05121	0.334364	1.00612	0.902134	1.04602	0.459593
592	Ncoa2	1.11238	0.158874	1.11638	0.179701	1.04683	0.569219
593	Nr2c2	1.03534	0.631551	1.08252	0.408607	0.977644	0.740117
594	Nr2c1	1.05828	0.422969	1.10922	0.184127	0.958862	0.448006
595	Smpd4	1.0312	0.521539	1.09824	0.0771513	1.00722	0.896639
596	Pex1	0.841777	0.0415433	0.937225	0.396731	0.977061	0.627567
597	Kctd20	1.17104	0.0111429	1.11345	0.00369896	0.979902	0.741979
598	Ctns	0.988246	0.835234	1.09845	0.193105	0.969807	0.489153
599	Shpk	0.760657	0.000244585	1.03283	0.696817	1.15886	0.00943002
600	Rcn1	1.10266	0.379549	1.08562	0.328196	0.820933	0.144638
601	Trap1	0.851861	0.00724012	0.91969	0.0463488	1.03282	0.493594
602	Naa60	0.877483	0.0607906	0.99562	0.926233	0.911928	0.164032
603	Tpr	1.04653	0.536448	1.00109	0.988097	0.945415	0.464383
604	Odr4	1.07695	0.0378431	1.02962	0.335657	0.978529	0.519557
605	Prg4	0.647602	0.117831	0.70881	0.228798	1.00886	0.959746
606	Dhx34	1.07181	0.299554	1.03246	0.716279	1.10022	0.290792
607	Kptn	1.14313	0.018284	1.12705	0.0535566	1.03452	0.411677
608	Napa	0.99338	0.829975	0.993829	0.832943	1.05372	0.113335
609	Sra1	0.952477	0.204202	1.02637	0.747134	1.17073	0.00219263
610	Atp5g1	1.07849	0.245618	1.10029	0.319939	1.13314	0.0524459
611	Snf8	1.17088	0.00242755	1.07027	0.1088	0.994901	0.910088
612	Tbcb	1.24913	0.00738146	1.08127	0.188496	0.851754	0.047194
613	Inpp5k	1.07643	0.1367	1.1265	0.103973	1.12213	0.0255357
614	Crkl	0.978562	0.742988	1.02722	0.724542	1.07668	0.19642
615	Clint1	1.07937	0.23424	1.10913	0.103078	0.981473	0.796556
616	Cdkal1	1.06875	0.128922	1.03667	0.600377	0.995854	0.93344
617	Htra1	1.02703	0.632066	1.17024	0.0520906	1.21847	0.00549097
618	Zbtb17	1.10564	0.0802035	1.02409	0.68392	0.930006	0.234278
619	Fblim1	1.77376	0.0003871	1.199	0.128406	0.968223	0.824691
620	Hspb7	3.40441	0.00132368	2.00544	0.119707	0.652946	0.0488216
621	Epor	1.97888	0.000164368	0.94781	0.602	0.739403	0.0248231
622	Ccdc159	1.06946	0.457505	0.978426	0.827875	0.90419	0.155238
623	Mob1b	0.950298	0.35679	1.05876	0.44106	0.979352	0.643397
624	Atp6v1b2	1.1392	0.0266337	1.017	0.776442	1.01105	0.816268
625	Eps15l1	1.07878	0.258628	1.05642	0.227122	0.980841	0.764668
626	Tep1	0.941826	0.34265	1.07982	0.242031	1.01039	0.847647
627	Ttc5	1.11566	0.0405663	1.2031	0.00908848	1.09622	0.107948
628	Osgep	0.910351	0.0475411	0.996209	0.927621	1.05668	0.129281
629	Aamp	1.00747	0.715168	1.05065	0.146367	1.01988	0.428434
630	Tmbim1	1.38126	5.35291e-05	0.86887	0.00336396	0.875492	0.0247346
631	Arpc2	1.27655	0.0102717	0.997099	0.960429	0.802949	0.0184275
632	Kmt2b	0.978075	0.726272	1.13703	0.111805	1.0483	0.553215
633	Tmem147	1.0111	0.805267	1.02661	0.654086	1.07369	0.0862873
634	Rps9	1.15269	0.0100537	1.02384	0.676504	1.0164	0.632494
635	Tfpt	1.08362	0.139732	1.08435	0.223046	1.02219	0.734538
636	Ggt5	0.784769	0.0110488	1.07995	0.556436	1.03361	0.759857
637	Crip2	1.29605	0.0322346	1.06564	0.569896	0.849478	0.0311473
638	Crip1	1.38225	0.0841498	0.960062	0.783569	0.862452	0.364505
639	Cbfa2t3	1.18156	0.1286	1.12814	0.253113	0.962608	0.728624
640	Fbln1	0.815442	0.327095	1.06028	0.829893	0.79974	0.308622
641	Pgrmc1	1.00214	0.958098	0.877902	0.00577224	0.964153	0.229165
642	Tek	1.19266	0.181689	1.22495	0.0731803	1.06417	0.647041
643	Elovl1	1.28633	0.00112283	1.085	0.218631	0.953471	0.509936
644	Med8	1.11998	0.0160587	1.09353	0.271832	1.07021	0.359704
645	Hyi	1.34783	0.00680545	1.07662	0.538441	1.08994	0.188052
646	Pfdn2	1.16302	0.00948294	1.10244	0.153115	1.02963	0.35257
647	Rnf114	1.04544	0.378031	1.00356	0.94602	1.07315	0.265349
648	C330007P06Rik	0.951751	0.293141	0.965101	0.460152	1.05833	0.195636
649	Srm	1.12718	0.0165771	1.04966	0.497207	0.862659	0.0048116
650	Rbm14	1.0043	0.958732	0.987027	0.874531	0.90872	0.248397
651	Zdhhc24	1.06117	0.0897719	0.995234	0.922395	1.00776	0.846995
652	Nsmf	1.17154	0.0220839	1.17309	0.0293111	1.0154	0.762442
653	Pdk1	0.790975	0.0271645	1.19921	0.0549799	1.37204	0.000478245
654	Ptbp1	1.11331	0.0849993	1.08639	0.331442	0.984818	0.818169
655	Mvd	0.890053	0.446854	1.48644	0.0466195	1.18559	0.219371
656	Cyba	1.39591	0.0384563	1.1255	0.421141	0.769826	0.103386
657	Tmem110	1.01908	0.680418	1.01108	0.795574	1.05603	0.166431
658	Sfmbt1	1.00531	0.939679	0.996861	0.963733	1.06135	0.462452
659	Aprt	1.21735	0.0752002	1.28091	0.0988479	1.13039	0.0999687
660	Gtf2h1	1.04565	0.272498	1.04546	0.302799	1.00282	0.943341
661	Hfe	0.811375	0.135131	0.619952	0.00776852	0.59582	2.58107e-05
662	Slc5a6	0.452475	0.0431739	0.723345	0.329928	0.988912	0.954424
663	Qrich1	1.03463	0.49533	1.06882	0.221401	1.04282	0.524521
664	Usp19	0.907651	0.162341	1.07049	0.379496	1.10198	0.199544
665	Cdc42	1.19027	0.0102803	1.10119	0.0919065	0.922167	0.0756592
666	Pknox1	1.10966	0.0949961	1.11454	0.163631	1.00116	0.987556
667	Acot13	1.16138	0.00116643	0.96752	0.201417	0.996853	0.929039
668	Cdk4	1.18348	0.0397439	1.05908	0.273011	0.969442	0.689165
669	B4galnt1	1.47407	0.316337	1.05503	0.697777	0.645657	0.330528
670	Mettl1	1.62176	0.00186982	1.26498	0.0157583	0.98978	0.922417
671	Tspan31	1.07065	0.0220346	1.01787	0.340902	0.916173	0.00777463
672	Kif5b	1.07502	0.160919	1.09547	0.0852603	1.09196	0.0967048
673	Cnp	1.35938	0.0261144	1.31271	0.0146631	1.01294	0.905722
674	Sulf2	0.927229	0.383916	0.996467	0.95689	1.00002	0.999797
675	Sod2	1.09245	0.104119	0.97106	0.538455	0.876058	0.0115926
676	Tmco6	0.881775	0.100375	1.08272	0.54784	1.2036	0.0260833
677	Stambp	1.10602	0.0374756	1.12088	0.094797	1.03943	0.433169
678	Ezh1	1.16006	0.00311076	1.15228	0.121684	1.08636	0.106454
679	P3h4	1.18354	0.317712	1.20097	0.221187	1.02054	0.903354
680	Ctnnb1	1.09654	0.0497461	1.10943	0.0946095	0.986091	0.78998
681	Eif1b	1.0965	0.152745	1.05107	0.355092	1.09547	0.0764612
682	Chrd	0.833017	0.0289803	1.1537	0.0805837	1.16802	0.0645326
683	Psmd2	1.04907	0.354472	1.05864	0.247655	0.973982	0.675434
684	Vars	1.06415	0.486296	1.05167	0.257181	0.869568	0.193867
685	Abhd16a	1.02727	0.526269	0.965689	0.37416	0.995705	0.895323
686	Neu1	1.14423	0.0056932	1.00764	0.819596	0.92868	0.193151
687	Ddah2	1.1038	0.295061	1.2179	0.0637484	1.10817	0.231526
688	Clic1	1.34354	0.0646855	1.08096	0.379197	0.847173	0.285374
689	Lsm2	1.15315	0.0752025	1.12422	0.0534247	0.932392	0.365653
690	Atp1a2	0.849625	0.0161952	0.907641	0.149549	1.03135	0.663156
691	Mrpl49	0.985601	0.653229	1.01273	0.741532	0.966927	0.341732
692	Mark3	1.01963	0.766007	1.12738	0.0313614	1.09011	0.225698
693	Gatad1	1.04879	0.28228	1.03468	0.490638	0.976513	0.58164
694	M6pr	1.08216	0.103945	0.910299	0.074066	0.972211	0.354605
695	Lrrc8a	1.02402	0.834603	1.05003	0.716912	1.05048	0.762577
696	Ppp2r1a	1.04028	0.466982	1.11741	0.0682648	0.97339	0.538973
697	Fance	1.02719	0.727812	1.12661	0.130774	1.09093	0.177058
698	Tinf2	1.08638	0.20149	1.03978	0.501473	0.994325	0.928177
699	Dus3l	1.07961	0.272797	1.1334	0.105346	1.02438	0.770149
700	Gtpbp3	1.02656	0.693537	1.08287	0.269083	1.14194	0.317179
701	Tgfbr1	0.933841	0.353899	1.08717	0.475909	1.12412	0.310189
702	Cav1	0.999687	0.995737	0.998298	0.976255	0.962038	0.411073
703	Arpp19	1.12039	0.0771581	1.06532	0.303968	0.980096	0.706499
704	Bcl2l1	1.0905	0.669799	1.05775	0.738548	1.05281	0.844019
705	Khsrp	1.01597	0.858225	1.02534	0.73587	0.987852	0.879512
706	Ccdc124	1.14092	0.0384064	1.0076	0.877902	0.938685	0.187076
707	Cct4	1.07614	0.0530257	0.955588	0.264445	0.946406	0.257761
708	0610009B22Rik	0.969665	0.663094	1.04427	0.645502	1.12756	0.0414595
709	Twist2	0.857866	0.0325595	1.07179	0.401746	1.29806	0.0320824
710	Zfp655	1.25634	0.0209065	1.06194	0.515606	0.99955	0.995306
711	Rhoa	1.03756	0.301466	0.954679	0.237208	0.92358	0.0607355
712	Zmiz1	1.24962	0.0987456	1.26311	0.0569781	0.927722	0.53382
713	Aldh16a1	1.00185	0.969593	1.28077	0.0022655	1.10039	0.148597
714	Hnrnpa0	1.10845	0.0810046	1.04723	0.387226	0.983095	0.798748
715	Prrg2	0.900197	0.165449	1.08911	0.169826	1.14962	0.122363
716	Hnrnph1	1.11931	0.120223	1.12111	0.141373	0.927868	0.263026
717	Ift43	1.37736	9.41384e-05	1.25449	0.000501477	1.07475	0.31066
718	Id3	1.14387	0.43438	0.985585	0.945894	1.11772	0.583411
719	Arid1a	0.967008	0.652537	0.987935	0.874898	1.05603	0.593574
720	Ctsd	1.06291	0.404947	0.942483	0.571266	0.970261	0.510182
721	Rplp1	1.24958	7.44022e-05	1.05065	0.4823	0.953191	0.150392
722	Abhd8	1.25495	0.0590527	1.02789	0.781265	0.877795	0.223117
723	Ift22	1.19134	0.081895	1.15048	0.195419	0.937504	0.255625
724	Mid1ip1	0.652357	0.0946269	2.34453	0.13121	1.3782	0.228065
725	Ap2s1	1.11071	0.217834	1.05708	0.50112	0.968662	0.566526
726	Fgfrl1	1.3277	0.000435014	0.96059	0.379921	1.08491	0.171933
727	Emc10	1.0221	0.65517	1.00708	0.885979	0.966846	0.39699
728	Fbxw9	1.05007	0.588224	1.11564	0.318312	0.917166	0.434693
729	Fnbp4	0.996866	0.959635	1.04398	0.552133	1.00654	0.910058
730	Cers4	0.793026	0.070651	1.12218	0.34411	1.04108	0.272814
731	Scrn3	1.00669	0.899015	0.968453	0.560605	1.0271	0.559826
732	Phax	1.01542	0.649419	1.11643	0.0516981	1.06823	0.0311602
733	Tle1	1.01467	0.930502	1.00584	0.973623	1.04976	0.732014
734	Snrpb2	1.08119	0.381462	1.05237	0.398806	1.01527	0.863519
735	Ubc	0.935211	0.611747	0.67379	0.0455018	0.676228	0.0412498
736	Prpf31	1.07671	0.319699	1.05963	0.421237	1.04743	0.49835
737	Sertad1	1.1365	0.345447	1.13084	0.409378	1.00352	0.964964
738	Carhsp1	0.98492	0.834712	1.07899	0.391274	0.980238	0.79388
739	Elk3	1.31973	0.0525969	1.09669	0.46474	0.983311	0.926766
740	Herpud2	1.0922	0.103691	0.973636	0.486327	0.948891	0.354556
741	Rdh13	0.897072	0.248332	1.11687	0.413698	1.11515	0.238967
742	Arpc5	1.06378	0.377625	1.09964	0.148505	0.948679	0.472907
743	Mgst1	0.921836	0.264601	0.694877	0.000509152	0.933624	0.231211
744	Nfib	0.901676	0.100642	1.19122	0.00847135	1.10871	0.0821343
745	Ubqln4	1.01046	0.75839	1.01861	0.766716	1.0181	0.662247
746	Rps18	1.24117	0.000982135	1.10865	0.119649	1.03856	0.32247
747	Rpl10	1.4184	0.039918	1.31484	0.0934908	0.836304	0.286713
748	Rps15a	1.1887	0.0326815	1.09188	0.252088	1.04347	0.468074
749	Ncaph2	1.20887	0.000527597	1.07638	0.0976348	0.912412	0.0386436
750	Hipk1	1.06633	0.581196	1.24378	0.0675165	1.22484	0.179502
751	Gprc5b	1.09018	0.188478	1.07118	0.21396	1.01326	0.855776
752	Man1a2	1.03825	0.548677	1.08103	0.17311	0.993744	0.924101
753	Acyp1	1.54893	0.00445449	1.18494	0.0674337	1.02026	0.844962
754	Cd163	1.09438	0.456914	0.965959	0.68012	0.886217	0.354383
755	Hdac5	1.02647	0.712714	1.16425	0.0450143	1.22241	0.0326185
756	Rala	1.14126	0.00894087	1.06813	0.162821	0.96206	0.125765
757	Vdac3	0.983954	0.825299	1.0135	0.870653	0.91753	0.140654
758	Vps72	1.15824	0.0101553	1.03236	0.467403	0.988717	0.829679
759	Gabpa	1.00871	0.91883	1.06543	0.42059	1.00535	0.949416
760	Dynll1	1.56745	0.000242518	1.06591	0.448776	0.979729	0.804668
761	Pdcl	1.05073	0.357799	1.12112	0.184549	1.06886	0.426113
762	Tmem184b	1.16857	0.0514646	1.01282	0.886649	0.92494	0.214566
763	Nf2	1.05562	0.302527	1.10526	0.0585374	1.05642	0.363861
764	Zmat5	1.20532	0.0118988	1.19635	0.0188651	1.03771	0.464499
765	Ewsr1	1.04801	0.515398	1.08306	0.250654	0.99182	0.903199
766	Ap1b1	1.04934	0.278403	1.07757	0.150322	1.01568	0.765698
767	Bcl2l13	1.21917	0.00015133	1.00299	0.948305	0.946982	0.297092
768	Lnpk	1.18339	0.0765789	1.29251	1.93065e-05	1.00149	0.989256
769	Rarres2	1.33997	0.00187591	1.06299	0.47351	0.992413	0.854933
770	Pttg1ip	1.04311	0.181612	1.04925	0.132329	1.0342	0.203927
771	Ube2g2	1.11709	0.0287232	1.19369	0.00112404	1.10036	0.0519246
772	Met	0.782621	0.00870924	0.846095	0.0579909	1.09417	0.200669
773	Slc16a12	0.772722	0.0906993	1.18056	0.208905	0.786585	0.220081
774	Syn2	1.04489	0.710003	1.06877	0.503623	1.20746	0.111303
775	Elk1	0.947566	0.306878	1.17842	0.121564	1.12454	0.227618
776	Nav1	1.13667	0.3564	1.05634	0.713743	1.02738	0.80624
777	Tnpo1	1.02816	0.645077	1.10882	0.0868719	1.01518	0.795745
778	Rnmt	1.0233	0.75013	1.05225	0.431037	1.09368	0.246664
779	Srp14	1.14744	0.00157499	0.999124	0.97415	0.964226	0.30137
780	Cdk9	1.08992	0.119857	1.09048	0.196615	1.03139	0.264111
781	Tor2a	0.991934	0.859606	1.05913	0.198781	1.09427	0.041117
782	Fpgs	1.28659	0.00605068	1.28182	0.0180129	0.978625	0.801948
783	Mkl2	1.04907	0.297316	1.27967	0.0191464	0.924304	0.181068
784	Cbx5	0.962028	0.656574	1.0225	0.83148	0.972621	0.571078
785	Apobec3	1.14664	0.439585	1.21321	0.174215	0.792015	0.265973
786	Sardh	1.12283	0.18017	1.23447	0.0292435	1.10399	0.0508594
787	Vav2	0.952803	0.488478	1.34736	0.00388304	0.940464	0.471024
788	Ppp2cb	1.23471	8.42449e-06	1.0457	0.354231	0.948701	0.0651782
789	G0s2	1.13634	0.438465	1.17592	0.441336	1.05822	0.742979
790	Dmap1	1.01224	0.828165	1.12832	0.0688137	1.08887	0.122243
791	Mcu	1.17441	0.215866	1.08348	0.387714	0.979474	0.866902
792	Bcr	0.995095	0.924951	1.04039	0.544338	1.08658	0.132991
793	Fxyd5	1.33399	0.119947	1.09236	0.471145	0.865595	0.409274
794	Tfcp2	1.1528	0.0853573	1.24226	0.0869182	1.03974	0.573552
795	Pou6f1	1.03439	0.567136	1.1045	0.148152	1.07969	0.297444
796	Ubp1	0.95777	0.556479	1.01528	0.8608	0.999341	0.992225
797	Ick	1.0777	0.444313	1.0801	0.506707	1.04289	0.612266
798	Sdhb	0.939004	0.185725	0.966673	0.450466	1.05989	0.218978
799	Cox4i2	1.3552	0.0147207	1.29121	0.0908115	0.881667	0.132163
800	Snap47	1.13218	0.0701359	1.26289	0.0239308	1.00561	0.894651
801	Kdsr	0.907173	0.154137	0.991444	0.877643	1.16	0.152659
802	Vps4b	1.04453	0.476924	1.04698	0.287221	0.969074	0.604576
803	Rps25	1.26075	0.000169071	1.1112	0.0939294	1.03002	0.42238
804	Taz	0.970451	0.616484	0.945402	0.374823	1.11498	0.0606678
805	Aldh3a2	1.14889	0.013266	1.16678	0.0044623	0.981143	0.658877
806	Tmem115	1.10114	0.110488	1.06656	0.166686	1.0672	0.346058
807	Hyal2	1.25544	0.00657572	0.952816	0.453515	0.97456	0.696581
808	Ifrd2	0.998172	0.980655	1.13182	0.213705	1.01125	0.808896
809	Hyal1	0.724465	0.0173521	0.971012	0.804154	1.26864	0.1258
810	Tusc2	1.03485	0.501884	0.924929	0.102241	1.05396	0.35734
811	Nprl2	1.0384	0.631266	1.04625	0.563332	1.11014	0.122488
812	Rassf1	1.4184	0.00179054	1.19528	0.0987065	1.10371	0.129334
813	Slc3a2	1.07887	0.217988	1.15972	0.0973139	1.10916	0.0668813
814	Nxf1	1.04888	0.355072	1.04586	0.253654	1.10384	0.0713853
815	Stx5a	1.10551	0.0502384	1.11009	0.122315	1.02045	0.642309
816	Raver1	1.03964	0.556523	1.05824	0.360912	0.99329	0.933749
817	2610507B11Rik	0.981259	0.724801	1.0696	0.247909	1.03785	0.312276
818	AI597479	1.07906	0.1759	1.06262	0.377805	1.11908	0.0918847
819	Tmem86a	2.14197	2.32077e-05	1.23312	0.321987	0.833698	0.110167
820	Ifi35	0.969499	0.576755	1.05934	0.505949	1.06799	0.267283
821	Rdm1	1.18203	0.0355389	0.96019	0.629497	1.17895	0.00190471
822	Nedd8	1.31135	0.00242378	1.13311	0.078033	0.977258	0.653619
823	Gosr1	1.15869	0.00187742	1.17655	0.0278684	1.06549	0.186093
824	Mrpl52	1.20991	0.000692224	1.02676	0.683854	0.982863	0.591656
825	Kansl3	1.03134	0.38402	1.09422	0.174206	1.096	0.00401981
826	Ebf3	1.22052	0.0806579	1.27584	0.00794996	1.08537	0.518326
827	Faf1	1.01235	0.801215	1.0672	0.310218	1.04006	0.248897
828	Tsacc	0.925312	0.628093	1.05358	0.679675	1.43376	0.0421702
829	Mettl16	1.02354	0.722337	0.98433	0.861797	1.04493	0.551546
830	Pigyl	0.872425	0.0854073	1.03819	0.433763	1.2059	0.0522838
831	Rbm25	1.052	0.443931	1.08898	0.248971	0.971193	0.530738
832	Psen2	1.09102	0.0649091	1.11932	0.0270393	1.0688	0.0921153
833	Acaa1b	1.59567	0.00122424	1.00848	0.923549	1.21159	0.0690924
834	Plcd1	0.87589	0.358882	1.30864	0.0684404	1.33963	0.0176393
835	Fads1	0.597605	0.00013924	1.17022	0.0910583	1.20404	0.180233
836	Lmbr1	1.25633	0.000576615	1.1556	0.133953	1.08148	0.15118
837	Tnfrsf22	1.36755	0.029718	1.26155	0.253824	0.999282	0.99668
838	Cars	1.17587	0.0274224	1.11173	0.124037	0.982308	0.785806
839	Apip	0.854091	0.0280763	0.991392	0.901634	0.969757	0.561942
840	Pdhx	0.835226	0.00208713	1.15305	0.088204	1.16677	0.00973604
841	Vac14	0.975646	0.711241	1.0787	0.387066	0.93999	0.211221
842	Akt1s1	1.06504	0.110963	1.10203	0.0189351	1.11557	0.00620291
843	Tbrg1	1.33781	0.00130355	1.2252	0.0177623	0.948847	0.410279
844	Brf1	1.08235	0.199194	1.1608	0.023061	1.01633	0.777336
845	Odc1	1.28922	0.00717969	0.999635	0.99235	0.873094	0.239605
846	Adam19	1.1524	0.260853	1.4434	0.0380203	1.16049	0.412633
847	Pabpc4	1.26225	0.000211011	1.02596	0.649523	1.01738	0.73195
848	Plin5	1.44087	0.012176	1.55276	0.0225977	1.09991	0.439531
849	Sugp1	1.18628	0.0152486	1.18167	0.0488831	0.948551	0.373326
850	Dhdh	0.963233	0.459168	0.798096	0.000922308	0.808139	0.00480311
851	Zfp790	0.951563	0.327231	1.02386	0.718735	1.02999	0.496137
852	Fuz	1.17118	0.00345253	0.907833	0.121991	0.932974	0.259429
853	Pgam1	1.04483	0.188795	1.01705	0.710077	0.945211	0.101634
854	Evi5	0.96231	0.3782	0.968356	0.491233	1.01024	0.862934
855	Evi5l	1.07083	0.269711	1.05471	0.430819	1.00521	0.92621
856	Snapc2	1.00853	0.864895	1.11653	0.112659	1.05696	0.356084
857	Git1	1.1449	0.0557374	1.02328	0.672614	0.924763	0.208211
858	Gltp	1.54098	0.000234467	1.0697	0.382682	0.887825	0.0722799
859	Bnip2	1.16646	0.0186744	1.04844	0.39538	0.984064	0.735628
860	Ccnt1	0.98524	0.84896	1.00946	0.879762	1.0764	0.360944
861	Scarf2	1.15005	0.169176	1.10997	0.399318	0.97342	0.804716
862	Brms1l	1.12262	0.0601053	1.10187	0.194188	0.9799	0.748866
863	Med15	1.13156	0.165374	1.08545	0.268368	0.97723	0.768951
864	Dhdds	1.09008	0.0769158	1.02101	0.613054	1.01249	0.739018
865	Mogat1	0.532536	0.000162575	0.981202	0.858956	1.23595	0.0369861
866	Tjap1	1.22482	0.0276876	1.12872	0.137159	1.00261	0.96827
867	Rpl15	1.24775	0.0290483	1.02548	0.791115	1.01418	0.840615
868	Tmem167	1.2127	0.0274542	1.22844	0.023612	1.10564	0.0746447
869	Steap4	0.758375	0.0250033	0.995564	0.965802	1.22349	0.182662
870	Mplkip	1.07417	0.295747	1.01595	0.855129	1.04937	0.539776
871	Rpa3	1.34262	0.0503748	1.2871	0.180581	0.997844	0.982323
872	Mlkl	0.94331	0.568896	1.19622	0.158807	0.787051	0.0485304
873	Tnpo3	1.06931	0.0340283	1.10511	0.0619613	1.04801	0.0266484
874	Ttll5	1.06065	0.483258	1.12331	0.245457	1.12509	0.0659715
875	Zfp715	0.974392	0.715657	0.998293	0.983622	1.06544	0.278567
876	Retn	0.744197	0.00580072	0.930079	0.341407	1.04752	0.514305
877	Rps5	1.20855	0.00444213	1.08873	0.24364	1.06519	0.1116
878	Adgrl1	0.894246	0.227945	1.22669	0.0291802	1.11564	0.310425
879	Amotl1	0.923146	0.493231	0.964804	0.754854	1.17418	0.139492
880	Gfod2	0.821477	0.159937	0.853366	0.2631	1.40285	0.049664
881	Atp6v0d1	0.979621	0.654995	1.01295	0.785388	0.998414	0.957469
882	Ptprs	1.04295	0.757473	1.19376	0.0702765	1.13224	0.342977
883	Slc41a1	1.05123	0.428839	1.26689	0.0142948	1.10909	0.0337182
884	Zfp651	1.04928	0.573752	1.20917	0.0592789	0.998012	0.977125
885	Nelfb	1.1263	0.000178135	0.994014	0.872418	1.02335	0.446885
886	Tmem175	1.11411	0.0295336	1.12754	0.0318886	1.03217	0.538595
887	Tango2	1.05733	0.405711	1.18002	0.0619995	1.04759	0.64569
888	Aldh1a2	1.04833	0.823574	0.967837	0.865103	0.634428	0.112424
889	Ndufs2	0.933616	0.114474	0.944822	0.171757	1.0345	0.332663
890	Atraid	0.940608	0.257885	0.94885	0.227488	1.0857	0.117702
891	Cad	1.14332	0.14015	1.04561	0.424542	0.903116	0.316458
892	Sh3bp5l	0.975426	0.698616	1.18434	0.0130793	1.10721	0.185348
893	Atad1	1.00244	0.95132	1.03778	0.449785	1.05363	0.0739446
894	Pten	0.793231	0.00243569	0.998902	0.986895	1.15661	0.0481166
895	Pea15a	1.34766	0.0018484	1.14369	0.0804277	0.9777	0.654242
896	Timm23	1.19451	0.0123829	1.03661	0.297712	0.961191	0.526432
897	Tnfaip8l2	1.20809	0.115589	1.08077	0.554106	0.925354	0.498985
898	Trnt1	1.02166	0.751532	1.15809	0.0535762	1.10653	0.130585
899	Ehmt2	0.982479	0.678052	1.06376	0.16349	1.01303	0.793112
900	Elof1	0.942969	0.148522	1.02609	0.517546	1.12386	0.015982
901	Med16	1.86923	4.30966e-06	1.42873	0.00153426	0.99048	0.908649
902	St3gal1	0.802191	0.0393972	1.08083	0.3069	1.01252	0.902264
903	Tmem259	1.10051	0.0129761	1.07438	0.0773086	1.02389	0.529335
904	Rnf170	0.942268	0.326235	1.00646	0.914578	0.992385	0.897189
905	Clip3	1.04407	0.77358	1.17114	0.17662	0.94301	0.70514
906	Dedd	1.19427	0.0006681	1.07173	0.135879	1.02878	0.473911
907	Nit1	1.11927	0.0358897	0.978224	0.577895	1.00533	0.902803
908	Rnf168	1.0938	0.0588156	1.12336	0.0684192	1.01162	0.824746
909	Chp1	1.24422	0.000833452	0.903997	0.0440044	1.00408	0.918685
910	Trpv4	1.42016	0.0129918	1.25996	0.152003	0.848318	0.135276
911	Tvp23b	1.12876	0.0419823	0.912378	0.10656	0.958351	0.498699
912	Dnajc7	1.11057	0.0630466	1.0993	0.169291	1.03208	0.475152
913	Cacybp	1.08355	0.171236	0.840087	0.10442	0.940121	0.224401
914	Cluap1	1.04454	0.507057	1.14412	0.114449	1.07415	0.235901
915	Zswim7	0.89168	0.214843	1.14522	0.156735	1.15072	0.222435
916	Pigl	0.951458	0.614407	0.627286	0.000194335	0.901496	0.28148
917	Ndufa2	1.0196	0.774077	0.97863	0.795977	1.03766	0.412691
918	Pam16	0.951596	0.871047	0.604274	0.13571	1.07435	0.833339
919	Glis2	1.00957	0.957089	1.04667	0.780762	0.899652	0.63636
920	Cox6c	0.898437	0.132585	1.00503	0.940944	1.05901	0.0535653
921	Bicc1	0.932743	0.609766	1.33387	0.0469064	1.05606	0.698007
922	Ube2z	1.11133	0.0426083	1.05012	0.0310446	1.01791	0.752991
923	Tmem87b	1.03307	0.670464	1.13284	0.084121	1.02441	0.816727
924	Anapc1	1.14023	0.0266665	1.12599	0.0618367	1.09727	0.132884
925	Mertk	0.900096	0.595021	1.06792	0.694575	0.95526	0.856776
926	Tsg101	1.1515	0.00583312	1.03454	0.418851	0.959037	0.311346
927	Hps5	0.943617	0.236009	1.07245	0.131374	1.02554	0.649586
928	Map3k4	1.20802	0.0170367	1.22477	0.0574807	1.10637	0.2363
929	Piezo1	1.54607	0.000670661	0.978022	0.751964	0.871988	0.210067
930	Rnf166	1.03269	0.471125	1.01272	0.804321	1.00623	0.889328
931	Ankrd52	0.867198	0.0916109	1.17561	0.157136	1.03839	0.653209
932	Srp19	1.11396	0.048906	1.0182	0.65981	1.0354	0.553992
933	Wdfy2	1.17457	0.074313	0.953036	0.259279	0.918094	0.335331
934	Rbsn	1.11946	0.0982859	1.09799	0.225129	1.05394	0.536729
935	Mrps25	1.1044	0.00892098	1.00911	0.810041	0.966213	0.26567
936	Dguok	1.10674	0.0611277	1.08205	0.233278	1.14578	0.00165803
937	Camta1	1.212	0.100228	1.22898	0.0875081	1.00783	0.936219
938	Csf1	1.09109	0.485572	1.23312	0.195159	1.04892	0.704821
939	Strip1	1.07285	0.23282	1.04317	0.567079	1.01269	0.826606
940	Slc25a11	0.968749	0.461774	1.04644	0.343394	0.983111	0.675429
941	Cmc2	1.15676	0.321422	1.05699	0.710797	0.934299	0.371547
942	Chfr	1.05342	0.43414	1.00969	0.905402	1.03153	0.71669
943	Tex261	0.937375	0.181575	1.0247	0.582528	1.04796	0.212093
944	Fam120b	0.930686	0.198493	1.06479	0.264201	1.14158	0.0261903
945	Tbp	1.04547	0.51938	1.07637	0.300053	1.05508	0.324658
946	Psmb1	1.06988	0.0912432	1.0598	0.128359	1.0196	0.565865
947	Pdcd2	0.975386	0.65701	0.979094	0.763565	1.07165	0.326046
948	Nol3	1.18529	0.150005	1.15257	0.302942	0.778445	0.00177538
949	Fhod1	1.27452	0.0417548	0.998827	0.993101	0.951642	0.650868
950	Elmo3	0.985461	0.864326	1.05001	0.490638	0.967365	0.776973
951	Tppp3	1.11546	0.402596	0.851566	0.284942	1.11032	0.495177
952	Msh3	0.881029	0.101204	1.08574	0.352046	1.17752	0.0716876
953	Tmem208	1.15274	0.0548275	1.04503	0.54408	0.915201	0.0209484
954	E2f4	1.07639	0.100736	1.00888	0.881408	1.00945	0.890442
955	Surf4	1.03251	0.405247	1.03804	0.255263	1.0494	0.271533
956	Surf2	1.08357	0.091308	1.00631	0.781802	1.11466	0.0638665
957	Dnajb9	0.929727	0.468931	0.821934	0.0681596	0.789	0.0146207
958	Yes1	1.14507	0.0180141	1.10442	0.293718	1.02853	0.552765
959	Ppp1cb	1.12283	0.116943	1.00056	0.994911	1.00669	0.905147
960	Gorasp2	1.21394	0.0211079	1.15728	0.009069	0.931196	0.298218
961	Tsen15	1.10168	0.0133537	0.934182	0.227549	0.984585	0.852967
962	Efr3a	1.02004	0.760417	1.05178	0.643932	1.30099	0.0187741
963	Trappc2l	1.10114	0.0325757	0.992415	0.79254	1.06559	0.307997
964	Acsf3	0.948827	0.208502	1.08792	0.173932	1.04975	0.467888
965	Ddx19a	1.05496	0.392606	1.09885	0.177578	1.00503	0.911145
966	Galns	1.05507	0.590356	1.19937	0.0382647	1.01431	0.875242
967	Gata2	1.11502	0.345547	1.20842	0.116375	0.929783	0.328471
968	Entpd2	0.924605	0.379109	1.25497	0.100696	1.35996	0.00181572
969	Rabl6	1.07829	0.104718	1.06605	0.137747	0.963128	0.394285
970	Edf1	1.1819	0.00323955	1.01547	0.743302	1.03269	0.24222
971	Npdc1	1.18192	0.0105948	0.988703	0.851029	0.995852	0.897256
972	Fbxw5	1.12574	0.00299721	1.0885	0.00336305	1.03334	0.384397
973	Ube2i	1.01996	0.7032	1.12616	0.0583795	1.06	0.27255
974	Tsr3	1.16624	0.0284854	1.17797	0.0295745	0.950815	0.104776
975	Unkl	1.07725	0.182632	0.988793	0.823655	0.915772	0.118777
976	Lrrk1	1.30302	0.0265152	1.05325	0.579524	0.815152	0.106697
977	Aldh1a3	1.31663	0.204905	1.34796	0.325759	0.471089	0.0208655
978	Actn1	1.5969	0.00082117	1.13946	0.177888	0.837979	0.071144
979	Sirt2	1.0399	0.406702	0.998686	0.973108	1.00742	0.865703
980	Hnrnpl	1.22603	0.00313943	1.11018	0.0611675	0.948682	0.374372
981	Nolc1	1.04216	0.585912	1.14039	0.180029	1.16221	0.129452
982	Casd1	0.954078	0.368907	0.947184	0.3722	0.976754	0.638763
983	Cnksr3	0.996102	0.963693	0.887878	0.26101	0.930638	0.511114
984	Mtmr1	0.908268	0.0480737	1.07402	0.136851	1.04205	0.489314
985	Hmgb3	1.00449	0.944032	1.09347	0.0705336	0.960756	0.633022
986	Cyp2j9	1.13393	0.182696	1.1782	0.109152	0.908849	0.124206
987	Abca1	0.879535	0.0739227	0.945518	0.395153	1.01153	0.92149
988	Nipsnap3b	0.998597	0.980296	0.946812	0.2903	0.934715	0.309889
989	Lage3	1.13856	0.0753562	1.02804	0.690712	0.987391	0.7166
990	Ubl4a	1.17261	0.00149022	1.02703	0.616599	0.947942	0.234272
991	Gdi1	1.09429	0.0187287	0.995977	0.873786	0.94182	0.110912
992	Sash1	1.24237	0.22869	0.952605	0.798084	1.14885	0.466799
993	Zdhhc12	1.33652	0.0136296	1.012	0.873576	1.01909	0.814585
994	Endog	0.974201	0.588003	1.08338	0.21137	1.14911	0.0914438
995	Cybb	1.15925	0.432884	1.11752	0.395832	0.817829	0.358484
996	Golga7	1.11569	0.00505009	1.01051	0.786821	0.992903	0.753378
997	Pcolce2	0.872077	0.207384	0.93269	0.412123	1.14815	0.244343
998	Cd48	1.18609	0.368739	1.10221	0.494103	0.900279	0.593837
999	Clpx	1.09023	0.394913	1.05037	0.729739	1.08019	0.377904
1000	Trabd	1.1337	0.024687	1.01663	0.718993	0.947108	0.376394
1001	Atf6b	1.14625	0.071181	1.05374	0.503814	1.03072	0.595589
1002	Notch4	1.46069	0.000790337	1.03613	0.669534	0.928837	0.420551
1003	Ppt2	1.11806	0.206516	0.956168	0.702287	1.00195	0.977251
1004	Rnf5	0.999203	0.983393	1.00313	0.928155	0.953453	0.261815
1005	Cacfd1	1.02703	0.554919	1.09145	0.202779	1.19889	0.00829766
1006	Hivep2	1.07746	0.486556	1.23378	0.0599682	0.997488	0.97659
1007	Arnt	0.925451	0.188332	1.02485	0.670355	0.995507	0.944156
1008	Mocs2	1.04934	0.477123	1.08673	0.301662	1.00785	0.876627
1009	Nat9	1.17806	0.00360723	1.06786	0.235939	0.997223	0.955703
1010	Lpl	0.730769	0.00147773	0.930046	0.346434	1.06584	0.229959
1011	Atp6v0e	1.15747	0.112153	1.06433	0.500771	1.03329	0.422194
1012	Zfp318	0.85062	0.00913632	0.919457	0.271305	0.985301	0.802717
1013	Srf	0.86559	0.293736	0.735649	0.0580003	1.10668	0.147661
1014	Lama5	1.25142	0.0421435	1.25726	0.0387076	0.966793	0.73216
1015	Steap2	0.727839	0.0350531	1.18837	0.281042	1.06223	0.740763
1016	Hspa8	1.07713	0.38742	0.906846	0.44514	0.98345	0.843251
1017	Pdzd11	1.20049	0.0113346	1.11661	0.0564772	0.975389	0.634452
1018	Psma2	1.08462	0.145008	1.06973	0.205964	0.936226	0.227479
1019	Mrpl32	1.0377	0.0844756	1.09173	0.0308477	0.946159	0.202899
1020	Setdb1	0.991231	0.893776	1.15618	0.0693394	1.06031	0.380234
1021	Prune1	1.16138	0.0412703	1.02376	0.698657	0.84863	0.0157646
1022	Cers2	0.873681	0.0640817	1.02468	0.675542	1.13631	0.142179
1023	Capza2	1.15372	0.0399703	1.06095	0.26353	0.92477	0.150976
1024	Plekho1	1.41188	0.00915803	1.14827	0.135055	0.864684	0.198981
1025	Vps45	1.04053	0.351633	1.00694	0.890546	0.981192	0.667439
1026	Prpf3	1.08832	0.111432	1.00845	0.90823	1.00999	0.869276
1027	Anp32e	1.03394	0.716342	0.955192	0.554011	0.852131	0.106245
1028	Aph1a	1.00933	0.878499	1.16644	0.0253147	1.07774	0.244335
1029	Tab2	1.08077	0.113032	1.05985	0.417086	1.02124	0.668619
1030	Ppil4	0.898852	0.128766	1.11274	0.247933	1.07965	0.299221
1031	Cnih1	1.06236	0.133909	0.950029	0.167796	1.04403	0.218062
1032	Eps8	1.29037	0.0583473	1.07875	0.405704	0.74854	0.0607474
1033	Med22	0.950111	0.518128	1.11874	0.168156	1.16956	0.0697031
1034	Surf1	1.07014	0.0434126	1.01609	0.591846	1.04459	0.202988
1035	Med28	0.96176	0.566778	0.89092	0.228912	1.03033	0.606801
1036	Qdpr	0.936611	0.177836	1.00273	0.957672	1.08367	0.0691023
1037	Sqstm1	1.09117	0.08143	0.973852	0.692337	0.860811	0.0187274
1038	Nfe2l2	0.900385	0.176988	0.447717	4.45823e-06	0.43211	2.51099e-06
1039	Rxrg	1.14843	0.0658318	1.00181	0.98674	1.04113	0.415465
1040	Rxra	0.946951	0.134909	1.18846	0.00215118	1.10775	0.0193284
1041	Adamtsl4	0.983677	0.867121	1.22874	0.0256806	1.07348	0.471232
1042	Fcrls	0.735334	0.00551529	0.885154	0.36678	0.775141	0.0370585
1043	Prpsap1	1.01803	0.627967	1.01848	0.725185	1.10195	0.0124442
1044	Lta4h	1.33008	2.75842e-05	1.05828	0.220162	1.1189	0.0364754
1045	Dstn	1.03069	0.615501	0.948138	0.463855	0.960209	0.06816
1046	H2afy	1.14428	0.0442679	1.04067	0.358896	0.933836	0.268527
1047	Bola1	1.1263	0.0932709	0.974217	0.667678	1.09165	0.309553
1048	Castor2	1.17635	0.0554584	1.0473	0.697559	0.977354	0.784898
1049	Ncf1	1.40304	0.270751	0.999267	0.995624	0.647043	0.225526
1050	Adss	1.13201	0.0773046	1.1318	0.0109747	0.990585	0.873838
1051	Chdh	0.413638	0.000548674	1.15311	0.213186	1.93882	0.00837075
1052	Actr8	1.06733	0.249485	1.07779	0.273663	1.08876	0.11653
1053	Lrrc27	1.07608	0.454013	1.51278	0.00268862	1.36697	0.000688793
1054	Fnta	0.971845	0.314015	1.07868	0.051923	1.01775	0.48124
1055	Mtrex	0.988792	0.810716	1.03129	0.597678	1.00014	0.997304
1056	Lbp	1.17805	0.240778	1.36598	0.0358147	0.921824	0.283424
1057	Fli1	1.29769	0.00215307	1.05626	0.255214	0.909145	0.198572
1058	Stard13	1.13655	0.0388403	0.984132	0.830112	0.954131	0.308374
1059	Hsd11b1	1.64061	0.00105079	1.17883	0.0828028	0.992494	0.935536
1060	H2-M3	1.22585	0.188554	1.33934	0.03022	0.807443	0.189802
1061	Atp5e	0.989754	0.881362	0.954054	0.599147	1.0713	0.149556
1062	Nelfcd	0.989113	0.809931	1.05239	0.211218	1.00711	0.886916
1063	Ctsz	1.40187	0.000477732	0.925388	0.184146	0.850417	0.0195626
1064	Prelid3b	0.998138	0.958279	1.06513	0.299792	0.989512	0.825963
1065	Ube2a	1.06013	0.404164	1.016	0.835742	1.0019	0.975883
1066	Slc25a5	0.911266	0.0847417	0.903465	0.052876	0.945507	0.182059
1067	Ppdpf	1.1934	0.00480671	1.0489	0.285039	1.01842	0.694682
1068	Pls3	1.11244	0.124661	0.986739	0.809091	0.816068	0.0117928
1069	Nkap	1.07868	0.263627	1.05699	0.34382	1.03239	0.634181
1070	Ndufa1	0.833315	0.00582845	0.928738	0.199875	1.02798	0.674749
1071	Wt1	0.782999	0.444245	1.55392	0.0713997	1.07222	0.84947
1072	E2f3	1.04819	0.490749	0.934151	0.277243	0.948144	0.439638
1073	Cr1l	1.0771	0.0418562	1.0024	0.936395	0.968855	0.514835
1074	Ppfibp1	1.57084	4.74796e-05	1.00863	0.868521	0.876427	0.0608679
1075	Cd34	0.942999	0.638214	1.11627	0.44086	0.932434	0.591433
1076	Plgrkt	0.954944	0.477494	1.1995	0.0246403	1.11745	0.0432667
1077	Cd274	0.871326	0.279084	1.27387	0.114625	0.986472	0.906783
1078	Gtf3a	1.09296	0.0730876	1.04562	0.398167	1.00128	0.972811
1079	Mtif3	0.974866	0.506448	0.976887	0.665133	1.04206	0.430068
1080	Lnx2	0.953336	0.354138	1.12729	0.0697606	1.08677	0.137635
1081	Mapkapk2	1.02238	0.694438	1.14317	0.0837177	1.12372	0.009943
1082	Lamp2	0.829033	4.58481e-05	0.959463	0.3599	1.01571	0.748743
1083	Atxn10	1.02002	0.657808	0.933832	0.150408	0.960423	0.56043
1084	Eif3d	1.06907	0.0614721	1.13857	0.071119	1.00216	0.942201
1085	H3f3b	1.11372	0.0372117	1.11831	0.0714571	0.939895	0.310046
1086	Nup50	1.11736	0.166209	1.15523	0.0838107	1.01779	0.830074
1087	Ift27	0.864296	0.0625808	1.06347	0.587062	1.02697	0.52609
1088	Pacsin2	1.10802	0.094295	1.1571	0.0412785	0.984931	0.75
1089	Ttll12	1.32467	0.000167371	1.20701	0.00587206	0.932466	0.0905795
1090	Tox4	1.10704	0.0353897	1.09808	0.154375	1.03103	0.480962
1091	Mrps18c	1.03535	0.538638	1.04586	0.422788	0.980837	0.765706
1092	Sulf1	1.01007	0.931785	0.963525	0.784127	1.0241	0.867213
1093	Srsf6	1.06407	0.307368	1.11906	0.15323	1.01948	0.730176
1094	Plcg1	1.00281	0.946564	1.16761	0.122171	1.0112	0.799826
1095	Kctd2	1.02434	0.704047	1.00973	0.846735	1.04347	0.45287
1096	Kctd5	1.10861	0.13333	1.10882	0.252309	1.1462	0.0740038
1097	Slpi	0.454278	0.116472	0.972758	0.954163	1.63682	0.391606
1098	Sdc4	1.3864	0.154791	1.2581	0.272795	0.989077	0.965067
1099	Nbr1	0.955329	0.216597	0.95465	0.159013	1.00283	0.936585
1100	Cyth1	1.04888	0.586876	1.0582	0.582593	0.997579	0.97904
1101	Rnd3	1.15288	0.460013	1.1112	0.482205	1.00058	0.997681
1102	Nt5c3b	1.22765	0.00225805	1.15329	0.0561677	1.00328	0.944621
1103	Coa3	1.16521	0.0175463	0.964762	0.58121	0.990675	0.870964
1104	Med24	1.12456	0.078937	1.15956	0.0397434	1.07033	0.340191
1105	Psmd3	1.14064	0.00595652	1.21469	0.00234134	1.00669	0.860303
1106	Exosc10	1.10614	0.0553665	1.1385	0.0335938	1.0094	0.842301
1107	Glod4	1.03789	0.274365	1.03472	0.344621	0.941391	0.113798
1108	Vps53	1.17458	0.0110131	1.04807	0.410335	0.948806	0.475012
1109	Taok1	1.05146	0.36842	1.14102	0.0743893	1.11184	0.0849764
1110	Dnttip1	1.16503	0.0321282	1.14377	0.0466677	0.935195	0.346225
1111	Acot8	1.11393	0.0303387	0.997697	0.967454	0.907567	0.0259197
1112	Cd300lg	1.64149	0.000112392	0.894746	0.2841	0.843542	0.0625988
1113	Mpp2	0.856232	0.0921158	0.990436	0.918871	1.06915	0.298687
1114	Vtn	0.856206	0.420804	1.35631	0.129294	1.00044	0.998377
1115	Nlk	1.10636	0.00930577	1.08216	0.185436	0.980308	0.590646
1116	Traf4	0.525087	0.00318527	1.17769	0.552181	1.18679	0.397977
1117	Rpl19	1.16605	0.0156203	1.08001	0.237749	1.01778	0.718756
1118	Arl5b	1.1465	0.0366005	0.980724	0.740571	0.980859	0.722114
1119	Zfp207	1.10831	0.0767282	1.06621	0.356489	0.999899	0.997853
1120	Psmd11	1.03165	0.509022	1.03014	0.516172	1.01045	0.827586
1121	C1qtnf1	1.61079	0.0143991	1.03015	0.772808	0.859415	0.344741
1122	Timp2	0.703628	0.0152136	1.1585	0.272453	1.09006	0.517821
1123	Zc3h18	1.05577	0.380354	1.19617	0.0338282	1.11645	0.128877
1124	Top2b	1.04564	0.381031	1.06766	0.307933	1.03811	0.539604
1125	Igfbp4	0.905067	0.288245	0.989281	0.890653	1.14409	0.0512369
1126	Suz12	0.985695	0.828822	1.01832	0.822151	0.997206	0.968197
1127	Crlf3	1.1353	0.234441	1.2354	0.0505443	1.02344	0.846049
1128	Tnfaip1	1.21284	0.00393386	1.07779	0.255453	1.02689	0.580795
1129	Abr	1.1499	0.158877	1.28424	0.0975387	1.06739	0.546863
1130	Slc35c2	1.33377	9.40469e-05	1.09245	0.140798	0.968043	0.579713
1131	Elmo2	1.26311	0.0283795	1.18784	0.0759983	0.952798	0.61607
1132	Wsb1	1.3315	0.0163458	1.10455	0.367664	0.948491	0.619427
1133	Ttpal	0.895852	0.25836	1.09954	0.242184	1.05398	0.650163
1134	Rhot1	0.985935	0.771606	1.02178	0.570525	1.05066	0.421909
1135	Serinc3	0.979375	0.721314	1.04191	0.482102	0.992145	0.883888
1136	Pgs1	1.03412	0.564713	1.06456	0.324499	1.02803	0.556383
1137	Pigt	1.09427	0.129379	1.07736	0.155016	0.959927	0.404362
1138	Ghdc	1.22015	0.00579351	1.06569	0.368921	0.909422	0.0801024
1139	Pltp	1.14964	0.220937	1.004	0.971521	0.846113	0.141833
1140	Slc12a7	1.17252	0.0278817	1.122	0.112468	0.989205	0.880426
1141	Ctsa	1.23022	0.000648188	1.01885	0.633849	0.960048	0.379485
1142	Zswim1	1.00764	0.86587	1.0519	0.590738	1.0598	0.369258
1143	Slc12a4	1.29791	0.000363262	1.21089	0.00205212	0.940231	0.166664
1144	Myo1c	1.12867	0.0469754	1.10501	0.115184	1.00663	0.888233
1145	Crk	1.05421	0.209389	1.04359	0.364215	1.0224	0.668418
1146	Cox7c	1.06194	0.461693	1.07835	0.373761	1.05401	0.450124
1147	Pitpna	1.18191	0.0550867	1.03201	0.593545	0.851609	0.0626801
1148	Mlx	0.823935	0.0301742	1.11111	0.424711	1.12791	0.0883072
1149	Retreg3	1.03429	0.335005	1.04903	0.284279	1.07454	0.0152799
1150	Rab5a	1.05123	0.192726	1.01568	0.713063	1.01179	0.722064
1151	Nkiras2	1.19305	0.0142725	1.12732	0.052372	1.07038	0.201734
1152	Ppp2r5c	1.08923	0.159975	1.09947	0.19853	1.03492	0.478042
1153	Ift52	1.03245	0.277512	1.02137	0.461086	1.07854	0.0280198
1154	Eya2	1.08621	0.6332	1.39708	0.105944	1.16245	0.278798
1155	B4galt5	1.10521	0.588414	1.05414	0.644053	0.936599	0.755322
1156	Ptgis	1.20397	0.614438	1.21912	0.423266	0.753592	0.485382
1157	Ddx27	0.943181	0.291308	1.11726	0.112637	0.989905	0.867946
1158	Cyth3	1.28176	0.0516713	1.22022	0.0424328	0.902048	0.409257
1159	Cyth4	1.3329	0.0613603	1.10912	0.375963	0.842043	0.317957
1160	Rrp7a	1.11106	0.0372819	1.0575	0.106451	1.09118	0.0633918
1161	Cyb5r3	1.18672	0.0413267	1.09573	0.159447	1.01052	0.852649
1162	Med13l	1.24719	0.00115246	1.19992	0.0283648	1.03709	0.536951
1163	Hist1h2bc	1.22589	0.037826	0.942443	0.568644	0.967823	0.56196
1164	Mafk	1.67739	0.000976036	0.974484	0.75462	0.976856	0.835129
1165	Med1	1.11576	0.0155995	1.11117	0.193394	0.995268	0.919915
1166	Stard3	1.11229	0.133166	1.08014	0.127556	0.999795	0.997727
1167	Mfng	0.998276	0.986855	0.816876	0.152207	0.940867	0.768595
1168	Vmp1	0.878304	0.227203	1.22527	0.179272	1.0825	0.584041
1169	Uchl5	1.01141	0.884507	1.05262	0.279164	0.958182	0.657114
1170	Glrx2	1.01457	0.797403	1.03794	0.539697	0.957672	0.479714
1171	Stk4	1.06197	0.433899	1.0593	0.381623	1.02596	0.710035
1172	Pmp22	0.866995	0.244808	1.22406	0.0363855	0.931573	0.561651
1173	Zcchc10	1.17728	0.0573769	1.0711	0.406776	1.08277	0.309234
1174	Psmb6	1.11913	0.00156896	1.01462	0.689128	0.940067	0.123221
1175	Spag7	1.17407	0.00463399	1.09797	0.0951538	0.939822	0.0390256
1176	Pfn1	1.2875	0.0184301	1.07406	0.241434	0.848226	0.0800824
1177	Tomm34	1.12188	0.0783378	1.04097	0.461896	1.00009	0.999257
1178	Ywhab	1.00737	0.819989	0.875546	0.0433366	0.910862	0.108155
1179	Ksr1	0.997046	0.975301	1.31624	0.102715	1.13652	0.197742
1180	Gpx3	1.43917	0.0290111	0.992107	0.963519	0.926601	0.456098
1181	Anxa6	1.61228	2.89427e-05	1.07648	0.345969	0.896033	0.0298524
1182	Zkscan6	1.01991	0.799145	1.08192	0.393706	0.984576	0.844419
1183	Kpna2	1.03372	0.746092	0.940703	0.45906	0.943097	0.63667
1184	Smurf2	1.09191	0.141725	1.05003	0.280594	1.01287	0.834153
1185	Cep95	0.933309	0.308706	0.914783	0.194746	1.02946	0.692521
1186	Vezf1	0.956148	0.438507	1.19175	0.0349914	1.13339	0.111176
1187	Cuedc1	0.980784	0.783412	1.37849	0.00168413	1.14789	0.0900582
1188	Srsf1	1.00267	0.960777	1.0119	0.850999	1.05287	0.504936
1189	Kif3a	1.07953	0.340386	1.12936	0.041188	0.991948	0.915778
1190	Setp8	1.24028	0.0108071	1.19639	0.0937676	0.953385	0.642256
1191	Mtmr4	0.969584	0.575347	1.00851	0.927567	0.923727	0.230658
1192	Kansl1	1.02221	0.640327	1.03554	0.531728	1.00754	0.853955
1193	Gid4	1.11439	0.00329989	1.14598	0.00869571	1.02858	0.440678
1194	Myo1b	0.995289	0.954174	1.20024	0.208229	0.901961	0.0258899
1195	Dhx40	1.15424	0.00447593	1.03237	0.53737	0.965288	0.505156
1196	Ypel2	1.1248	0.123903	0.88628	0.244393	0.841544	0.056352
1197	Akap1	1.16148	0.289938	0.993921	0.968948	1.16121	0.310021
1198	Nol11	1.10058	0.23813	1.06931	0.484631	1.04756	0.455613
1199	Derl2	1.0451	0.523164	0.980522	0.786315	0.937347	0.154083
1200	C1qbp	1.03432	0.446076	0.987329	0.765416	1.01167	0.732825
1201	Rpain	0.841678	0.27572	0.976667	0.888994	1.03394	0.702068
1202	Chd3	1.1403	0.198018	1.08335	0.353287	0.883082	0.266107
1203	Kdm6b	0.968369	0.770877	1.20631	0.186434	1.18927	0.147688
1204	Appbp2	0.905732	0.334122	1.10601	0.361604	1.12772	0.406745
1205	Ncor1	1.14938	0.0478815	0.962689	0.452339	1.05494	0.46388
1206	Trpv2	1.35489	0.245097	0.76933	0.0893853	0.949167	0.846868
1207	Cenpv	0.899213	0.1872	0.894967	0.0377695	1.07356	0.377039
1208	Pcgf2	0.97816	0.854144	1.17696	0.147032	1.14135	0.346225
1209	Cwc25	0.971363	0.687192	1.0683	0.448286	1.0475	0.494794
1210	Pip4k2b	0.991296	0.906319	1.07061	0.43625	1.05722	0.537125
1211	Trim37	0.995644	0.948471	1.01465	0.78802	1.00358	0.956739
1212	Ybx2	1.19428	0.00995753	1.0691	0.574019	1.05743	0.154105
1213	Ctdnep1	1.09052	0.0871445	1.05125	0.2678	0.98875	0.83999
1214	Elp5	1.13335	0.00895076	1.07627	0.0568608	1.05799	0.111678
1215	Slc2a4	0.849584	0.0677215	1.03664	0.644672	1.11523	0.27274
1216	Gabarap	1.14012	0.0293587	0.972821	0.632649	0.999728	0.994619
1217	Phf23	1.01406	0.838904	1.09805	0.299197	1.05126	0.552259
1218	Acadvl	0.949311	0.133867	0.973688	0.658056	0.972298	0.498242
1219	G3bp1	1.07897	0.202602	1.11301	0.0937602	1.0509	0.454549
1220	Atox1	1.10765	0.208205	1.08342	0.357823	1.02327	0.365152
1221	Sparc	1.4739	0.00423455	1.33432	0.0132442	1.07768	0.408865
1222	Mief2	0.804417	0.00908802	1.06546	0.200135	1.1166	0.224556
1223	Tbx3	1.27295	0.0426827	0.828893	0.114804	0.853445	0.156083
1224	Tada2a	1.07798	0.46369	1.17063	0.119151	1.02154	0.785189
1225	Pnpo	0.904028	0.0376851	0.937629	0.319141	1.06912	0.411559
1226	Cog1	1.05139	0.358188	1.10482	0.0460316	1.11138	0.0460043
1227	Cbx1	1.10724	0.178801	1.00627	0.913344	0.968678	0.736023
1228	Cdk5rap3	1.17886	0.00218859	1.03963	0.582567	0.917667	0.151375
1229	Copz2	1.32726	2.27512e-05	1.09086	0.0679107	1.03084	0.274171
1230	Slc25a39	0.969075	0.478169	0.938609	0.175941	0.989449	0.725936
1231	Sp2	0.98785	0.889841	1.14921	0.159424	1.05361	0.551135
1232	Aatf	1.01386	0.846592	0.959904	0.592064	0.97818	0.751175
1233	Dync1h1	1.24771	0.0011115	1.17627	0.0365785	0.942767	0.308717
1234	Pex12	0.972669	0.648085	0.921804	0.123075	1.10334	0.066967
1235	Ndel1	1.15624	0.00969925	1.08531	0.243077	1.03608	0.446102
1236	Slc25a35	0.741734	0.00333981	1.08444	0.360651	1.12236	0.211183
1237	Zbtb4	1.0326	0.661118	1.01246	0.868089	1.10047	0.130131
1238	Tnfsfm13	0.971915	0.652369	1.0724	0.388123	1.18964	0.0158377
1239	Mpdu1	0.947752	0.473356	1.01902	0.817193	0.986371	0.807272
1240	Fxr2	1.15814	0.000402532	1.0485	0.253038	1.06827	0.0557418
1241	Atp5g3	0.932702	0.0870836	0.976929	0.61067	1.00181	0.967156
1242	Cd68	1.97101	0.0152814	1.14341	0.310733	0.678967	0.122606
1243	Acsl1	0.869258	0.227175	0.672482	0.0380688	0.845996	0.321342
1244	Lsp1	0.842891	0.346945	0.976218	0.872628	0.991989	0.966657
1245	Zfyve27	1.03314	0.511722	1.15133	0.0369667	1.12743	0.00813703
1246	Avpi1	1.04285	0.497348	1.1998	0.0883563	0.953655	0.692967
1247	Sfrp5	5.44056	0.000439427	2.95313	0.00199208	1.23032	0.258246
1248	Myh11	1.4489	0.0356561	1.68533	0.0942861	0.924367	0.516226
1249	Rad51d	0.885084	0.0444534	0.944574	0.547757	1.05772	0.579202
1250	Unc45b	1.4444	0.00100509	1.10453	0.164251	0.917745	0.303868
1251	Pank3	0.63217	0.00402459	1.20772	0.239832	1.00611	0.965049
1252	Rars	1.04855	0.38542	1.10039	0.0915227	0.965612	0.444653
1253	Mrpl58	1.13561	0.0775626	1.06016	0.360877	0.957949	0.368235
1254	Fdxr	1.1584	0.0969216	1.12097	0.275107	0.847421	0.127415
1255	Mrpl45	1.04466	0.47308	0.980052	0.7423	1.01652	0.793766
1256	Irf1	1.26626	0.0127535	0.980141	0.823626	0.883809	0.110143
1257	Slc22a5	1.13266	0.169457	0.857462	0.000491547	0.962802	0.713845
1258	P4ha2	1.24278	0.043966	1.12034	0.224785	1.06253	0.458531
1259	Arrb1	1.4444	0.00115524	1.21675	0.0614364	0.95723	0.516145
1260	Cxcl16	1.42237	0.00792677	1.42358	0.0156879	0.849004	0.243932
1261	Pelp1	0.917229	0.115101	1.05183	0.471748	1.04128	0.522825
1262	Med11	1.09656	0.104937	0.983035	0.71222	0.954309	0.495762
1263	Ccl6	1.67552	0.0210868	0.866266	0.180426	0.643471	0.0515267
1264	Natd1	1.04954	0.295916	1.06083	0.348742	0.999921	0.998833
1265	Map2k3	0.883328	0.14835	1.11457	0.00125059	1.0364	0.730553
1266	Ywhah	1.14999	0.0454284	0.949497	0.329648	0.906317	0.105592
1267	Sart3	1.02296	0.808954	1.04239	0.625645	1.00608	0.942141
1268	Nars2	1.03656	0.668516	1.09031	0.293184	1.04625	0.600781
1269	Slc35b4	1.07813	0.144024	0.970137	0.50521	1.03661	0.508281
1270	Dalrd3	0.856539	0.0121496	0.962429	0.467142	1.05713	0.33821
1271	Fis1	1.24546	0.0166122	1.01618	0.844157	0.947684	0.243657
1272	Plod1	1.16816	0.0220724	0.947306	0.309845	0.914282	0.162395
1273	Rab3d	1.02029	0.747363	0.972036	0.647281	0.829067	0.0043609
1274	Mfsd3	1.17728	0.119886	1.19402	0.00960583	1.13509	0.219293
1275	Slc25a22	0.836338	0.180355	0.97186	0.841924	1.073	0.587281
1276	Atp6ap1	0.9987	0.963691	0.962289	0.144911	0.925039	0.0234814
1277	Dnase1l1	1.16795	0.00985048	1.13961	0.0336346	0.965807	0.517348
1278	Ccl9	1.70343	0.0343502	0.869606	0.207243	0.656909	0.101083
1279	BC005537	1.07046	0.316232	1.01543	0.736408	0.910427	0.244831
1280	Isyna1	0.847557	0.249572	1.37909	0.029358	0.969974	0.819987
1281	Hars2	0.988039	0.853792	1.09017	0.305845	1.09831	0.158851
1282	Tmem160	1.42164	0.00204917	1.04655	0.644794	0.862695	0.133361
1283	Rab5c	1.11464	0.0329737	1.0252	0.447595	0.960414	0.335458
1284	Mdh2	0.977836	0.329672	0.998972	0.97605	0.983552	0.525693
1285	H13	1.13643	0.0227965	1.07149	0.193738	0.98021	0.655534
1286	Rnf145	0.889514	0.137066	1.05932	0.508579	1.00135	0.986789
1287	Scn1b	0.965081	0.689056	0.965367	0.699574	0.916601	0.394017
1288	Atp6v1e1	1.11686	0.0731225	0.969187	0.571713	0.909459	0.0567134
1289	Ppp1r12c	1.37551	0.00114329	1.10242	0.144598	0.95314	0.50768
1290	Map1s	1.1466	0.185843	1.05837	0.434413	0.974004	0.775939
1291	Dpep1	0.821805	0.0573824	1.09463	0.415995	1.13583	0.298168
1292	Tmem129	1.08835	0.0919813	1.00757	0.899582	1.09241	0.186193
1293	Nop9	1.17311	0.0282103	1.12701	0.0724904	0.974294	0.673798
1294	Atp6v0a1	1.61389	5.29217e-05	1.19532	0.0127831	0.890415	0.157801
1295	Aoc3	1.06129	0.40799	0.991657	0.897417	1.04099	0.634565
1296	Zfp687	0.993798	0.933611	1.14566	0.124246	1.00552	0.945188
1297	D8Ertd738e	1.2123	0.00118191	1.01566	0.69931	1.00957	0.791462
1298	Calm3	1.1935	0.0179964	1.1466	0.03204	0.933235	0.208415
1299	Cops3	1.02642	0.4799	1.12146	0.0195675	1.03461	0.367646
1300	Fkbp8	1.08222	0.0692509	1.00768	0.864725	0.989177	0.733221
1301	Ddx39b	1.14494	0.0033943	1.05605	0.280742	0.98924	0.800262
1302	Gipc1	1.2188	0.00210846	1.17562	0.0118371	0.969141	0.389133
1303	Tlcd1	0.68967	0.000386513	1.13912	0.165064	1.1312	0.181489
1304	Plscr3	1.25243	0.0019467	1.08242	0.212075	0.972277	0.494176
1305	Arhgef25	0.984739	0.86752	1.10301	0.363708	1.01337	0.826693
1306	Xab2	1.08783	0.140357	1.05345	0.228368	1.0894	0.0994823
1307	Cdc37	1.15354	0.0229185	1.07531	0.139459	0.937818	0.227942
1308	Rab4a	0.934973	0.324021	1.1031	0.0237443	1.03119	0.657568
1309	Trip10	0.844972	0.0311326	0.979285	0.761188	1.01658	0.793638
1310	Cops6	1.12786	0.0009733	1.03022	0.370248	0.981146	0.365897
1311	Ubb	0.983018	0.87917	1.04065	0.819316	0.952529	0.77032
1312	Ap4m1	0.925951	0.14679	1.09792	0.0900522	1.02544	0.593142
1313	Gyg	1.11682	0.105527	1.05262	0.364547	1.13482	0.0903079
1314	Rcn3	1.39191	0.0553021	1.35683	0.057547	1.08427	0.568476
1315	Slc6a8	1.06038	0.63643	1.60844	0.0217722	0.983541	0.778229
1316	Pdk4	2.5959	0.00160413	1.14456	0.657882	1.08403	0.721543
1317	Ubxn6	1.10056	0.00624996	1.07756	0.0484737	1.0243	0.553214
1318	Mydgf	1.15667	0.0198418	1.01428	0.787437	0.967519	0.374863
1319	Cyb561	0.93904	0.645369	1.4628	0.0109016	1.11955	0.379001
1320	Sema6a	1.50093	0.00930697	1.153	0.0499942	0.865661	0.398304
1321	Ccdc12	1.12135	0.0554921	1.08358	0.233542	0.985552	0.743757
1322	Fmc1	0.980999	0.817762	1.09324	0.132121	1.11162	0.324145
1323	Akt3	1.16456	0.0811568	1.01049	0.898557	0.881703	0.142066
1324	Mrpl24	1.09639	0.014606	1.01348	0.713753	1.00444	0.822209
1325	Gle1	1.11075	0.00245592	1.02401	0.457736	0.9645	0.22976
1326	L3hypdh	0.724374	0.000770398	0.892099	0.243555	0.961867	0.592098
1327	Lyst	0.998831	0.98648	1.23144	0.0547656	0.987595	0.848499
1328	Slc35e1	1.02496	0.584601	1.01272	0.728719	0.999722	0.995444
1329	Polr2i	1.01632	0.812237	1.06729	0.401406	1.06261	0.40676
1330	Rmnd1	1.05224	0.223426	1.11595	0.0434721	1.1041	0.225
1331	Esr1	0.610138	0.00578347	0.716295	0.0211643	1.31705	0.179704
1332	Hdac2	1.03468	0.495919	1.04067	0.385829	1.01186	0.740445
1333	Rwdd1	1.11287	0.0454329	1.10145	0.0557813	1.04341	0.261149
1334	Stxbp5	1.12416	0.0854895	1.07003	0.394057	1.05527	0.247004
1335	Hint3	0.93295	0.375044	0.996288	0.969329	1.26622	0.00164577
1336	Katna1	1.06242	0.231438	1.03658	0.556768	0.913834	0.0827532
1337	Pcmt1	1.1328	0.0199631	1.12857	0.0468966	0.960767	0.230559
1338	1700021F05Rik	1.09455	0.222353	1.10588	0.124173	0.959172	0.556856
1339	Sec63	1.08187	0.12232	1.0218	0.59664	0.970121	0.562252
1340	Snx3	1.10921	0.0205226	1.00186	0.940383	0.963311	0.365894
1341	Aig1	1.08987	0.400017	1.09418	0.418919	0.896446	0.314908
1342	Pex3	0.832285	0.050617	0.945664	0.57201	1.08717	0.286856
1343	Fuca2	1.30338	0.0313328	1.17959	0.0772253	1.11803	0.282894
1344	Ltv1	1.27824	0.00185763	1.11785	0.166435	0.96205	0.587131
1345	Plagl1	1.5655	0.00611211	0.973801	0.858943	1.04106	0.747039
1346	Cd164	1.06206	0.241426	1.06022	0.348066	1.01175	0.751474
1347	Utrn	1.21693	0.00192884	0.896526	0.120884	0.860079	0.0841526
1348	Smpd2	1.07881	0.19368	1.22357	0.0347465	1.17308	0.00126648
1349	Mical1	1.07025	0.529285	1.12789	0.285037	1.00027	0.998116
1350	Zbtb24	0.961497	0.535574	0.991016	0.90686	1.02407	0.710306
1351	Rab32	0.985616	0.87521	1.33392	0.0842985	1.02227	0.826487
1352	Gtf3c6	1.34729	0.00231384	1.1588	0.0878662	0.858053	0.0418854
1353	Slc16a10	1.2549	0.00424046	1.03755	0.741178	0.921204	0.399219
1354	Fyn	1.2358	0.0247902	1.03333	0.7334	0.870865	0.092635
1355	Lama4	1.02425	0.664342	1.13989	0.142058	1.0452	0.520067
1356	Prep	1.17261	0.00358728	1.04647	0.471445	0.932019	0.1233
1357	Tnfaip3	1.46536	0.130154	1.34827	0.136631	0.88832	0.694615
1358	Reps1	1.07802	0.0970736	1.09532	0.187564	1.03768	0.482694
1359	Asf1a	1.04805	0.635855	1.1848	0.0975066	1.00739	0.916206
1360	Gopc	1.11258	0.0715966	0.976861	0.641635	0.941455	0.252179
1361	Rtn4ip1	1.00059	0.991496	0.979835	0.741404	1.04131	0.443214
1362	Vta1	1.15231	0.0057075	1.13915	0.00770121	0.988932	0.798578
1363	Smpdl3a	1.25994	0.0065088	0.975508	0.640517	0.966891	0.59535
1364	Reep3	1.11687	0.0080869	1.05254	0.0428863	0.940856	0.202715
1365	Serinc1	1.07439	0.060179	1.02359	0.557269	0.985141	0.514546
1366	Hsf2	0.990192	0.853023	1.20666	0.039362	1.00207	0.975572
1367	Echdc1	0.620492	0.000275648	0.894352	0.220202	1.05636	0.320283
1368	Ptprk	1.34006	0.0578107	1.1548	0.299295	0.932484	0.562757
1369	Ccdc59	1.11485	0.0895707	1.13375	0.0729163	1.02847	0.540479
1370	Lama2	0.724491	0.0103916	0.973445	0.787592	0.971713	0.832431
1371	Ppp1r12a	1.0342	0.620911	1.02621	0.707523	1.05373	0.41571
1372	P4ha1	0.977099	0.764894	0.705047	0.0047383	0.884214	0.186446
1373	Setp10	1.00281	0.948749	1.00312	0.934102	0.902076	0.121222
1374	Lims1	1.09024	0.143427	1.0969	0.166938	0.953438	0.557981
1375	Zwint	1.06526	0.121511	1.0265	0.622097	0.979814	0.79157
1376	Ube2d1	1.05183	0.408872	0.9739	0.567805	1.00211	0.968477
1377	Dcn	0.681416	0.00462108	1.10565	0.4202	1.0775	0.563393
1378	Atp2b1	0.942972	0.508651	1.11833	0.103663	1.02658	0.798893
1379	Rhobtb1	0.762878	0.0114927	0.943618	0.523881	1.0094	0.915555
1380	Arid5b	1.03717	0.817608	1.34951	0.0893218	1.00594	0.970619
1381	Actr6	1.08059	0.399063	0.962847	0.688049	1.10673	0.288596
1382	Uhrf1bp1l	0.808103	0.0385194	0.8842	0.142037	1.17404	0.173038
1383	Poc1b	1.04309	0.554821	0.968065	0.620143	0.887717	0.14597
1384	Dusp6	1.41418	0.0261674	0.890146	0.256967	0.849469	0.292181
1385	Tmpo	1.18769	0.128661	1.19902	0.185851	0.977101	0.831639
1386	Kitl	1.08269	0.387191	0.986255	0.865554	0.962233	0.584957
1387	Psen1	1.0473	0.25876	1.03862	0.307883	0.963678	0.36867
1388	Sgk1	1.25526	0.353017	1.26137	0.392139	0.963266	0.913346
1389	Ikbip	1.31482	0.0154388	1.17045	0.0158309	0.849528	0.113472
1390	Hbs1l	1.05532	0.322822	1.06757	0.20459	1.13071	0.00937864
1391	Epb41l2	1.06208	0.380628	1.29873	0.0181078	0.977527	0.745673
1392	Med23	1.11002	0.207276	1.11051	0.145123	1.0089	0.914326
1393	Nedd1	1.07117	0.409136	1.02915	0.595495	1.00109	0.989211
1394	Ctgf	1.83548	0.0942898	0.97798	0.948461	0.757429	0.48339
1395	Stx7	1.1454	0.0481569	1.10873	0.0154246	0.992193	0.901405
1396	Pex7	0.984618	0.681971	1.02738	0.446711	1.02016	0.504823
1397	Ifngr1	1.25027	0.040234	1.0343	0.761565	1.08962	0.348852
1398	Vnn3	0.678975	0.00279873	0.878202	0.122623	1.357	0.018539
1399	Cdk17	1.22352	0.0158968	0.951316	0.556307	0.996586	0.969136
1400	Snrpf	1.57221	0.0029405	1.23475	0.0238807	0.88845	0.285903
1401	Ntn4	1.11743	0.354289	1.14141	0.343512	1.00574	0.967947
1402	Ndufa12	1.00603	0.896903	1.0051	0.919983	1.04251	0.395717
1403	Tmcc3	1.59294	0.000137528	1.04055	0.681226	0.927328	0.548304
1404	Cep83	1.31762	0.00510502	1.18567	0.0223742	0.981116	0.826168
1405	Socs2	0.937089	0.552352	1.15022	0.426676	1.12828	0.140714
1406	Nudt4	0.982719	0.783521	0.963298	0.725285	1.15638	0.115983
1407	Nuak1	1.20439	0.288302	1.11015	0.609424	1.04087	0.823312
1408	Tcp11l2	0.925478	0.348083	1.07758	0.41717	1.02574	0.68746
1409	Cry1	0.997334	0.984675	1.019	0.919988	1.07436	0.660575
1410	Timp3	1.22665	0.142946	1.04944	0.729251	0.902965	0.528146
1411	Hsp90b1	1.13379	0.11739	0.861448	0.0405115	0.832788	0.0658221
1412	Igf1	0.636623	0.000471524	0.900772	0.21191	1.3447	0.0114706
1413	Washc3	1.05819	0.410688	1.05978	0.421367	0.990861	0.898136
1414	Dram1	1.3839	0.00194473	1.00825	0.93997	1.08282	0.428997
1415	Sycp3	1.14978	0.672012	2.1858	0.00389187	1.42982	0.214883
1416	Sirt1	0.886978	0.206944	1.05871	0.581498	1.03064	0.389387
1417	Herc4	1.0273	0.521898	1.03829	0.483	1.06015	0.218974
1418	Hnrnph3	1.08335	0.310243	1.00971	0.873613	1.01599	0.805089
1419	Ccar1	0.990303	0.904025	1.03858	0.525292	0.990617	0.902538
1420	Ddx21	1.09519	0.210979	1.11151	0.179654	1.01629	0.842181
1421	Ddx50	1.06824	0.156214	1.06392	0.168032	0.984369	0.684522
1422	Srgn	1.45362	0.000169845	1.00617	0.90671	0.845039	0.0278655
1423	Vps26a	0.916674	0.107481	1.0352	0.571544	0.95313	0.173879
1424	Supv3l1	0.948359	0.388955	1.11964	0.0676809	1.07207	0.271257
1425	Aifm2	1.0683	0.253441	0.954663	0.273367	1.02358	0.681098
1426	Tysnd1	0.911497	0.0656725	1.05881	0.289707	1.08473	0.111613
1427	Sar1a	1.08508	0.0896482	1.07328	0.0502158	0.987166	0.771356
1428	Ppa1	0.63212	0.00357307	0.674421	0.00786931	1.07557	0.408182
1429	Eif4ebp2	0.901959	0.256027	0.915979	0.330341	1.101	0.276759
1430	Pald1	0.994183	0.883121	1.19154	0.0763819	0.980925	0.381617
1431	Sgpl1	0.848287	0.0164399	1.03291	0.654288	1.0161	0.77167
1432	Pcbd1	1.20562	0.446631	1.32189	0.264808	1.04684	0.776067
1433	Unc5b	0.931585	0.490767	1.25941	0.0181516	1.18091	0.481155
1434	Slc29a3	0.940026	0.150663	1.27624	0.00437028	1.08212	0.114865
1435	Vsir	1.84064	1.22387e-05	1.06	0.345946	0.940983	0.430682
1436	Slc16a7	0.733453	0.00148988	0.924685	0.349834	0.9962	0.964573
1437	Anapc16	1.35427	0.000915975	1.17133	0.0306404	1.09083	0.185879
1438	Ddit4	0.711652	0.323019	1.83358	0.190694	1.69517	0.352577
1439	Dnajb12	1.10787	0.0812657	1.08146	0.190839	0.983919	0.737987
1440	Micu1	1.12061	0.111425	0.996497	0.935497	0.967537	0.646681
1441	Cand1	1.0088	0.867783	1.07554	0.203116	1.06216	0.289749
1442	Tbk1	1.05614	0.279212	0.98087	0.638231	0.87198	0.0426498
1443	Pno1	1.20524	0.00786122	1.08774	0.204821	0.982966	0.73448
1444	Egfr	1.07385	0.353711	1.51405	0.00610811	1.14372	0.102945
1445	Usp15	0.970351	0.362842	1.00762	0.891628	0.993447	0.856278
1446	Vps54	1.09466	0.0185542	1.05384	0.302582	0.965295	0.280115
1447	Tbc1d15	1.20753	0.014833	1.05977	0.413273	0.994661	0.944638
1448	Rab21	1.0904	0.00559115	1.06665	0.042385	0.957585	0.245401
1449	2310011J03Rik	0.998002	0.960388	1.01569	0.73258	1.02829	0.494131
1450	Peli1	1.425	0.0238719	1.48047	0.0172498	1.14706	0.393156
1451	Thap2	1.05963	0.361741	0.999619	0.99588	0.908306	0.0679669
1452	Dock2	1.35359	0.297712	1.05572	0.625935	0.674504	0.247194
1453	Rab1a	1.11333	0.0530592	1.08592	0.106162	0.944154	0.2365
1454	Gamt	1.23269	0.0968187	1.05967	0.638233	0.830556	0.032077
1455	Actr2	1.14303	0.160995	1.09063	0.230367	0.933254	0.457589
1456	Ndufs7	0.990141	0.872645	0.9447	0.411341	1.01962	0.748086
1457	Ptprb	1.44555	0.000119143	1.06608	0.381328	0.89231	0.121573
1458	Mum1	1.06226	0.310003	1.02849	0.586654	1.01543	0.794079
1459	Meis1	0.826533	0.137931	1.0152	0.894313	1.14038	0.321738
1460	Uqcr11	0.95858	0.341767	1.02741	0.622269	1.06062	0.229571
1461	Cnot2	1.0241	0.535021	1.0125	0.798755	1.04541	0.290012
1462	Tcf3	1.12314	0.156316	1.15731	0.226168	0.944102	0.608712
1463	Frs2	0.988562	0.834058	1.09501	0.259584	1.078	0.359047
1464	Yeats4	1.08526	0.12008	0.964333	0.480289	0.971447	0.514747
1465	Grb10	0.850179	0.0195847	0.854014	0.0779032	1.03609	0.482333
1466	Adora2a	2.28664	9.26575e-05	1.02587	0.832338	0.857228	0.232141
1467	Snrpd3	1.0951	0.224549	1.00501	0.950982	0.881598	0.0378923
1468	Mdm2	1.21907	0.00447369	1.1557	0.0423176	0.961706	0.477484
1469	Csrp2	0.881378	0.447145	1.1881	0.268938	1.04995	0.821667
1470	Osbpl8	0.935925	0.567573	0.885925	0.30505	0.999255	0.989928
1471	Mknk2	0.751432	0.00578455	0.904323	0.16565	1.14887	0.102639
1472	Cabin1	1.06039	0.373478	1.14906	0.036447	1.02208	0.747836
1473	Ap3d1	1.03919	0.437726	1.0383	0.548281	1.04192	0.34774
1474	Phlda1	0.858052	0.547794	1.05089	0.871663	1.04185	0.837535
1475	Sf3a2	1.05594	0.446703	1.06388	0.21864	1.02098	0.810471
1476	Timm13	1.14385	0.039559	0.995952	0.947511	0.950688	0.270353
1477	Vps13d	1.15604	0.0100455	1.18361	0.0331672	1.08919	0.0554947
1478	Llph	1.13355	0.182535	1.00338	0.968396	0.948306	0.508302
1479	Tmbim4	1.0126	0.775889	0.926699	0.136381	0.98834	0.763083
1480	Irak3	1.09908	0.416691	1.18326	0.133587	0.919932	0.475599
1481	Prmt2	1.29212	0.014521	1.01056	0.905132	0.992237	0.901053
1482	Dip2a	1.29747	0.000336269	1.17822	0.0339449	0.944885	0.381332
1483	Hmg20b	1.06535	0.139952	1.1277	0.0031204	0.973757	0.610384
1484	Fzr1	0.982667	0.814408	1.04619	0.592386	1.07884	0.404241
1485	Ncln	1.07666	0.161168	1.06113	0.126457	0.933624	0.202054
1486	Col6a2	1.62166	0.0198752	1.3639	0.0691196	0.979172	0.881001
1487	Hcfc2	1.05943	0.319923	1.06421	0.434271	0.996589	0.945292
1488	Nfyb	1.14962	0.0534118	1.13172	0.0842427	1.1544	0.0129826
1489	Txnrd1	1.05764	0.401029	0.858453	0.0151293	0.889204	0.132135
1490	Glt8d2	0.873785	0.351061	1.43327	0.0117092	1.30743	0.105585
1491	Ppm1m	0.766981	5.23495e-05	0.889845	0.0156779	1.0769	0.0864803
1492	Wdr82	1.02824	0.664319	1.06572	0.411151	1.03415	0.588232
1493	Pofut2	1.31319	0.00135566	1.14096	0.0563811	1.08109	0.272687
1494	Slc36a1	1.13965	0.137221	1.07963	0.376485	0.97523	0.753821
1495	Adarb1	1.17881	0.0350846	1.21455	0.0591036	0.958158	0.153354
1496	Appl2	0.918853	0.163938	1.04267	0.582541	1.11239	0.130837
1497	Slc36a2	0.817042	0.0498538	1.01435	0.905068	1.12077	0.0966507
1498	Sumo3	1.19643	0.00335286	1.05043	0.367256	0.929651	0.0397524
1499	Hint1	1.07408	0.139478	1.03394	0.568717	0.962862	0.292498
1500	Fbxw11	0.959819	0.39165	1.12005	0.0761339	1.10118	0.0645357
1501	Stk10	1.44467	0.0113167	1.13229	0.135295	0.886351	0.354524
1502	Pfkl	0.972577	0.447652	1.10018	0.0659156	1.12711	0.000223712
1503	Pus10	0.899551	0.122905	0.936403	0.180993	0.956514	0.554027
1504	Rhbdf1	1.00752	0.913887	1.21025	0.0180732	1.07364	0.266071
1505	Pex13	0.970798	0.54298	0.938352	0.194671	0.95909	0.284424
1506	1810043G02Rik	1.00508	0.901113	1.06687	0.173636	1.16109	0.00662409
1507	Mpg	0.931995	0.399596	1.2863	0.0357977	1.10825	0.211165
1508	Ahsa2	0.892083	0.17794	0.778156	0.0265306	1.016	0.806768
1509	Nprl3	1.04701	0.349299	1.03869	0.391279	1.05694	0.28593
1510	Xpo1	1.11044	0.158749	1.04544	0.591562	0.987072	0.885433
1511	Cpeb4	1.21949	0.0220526	0.793419	0.061878	0.820885	0.0165078
1512	Stc2	0.934697	0.469467	1.45476	0.00381686	1.76465	3.01412e-05
1513	Asb3	1.11344	0.0520013	1.09178	0.151084	1.0621	0.30655
1514	Cdc34	0.871378	0.0404278	0.872108	0.114667	0.948336	0.431063
1515	Tpgs1	1.05765	0.509006	1.11655	0.276758	0.978071	0.687903
1516	Chac2	0.923596	0.25386	0.955556	0.308775	0.882076	0.137109
1517	Erlec1	1.01317	0.815682	1.0349	0.49138	1.01463	0.831192
1518	Sptbn1	1.44371	5.43181e-05	1.12994	0.0892321	0.973482	0.598072
1519	Mdh1	0.888995	0.0985118	0.942675	0.373415	1.03401	0.351907
1520	Fstl3	1.71534	0.000780648	1.65836	0.00328097	1.13101	0.167985
1521	Ccng1	1.05421	0.471923	1.0233	0.728691	0.944633	0.384237
1522	Nudcd2	1.04575	0.299736	1.10813	0.0981538	1.15604	0.0300806
1523	Polrmt	0.99878	0.97339	1.10587	0.0865753	1.05135	0.403942
1524	Slc22a4	0.779875	0.00523971	0.881695	0.137096	1.13415	0.170862
1525	Mgat1	1.11781	0.101576	1.1388	0.123377	1.0729	0.361675
1526	Ppp2ca	1.11246	0.028869	1.08986	0.0593427	0.95784	0.320439
1527	Sgcd	1.00983	0.918267	0.763942	0.0370111	0.936194	0.302908
1528	Flt4	1.3553	0.012859	1.21228	0.254235	0.925504	0.351363
1529	Hnrnpab	1.12648	0.0652198	1.0763	0.165073	0.928749	0.287583
1530	Phykpl	1.04514	0.249804	1.21912	0.0301714	1.03479	0.707118
1531	Hspa4	1.02446	0.663869	1.08029	0.225661	0.969891	0.615135
1532	Cnot6	1.07683	0.373284	1.17227	0.0919478	1.0088	0.920301
1533	Gfpt2	0.803056	0.0765219	1.14029	0.239931	1.17684	0.374205
1534	Mapk9	0.978227	0.662374	1.06002	0.177427	1.02526	0.629194
1535	Canx	1.03624	0.470823	0.919838	0.048409	0.84495	0.0232949
1536	Rack1	1.23206	0.000906004	1.11352	0.049514	1.00796	0.838169
1537	Rufy1	1.09482	0.0679244	1.14191	0.0802617	0.985702	0.725425
1538	Rnf130	1.03682	0.239679	1.05601	0.235003	1.00264	0.943335
1539	Ltc4s	2.00718	8.66556e-05	0.974924	0.712932	0.720849	0.0127658
1540	Rad50	1.62306	0.00712205	1.04409	0.692284	0.886812	0.494764
1541	Mrnip	1.26599	0.0453411	1.12493	0.357166	0.890085	0.362896
1542	Clk4	0.928335	0.373824	0.974113	0.743932	1.0258	0.601854
1543	Sar1b	0.977325	0.673986	1.06515	0.282147	1.06175	0.0769039
1544	Jade2	0.800311	0.0927761	1.18347	0.241981	1.18214	0.234062
1545	Pdlim4	1.33721	0.0845649	1.08643	0.426573	0.864728	0.336758
1546	Ube2b	1.08023	0.122031	1.00289	0.955698	1.07716	0.0645473
1547	Cdkn2aipnl	1.08082	0.32889	1.1737	0.0149965	1.02331	0.753579
1548	Kremen1	1.03559	0.518592	1.14162	0.0967155	1.12298	0.12644
1549	Med7	1.13158	0.107638	1.19286	0.0613288	1.08545	0.136695
1550	Tnip1	1.38698	0.00375393	1.1534	0.0388044	0.862166	0.125085
1551	Vdac1	0.990918	0.823139	0.987065	0.799047	0.949288	0.245075
1552	Slu7	1.04613	0.377341	1.09152	0.130986	0.997781	0.96372
1553	Ascc2	1.10629	0.109188	1.03479	0.49728	0.900209	0.0845248
1554	Pttg1	1.21232	0.00769112	1.06153	0.509541	1.10799	0.0495303
1555	Tns3	0.965921	0.874975	1.2784	0.207514	0.907672	0.69018
1556	Btg2	1.26101	0.00850658	1.14285	0.175725	1.09411	0.288291
1557	Castor1	1.07984	0.669586	1.29721	0.17771	1.13052	0.433585
1558	Igfbp3	1.14531	0.435669	1.0055	0.975695	1.08716	0.544327
1559	Pes1	1.07519	0.139039	1.05495	0.385088	1.03617	0.469523
1560	Tcn2	1.04349	0.490889	0.937291	0.089299	1.09804	0.226091
1561	Myo1g	1.18568	0.56361	1.0705	0.611381	0.781559	0.473639
1562	Smtn	1.24146	0.0232464	1.22361	0.0796314	0.897872	0.12996
1563	Arf5	1.0679	0.285125	1.03975	0.556142	0.980885	0.686714
1564	2310033P09Rik	1.07038	0.187269	1.07236	0.29528	0.963578	0.39745
1565	Guk1	1.26957	5.02268e-05	1.03163	0.454929	0.905451	0.00744086
1566	Rnf185	1.01824	0.59023	1.08065	0.18512	1.06634	0.137609
1567	Limk2	1.24754	0.00297578	1.30152	0.00908637	1.07097	0.225687
1568	Patz1	1.01763	0.848166	1.01086	0.902441	1.04885	0.402839
1569	Eif4enif1	1.1056	0.13864	1.15474	0.0366752	1.02325	0.691207
1570	Trim11	1.01921	0.741703	0.994386	0.930944	0.963924	0.46851
1571	Ogdh	0.929492	0.02774	1.01058	0.772432	1.06525	0.0780237
1572	Drg1	1.07046	0.290839	1.13417	0.0630001	1.04508	0.570007
1573	Rtn4	0.992357	0.884703	0.996892	0.958582	0.924962	0.026685
1574	Mtif2	1.0096	0.837265	1.05059	0.376773	1.0218	0.658275
1575	Rps27a	1.31331	0.0140036	1.1206	0.343852	1.02691	0.685235
1576	Cfap36	1.10819	0.0890357	1.07226	0.0400195	0.970125	0.611731
1577	Ppp4r3b	1.05866	0.152837	1.08278	0.0869644	1.06123	0.238644
1578	Pnpt1	1.06627	0.369463	1.09475	0.25666	0.903669	0.0427824
1579	Efemp1	1.04634	0.682862	1.08068	0.651413	1.14561	0.268807
1580	Pold2	1.02049	0.533489	1.15823	0.01352	1.12226	0.0049492
1581	Zkscan17	1.00441	0.953197	1.163	0.10697	1.03895	0.587138
1582	Aebp1	0.712068	0.211607	0.965427	0.885702	0.872535	0.632431
1583	Polm	1.10843	0.381948	1.1196	0.197803	0.937858	0.591759
1584	Dbnl	1.15237	0.019884	1.05099	0.283442	0.902555	0.0784375
1585	Mrps24	1.08559	0.0924428	1.05503	0.180945	1.12142	0.0206086
1586	Ccdc117	1.1104	0.192242	0.94603	0.495573	1.03807	0.72842
1587	Dynll2	0.90144	0.0713397	0.976831	0.728852	0.999341	0.989549
1588	Xbp1	0.987309	0.855689	0.951339	0.491232	1.07088	0.266737
1589	Supt4a	1.13499	0.000635736	1.117	0.122437	1.0628	0.12832
1590	Setp4	1.73708	0.000134795	1.15856	0.289842	0.925346	0.576164
1591	Smg8	1.03379	0.650584	1.0832	0.273844	1.10876	0.104773
1592	Rnf187	1.05166	0.308199	1.00471	0.90452	1.02392	0.639818
1593	Tubd1	0.898393	0.0625367	0.855545	0.0593595	0.919937	0.404315
1594	Mrpl22	0.985609	0.741701	1.04534	0.334395	0.969859	0.605341
1595	Cnot8	1.15822	0.000481018	1.05921	0.0789066	1.02391	0.393019
1596	Rps6kb1	0.983342	0.597561	0.927494	0.0979717	0.936257	0.165921
1597	Sap30l	1.13978	0.00886404	1.07727	0.203446	0.979449	0.426201
1598	Galnt10	0.851573	0.158797	0.99108	0.930296	1.12769	0.307437
1599	Rnft1	1.17664	0.00588906	1.05484	0.439279	0.978241	0.604584
1600	Mfap3	1.13669	0.0532454	1.16605	0.0307167	1.01176	0.850461
1601	Fam114a2	1.12022	0.00366321	1.06785	0.0571021	0.977468	0.380998
1602	Ppm1d	1.03401	0.698559	1.12173	0.188072	0.969141	0.706025
1603	Znhit3	1.13351	0.0649824	1.14944	0.141755	1.04942	0.317668
1604	Myo19	1.09346	0.228056	1.18463	0.0207768	0.907804	0.219521
1605	Prpsap2	0.878653	0.177226	1.05813	0.463949	1.06975	0.382034
1606	Ggnbp2	0.99739	0.942467	1.13554	0.0111864	1.08847	0.113515
1607	Acaca	0.540608	0.000715503	1.23404	0.177875	1.2184	0.0490359
1608	Llgl1	1.07225	0.267716	1.10336	0.258156	1.01887	0.793951
1609	Drg2	1.06886	0.00875127	1.08833	0.136546	1.0569	0.133236
1610	Srebf1	0.656263	0.00887708	1.30129	0.0554379	1.0844	0.615095
1611	Tom1l1	0.874689	0.0874407	1.05228	0.493462	1.09981	0.363008
1612	Bzw2	1.04432	0.385917	1.03542	0.567837	0.866006	0.00445627
1613	Elac2	0.981629	0.395952	1.0508	0.159144	1.04011	0.108308
1614	Pctp	1.23097	0.0516556	1.29616	0.0225813	0.991935	0.930884
1615	Atxn7l1	1.04573	0.550625	1.07708	0.327132	1.07456	0.299153
1616	Sypl	0.888727	0.00200881	1.00156	0.972705	0.915012	0.0286785
1617	Pdia6	1.0627	0.297967	0.902735	0.115195	0.872899	0.0837951
1618	Nampt	0.621447	8.92411e-05	1.04142	0.572961	1.04416	0.602312
1619	Nbas	1.21204	0.00367058	1.10168	0.0953442	0.94849	0.486219
1620	Tspan13	0.999112	0.990688	1.02183	0.787219	1.08568	0.286637
1621	Rock2	1.03739	0.450352	1.00881	0.913357	1.11599	0.0400355
1622	Laptm4a	1.02353	0.36307	0.974106	0.513602	0.917185	0.00891811
1623	Fam49a	1.39526	0.0158054	1.36485	0.022612	1.04486	0.62406
1624	Snx13	1.00762	0.818226	1.01628	0.737532	0.965486	0.35425
1625	Sdc1	1.30548	0.0353617	1.38842	0.0214759	0.941664	0.479034
1626	Lpin1	0.935411	0.633143	1.22107	0.235868	1.04789	0.799139
1627	Pum2	1.05259	0.258834	1.07377	0.172068	1.01673	0.658002
1628	Trib2	1.56675	0.00115116	0.910801	0.266053	0.773044	0.0548168
1629	Hs1bp3	1.00155	0.96839	1.02175	0.505861	1.0981	0.0557142
1630	Smc6	0.989267	0.859062	1.13721	0.0708906	0.97187	0.68529
1631	Amz2	1.09243	0.0536254	1.07153	0.135723	1.13006	0.00551001
1632	Gna13	1.03953	0.575472	1.01732	0.82355	1.05282	0.424729
1633	Prkar1a	1.07716	0.0781145	1.01203	0.759983	0.960579	0.374827
1634	Fam20a	1.15232	0.266662	1.0258	0.829922	1.00448	0.961488
1635	Abca8b	1.02025	0.775456	0.880864	0.168385	0.830452	0.000873173
1636	Rdh14	1.08564	0.240863	1.08206	0.386238	1.0156	0.817585
1637	Trappc12	1.052	0.3948	1.10548	0.0137343	1.05202	0.441294
1638	Adi1	0.808974	0.010641	0.997993	0.972037	1.06434	0.331402
1639	Rnaseh1	1.14622	0.0338491	1.04675	0.478508	0.988871	0.869257
1640	Ubxn2a	1.0056	0.923444	0.940902	0.395398	1.03151	0.439699
1641	Itsn2	1.2026	0.0169369	1.0783	0.180241	0.929766	0.331206
1642	Rnf144a	1.21337	0.0756818	0.921724	0.378802	1.00942	0.940199
1643	Id2	1.06664	0.510974	1.34238	0.121158	0.871473	0.315088
1644	Ncoa1	0.952573	0.552352	1.07737	0.316255	1.08093	0.320668
1645	Bcap29	1.1559	0.123968	0.995988	0.963988	1.00201	0.982457
1646	Klf11	1.15541	0.161346	0.926526	0.497815	1.07862	0.353276
1647	Adcy3	1.38982	0.000124006	1.13862	0.111449	1.04561	0.509808
1648	Grhl1	1.20476	0.164249	1.02354	0.886421	0.991166	0.933643
1649	Cbll1	0.969808	0.782016	0.966789	0.754154	0.983856	0.889889
1650	Dnmt3a	0.940006	0.533747	1.14354	0.318713	1.02915	0.810106
1651	Dld	0.890311	0.00735657	0.932446	0.178634	0.941012	0.10247
1652	Rab10	0.968413	0.154784	1.03649	0.185368	0.991548	0.78162
1653	Pxdn	1.35906	0.000695142	1.0107	0.894613	1.03229	0.641286
1654	Ccl11	1.45103	0.00560278	0.837585	0.217738	0.604165	0.00455529
1655	Ddx52	0.965408	0.457456	1.09568	0.222103	1.10701	0.043716
1656	Taf15	1.04194	0.462032	1.0079	0.870974	1.02588	0.557548
1657	Ace	0.619111	0.0014904	1.18153	0.231116	1.13921	0.0742004
1658	Mmp28	1.07954	0.467528	1.01986	0.884321	0.902556	0.247542
1659	Cdc27	1.20337	0.000176219	1.07158	0.210212	0.983472	0.747499
1660	Mettl2	1.14598	0.0671553	1.10248	0.237457	1.09508	0.226699
1661	Tlk2	1.02744	0.461857	1.0781	0.349694	1.03839	0.289019
1662	Mrc2	1.25295	0.128162	0.926393	0.400057	0.712171	0.0725839
1663	Rffl	0.796969	0.00594644	0.951256	0.617762	1.02381	0.857232
1664	Lig3	1.0538	0.40513	1.0549	0.447418	0.924616	0.254831
1665	Map3k3	1.14656	0.0402582	1.08291	0.248609	1.03392	0.412099
1666	Ddx42	0.964054	0.424031	1.06253	0.293762	1.05321	0.231473
1667	Ftsj3	0.977258	0.665411	1.20245	0.0524231	1.08463	0.107889
1668	Rnf135	1.13542	0.0053189	1.15851	0.0191506	1.01758	0.677517
1669	Psmc5	1.01034	0.831363	1.05811	0.296089	0.939933	0.24891
1670	Adap2	1.61506	0.0301491	1.65181	0.179104	0.826642	0.414199
1671	Ern1	1.04161	0.62975	1.12115	0.261649	0.986094	0.884842
1672	Nf1	0.995307	0.935013	1.06805	0.40292	1.03798	0.579204
1673	Pecam1	1.35706	0.00363516	1.14514	0.205368	0.880092	0.130868
1674	Ddx5	1.06822	0.296368	1.09218	0.257115	0.991953	0.870595
1675	Psmd12	1.01706	0.624581	1.1141	0.060621	0.961641	0.249983
1676	Helz	1.07259	0.341577	1.19654	0.0540645	0.989779	0.878362
1677	Slc9a3r1	1.10334	0.699518	1.22751	0.311843	0.836241	0.509241
1678	Nt5c	1.23699	0.0151347	1.12356	0.190532	1.01501	0.741735
1679	Jpt1	1.13671	0.0222928	0.986382	0.820609	0.953409	0.318578
1680	Sumo2	1.08644	0.0649993	1.04336	0.409002	1.01729	0.640833
1681	Nup85	1.14449	0.0128415	1.07091	0.163525	0.92237	0.185005
1682	Gga3	1.16044	0.0698689	1.11679	0.124484	1.09808	0.331287
1683	Cluh	1.04021	0.544467	0.950745	0.591387	1.11084	0.109375
1684	Mif4gd	0.996103	0.976581	1.2827	0.123474	1.24843	0.0574543
1685	Slc25a19	1.07361	0.526373	1.36543	0.0906892	1.25067	0.00479773
1686	Pafah1b1	1.0549	0.353199	1.133	0.0411556	1.0819	0.0893698
1687	Tmem94	0.992275	0.911452	1.05896	0.417277	1.05765	0.485445
1688	Recql5	0.969736	0.57839	1.04164	0.304128	1.03908	0.511506
1689	Sap30bp	1.06449	0.174456	1.07351	0.162216	1.07034	0.0694153
1690	Galk1	0.988686	0.893462	1.19149	0.241381	0.897447	0.0492262
1691	Unk	1.05576	0.425528	1.13325	0.160061	1.02618	0.693391
1692	Trim47	1.30349	0.0279627	0.945336	0.470321	0.952056	0.636385
1693	Aspa	0.938195	0.499101	1.11977	0.308096	0.945695	0.558608
1694	Mrpl38	1.07061	0.0340359	0.996084	0.888071	1.0794	0.0600654
1695	Fbf1	1.10762	0.121228	1.13007	0.0507762	1.09012	0.122303
1696	Acox1	1.12273	0.0327799	0.861574	0.0176276	0.919578	0.0260193
1697	Srp68	1.07627	0.142592	1.05409	0.415565	1.02198	0.719915
1698	Tsen54	1.1722	0.0145918	1.04369	0.64793	0.977832	0.612173
1699	Llgl2	1.12715	0.218517	1.10657	0.336634	1.16272	0.233617
1700	Atp2a3	2.53808	4.97429e-05	1.41267	0.014953	1.01861	0.875096
1701	Ankfy1	1.0705	0.417448	1.07299	0.224406	0.988841	0.898828
1702	Exoc7	1.04025	0.27421	1.04124	0.338865	0.983342	0.631448
1703	Ube2g1	0.933584	0.151982	1.0004	0.993244	1.06883	0.135471
1704	Med31	1.05115	0.569901	0.969775	0.776112	1.03043	0.755661
1705	Ube2o	0.965186	0.445321	1.04713	0.577083	1.07928	0.118009
1706	Txndc17	1.27171	0.0019087	1.03284	0.663089	0.969482	0.31388
1707	Rhbdf2	1.02389	0.818791	1.10521	0.50129	0.976522	0.752522
1708	Cygb	1.1918	0.0198301	1.12781	0.277147	0.826753	0.0286481
1709	Mxra7	1.42259	0.0156653	1.12363	0.259165	0.801612	0.119709
1710	Rabep1	1.16926	0.0153836	1.0788	0.407713	1.06937	0.113658
1711	Mfsd11	1.03768	0.691192	1.12296	0.177146	0.988624	0.908502
1712	Kif1c	1.08207	0.249864	1.18093	0.0229969	1.0148	0.841126
1713	Sec14l1	0.910334	0.239227	1.16621	0.0691075	1.10303	0.183263
1714	Mink1	1.26115	0.00272177	1.13789	0.0593755	0.970133	0.513463
1715	Pld2	0.837253	0.0084317	1.10602	0.227019	1.0773	0.211957
1716	Slc46a1	0.77329	0.0190684	0.998578	0.987227	0.999154	0.990231
1717	0610010K14Rik	1.14135	0.0441224	1.05213	0.292288	0.985459	0.829983
1718	Eral1	1.02254	0.645923	1.03664	0.602679	1.04715	0.340685
1719	Coro6	1.53278	0.00327321	1.1898	0.141814	0.876767	0.218408
1720	Blmh	0.827442	0.00929425	1.02315	0.700823	0.965316	0.508096
1721	Cpd	1.04014	0.424822	1.0307	0.512579	1.03655	0.513501
1722	Timm22	1.04367	0.426099	1.06429	0.235354	1.00755	0.875932
1723	Nxn	1.43253	0.0210353	1.44136	0.0113892	1.04308	0.772222
1724	Rflnb	1.65229	0.00628052	1.18712	0.144177	0.997106	0.985315
1725	Ywhae	1.07409	0.0375395	1.02079	0.445816	0.951012	0.198137
1726	Prpf8	1.04668	0.455181	1.08336	0.180575	1.00088	0.988833
1727	Nme2	1.29988	0.00652961	1.09755	0.135563	0.973777	0.707041
1728	Spag9	1.13642	0.0161848	1.08135	0.0572536	0.981662	0.733333
1729	Luc7l3	0.972756	0.674462	0.984299	0.820534	1.04814	0.496541
1730	Ankrd40	1.29435	0.000506901	1.12384	0.186889	1.02498	0.677734
1731	Abcc3	1.43743	8.0052e-05	1.14334	0.142002	0.985319	0.656724
1732	Xylt2	0.970168	0.569323	1.18176	0.0130533	1.11135	0.0625701
1733	Lrrc59	1.34122	0.00056841	1.26049	0.0230866	0.939417	0.296061
1734	Slc35b1	1.08175	0.0941343	1.00371	0.94785	0.969505	0.602433
1735	Snx11	1.31628	0.00587988	1.11981	0.310842	0.953159	0.58998
1736	Fbxl20	1.05864	0.290213	1.17013	0.0208491	1.09479	0.0786785
1737	Dlg4	1.09431	0.602182	1.18453	0.213968	0.886233	0.533812
1738	Dvl2	1.05505	0.411771	1.07463	0.500355	1.01105	0.827494
1739	Nr1d1	1.0948	0.821654	1.22228	0.697365	1.17494	0.51024
1740	Per1	0.626559	0.130673	1.05826	0.81291	1.25824	0.593839
1741	Vamp2	1.01269	0.834264	1.07036	0.319366	1.07718	0.0866997
1742	Tmem107	1.21808	0.173761	1.17117	0.260637	0.990054	0.94815
1743	Ctc1	1.09825	0.197132	1.12361	0.135539	0.977838	0.78418
1744	Myh10	1.12254	0.136005	0.989933	0.909346	1.00474	0.921912
1745	Ntn1	1.11189	0.55853	1.56864	0.0585332	0.946259	0.768741
1746	Stx8	1.09451	0.150816	1.03365	0.683684	0.995575	0.943609
1747	Adprm	1.17143	0.0152288	1.01714	0.777165	0.967606	0.624911
1748	Krt19	0.729647	0.550794	0.939513	0.883976	0.850886	0.830558
1749	Acly	0.728441	0.100148	2.3586	0.0478009	0.968508	0.854974
1750	Kat2a	1.08021	0.0830528	1.08484	0.0902392	1.02899	0.462565
1751	Stat5b	1.05867	0.340535	1.10565	0.162548	1.05964	0.401861
1752	Tmem101	1.09609	0.174099	1.06177	0.485362	1.11166	0.0933654
1753	Lsm12	1.01617	0.567781	1.01583	0.595824	1.04754	0.10607
1754	Ubtf	0.973658	0.724313	1.06596	0.379952	1.11077	0.231489
1755	Ccdc43	1.06515	0.257085	1.15619	0.00807142	1.00286	0.951887
1756	Higd1b	1.40617	0.0153803	1.09004	0.344319	1.09666	0.462057
1757	Eftud2	1.17854	0.025752	1.08511	0.097307	1.00289	0.963091
1758	Dcakd	1.19821	0.00906654	1.23356	0.00150383	0.951493	0.494821
1759	Nmt1	1.09099	0.101776	1.10723	0.0280547	0.984187	0.746284
1760	Gosr2	1.11829	0.0102318	1.12289	0.00377317	1.01706	0.691078
1761	Fkbp3	1.13697	0.011266	1.12538	0.000605556	1.02987	0.587723
1762	Scfd1	1.04687	0.480847	1.08732	0.167314	0.935698	0.369994
1763	Strn3	1.13941	0.00944328	1.13959	0.077568	1.09769	0.0980293
1764	Ap4s1	1.05891	0.321656	1.01032	0.841333	1.03883	0.367927
1765	Dtd2	0.90186	0.0281709	0.979306	0.751036	1.00656	0.839834
1766	Gtf2a1	0.918615	0.105065	1.02895	0.68239	1.08263	0.125904
1767	Tshr	1.26829	0.00370776	1.12112	0.198298	1.09839	0.0867588
1768	Sel1l	1.15799	0.0142848	1.02287	0.674883	0.944336	0.361207
1769	Klhdc2	1.14408	0.00398759	1.12833	0.019809	1.03745	0.30847
1770	Nemf	0.998128	0.97425	0.993792	0.920572	0.933439	0.195514
1771	Sec23a	1.17617	0.0178163	1.18091	0.0533285	1.04215	0.459103
1772	L2hgdh	0.844573	0.0793956	0.983956	0.848448	1.26447	0.00302765
1773	Trappc6b	1.27432	2.62611e-06	0.962288	0.329394	0.965322	0.240357
1774	Pnn	0.994433	0.935964	1.00633	0.935428	1.04826	0.464
1775	Mia2	0.838549	0.00277367	0.939553	0.264647	0.929368	0.199648
1776	Galc	1.02121	0.633552	1.00703	0.881968	0.923146	0.170283
1777	Ptpn21	1.10744	0.253128	1.02298	0.781765	1.05139	0.451755
1778	Zc3h14	1.01748	0.711408	1.08703	0.0327402	0.95509	0.398584
1779	Ttc8	0.928396	0.142615	1.063	0.176353	1.07501	0.199423
1780	Polr2h	1.0056	0.936153	0.966777	0.668798	1.05488	0.418023
1781	Ppp2r3c	1.13662	0.0648737	1.05649	0.16828	1.09806	0.181609
1782	1110008L16Rik	0.929156	0.539847	0.956033	0.680245	1.08247	0.420962
1783	Psma6	0.973959	0.605661	0.962273	0.558558	0.917255	0.154896
1784	Nfkbia	1.10894	0.517705	1.1032	0.613536	0.964568	0.878299
1785	Ralgapa1	1.01385	0.727365	1.08556	0.0631485	1.04028	0.260214
1786	Mbip	0.941481	0.252975	1.1335	0.139903	1.092	0.169825
1787	Gstz1	0.782618	0.000495455	0.968706	0.404311	1.05196	0.483581
1788	Sptlc2	1.19305	0.0243518	1.04739	0.545398	0.900548	0.211365
1789	Ahsa1	1.04416	0.394075	0.880985	0.0605611	1.0176	0.705012
1790	Vipas39	1.06128	0.118168	1.11075	0.0178359	1.04462	0.13112
1791	Snw1	0.887971	0.0736136	1.04719	0.413108	0.983853	0.814004
1792	Slirp	1.10927	0.193785	0.966961	0.684139	0.965721	0.638197
1793	Adck1	0.916801	0.0747209	0.985617	0.76529	0.991777	0.899915
1794	Mthfd1	0.87849	0.0749567	1.13797	0.108873	1.00051	0.996146
1795	Ppp2r5e	1.05865	0.208972	1.10049	0.0969837	1.00442	0.934017
1796	Sgpp1	0.898117	0.177148	1.09976	0.170749	0.962536	0.675653
1797	Fut8	0.797689	0.00896522	1.26811	0.00853619	1.19383	0.012849
1798	Sav1	1.06678	0.339515	0.903822	0.0933057	1.07851	0.295332
1799	Nin	1.27404	0.0229433	1.20082	0.0833691	0.867588	0.164019
1800	Pygl	0.846286	0.00504322	1.43614	0.000165318	1.66361	1.85891e-06
1801	Tmx1	1.0072	0.882111	1.06255	0.353221	1.01378	0.807551
1802	Actr10	1.04258	0.436371	1.10547	0.0898105	1.04897	0.261008
1803	Timm9	0.943332	0.445051	1.02003	0.814242	1.06946	0.341715
1804	Serpina3n	0.739213	0.00200582	1.00692	0.950465	1.07266	0.352831
1805	Dhrs7	0.764001	0.0210034	1.10894	0.324239	1.0502	0.527487
1806	Ppm1a	0.994166	0.916184	0.928798	0.310131	0.978403	0.66255
1807	Clmn	1.07434	0.114359	0.910197	0.159968	0.98795	0.795785
1808	Glrx5	1.21705	0.040261	0.933829	0.409619	0.937176	0.523963
1809	Mnat1	1.25843	0.00224909	1.2245	0.0602766	1.06241	0.332306
1810	Prkch	1.11537	0.0567907	1.20614	0.0270058	1.00797	0.890992
1811	Hif1a	0.959252	0.466269	1.13138	0.1131	0.9486	0.46812
1812	Papola	1.07139	0.0997458	1.02626	0.631814	1.00705	0.888156
1813	Mpp5	0.878682	0.0853841	0.991817	0.900682	1.02789	0.711192
1814	Atp6v1d	0.886709	0.00243173	0.99136	0.707537	0.918769	0.0226428
1815	Vrk1	1.12422	0.389193	1.04864	0.498042	0.904681	0.475977
1816	Eif2s1	1.16262	0.0207507	1.13126	0.0223594	1.01823	0.710746
1817	Pigh	1.08871	0.214739	1.11342	0.15777	1.10186	0.073668
1818	Vti1b	1.16427	0.000221197	0.94956	0.0718409	0.932048	0.00610345
1819	Zfp36l1	1.04706	0.725357	1.00363	0.976181	0.994308	0.967607
1820	Galnt16	1.28127	0.127318	1.09084	0.447326	0.786754	0.134856
1821	Erh	1.30769	0.0509911	1.19471	0.174941	0.93065	0.663957
1822	Susd6	0.961471	0.334271	1.01605	0.735491	1.07743	0.159404
1823	Srsf5	1.14142	0.0666194	1.11483	0.171449	1.02678	0.678839
1824	Smoc1	0.914814	0.123838	0.970973	0.667385	1.21201	0.00384057
1825	Gm20498	1.27187	0.241367	1.42176	0.0327792	1.13757	0.445352
1826	Pcnx	1.05921	0.242731	1.07124	0.238013	1.04076	0.291479
1827	Pacs2	1.09962	0.165802	1.0712	0.302183	0.979765	0.743274
1828	Mta1	1.06678	0.379649	1.09268	0.212223	1.04477	0.400817
1829	Wdr37	0.891093	0.11848	1.12321	0.117924	1.02714	0.683658
1830	Gtpbp4	0.977929	0.467964	0.942396	0.232577	0.965476	0.191332
1831	Zmynd11	0.964147	0.507141	1.04534	0.484025	1.0192	0.736902
1832	Esyt2	0.983245	0.761987	1.00155	0.984223	1.06248	0.258777
1833	Tdp1	1.18465	0.0401025	1.11143	0.0465027	1.04091	0.636931
1834	Psmc1	1.10211	0.0509917	1.11621	0.163211	0.993089	0.920774
1835	Nrde2	1.01851	0.832832	1.16688	0.0900399	1.04277	0.64867
1836	Ccdc88c	1.40179	0.00835803	1.40592	0.0214696	0.886767	0.433961
1837	Dglucy	1.08786	0.285276	1.028	0.634996	0.915078	0.369463
1838	Fbln5	1.7605	0.000204368	1.2577	0.0563426	1.05351	0.532315
1839	Trip11	1.07393	0.148014	1.12983	0.021293	1.00399	0.949827
1840	Atxn3	0.856957	0.0175026	1.09824	0.217752	0.936626	0.24629
1841	Lgmn	1.53859	0.0380448	1.12932	0.226988	0.768343	0.184999
1842	Golga5	1.1672	0.00479955	1.13517	0.0219044	1.01477	0.707537
1843	Pitrm1	0.942397	0.266146	0.893014	0.0574174	0.963776	0.379472
1844	Pfkp	1.31009	0.0173192	1.25575	0.0923618	0.896576	0.207164
1845	Akr1c13	1.09623	0.153876	1.17434	0.10515	1.05043	0.244119
1846	Net1	0.734232	0.274095	0.678508	0.240949	1.00051	0.997968
1847	Gdi2	1.02333	0.543704	0.9404	0.112824	0.94381	0.36722
1848	Dcaf4	1.27651	2.90955e-06	1.10386	0.098212	1.04375	0.263412
1849	Numb	1.12016	0.0425214	0.983313	0.75474	0.964949	0.54023
1850	Acot2	0.92727	0.380556	1.03161	0.740053	1.02783	0.723738
1851	Coq6	1.00992	0.821936	1.01202	0.773334	1.09064	0.0798559
1852	Entpd5	0.819851	0.0165361	0.76432	0.0110888	0.86528	0.0511432
1853	Aldh6a1	0.751462	0.00991144	0.801996	0.00890883	1.07831	0.394161
1854	Abcd4	1.02009	0.796505	1.09011	0.0769845	0.987455	0.877674
1855	Isca2	1.18874	0.00636424	1.02353	0.701502	0.921272	0.0276612
1856	Npc2	1.10578	0.192392	0.984414	0.847033	1.0629	0.230859
1857	Fcf1	1.00911	0.854095	0.998195	0.977811	1.00039	0.994435
1858	Ylpm1	0.975676	0.652134	0.977456	0.742872	0.998402	0.975778
1859	Tmed10	1.19956	0.000521328	1.04641	0.22214	0.95054	0.251755
1860	Erg28	0.995586	0.938345	1.17301	0.0349405	1.12698	0.169553
1861	Tgfb3	1.01316	0.908175	1.48257	0.00677087	1.35373	0.00442767
1862	Gpatch2l	1.15502	0.0977182	1.28191	0.0136783	1.08868	0.207697
1863	Vash1	1.26366	0.0716092	0.946377	0.666606	0.791161	0.031523
1864	Ccnk	1.00262	0.967011	1.03995	0.492628	1.10542	0.0766839
1865	Evl	1.62292	0.00128036	1.22406	0.0538572	0.762418	0.0413868
1866	Yy1	1.05192	0.184046	1.04567	0.296993	1.01568	0.677054
1867	Wars	1.14094	0.00374659	1.1587	0.00770131	0.959585	0.311749
1868	Meg3	1.39157	0.139928	1.27478	0.129218	1.12108	0.525925
1869	Hsp90aa1	1.1011	0.407254	0.829843	0.246936	0.967706	0.638493
1870	Zfp839	1.06308	0.139272	1.04757	0.436734	0.985506	0.656521
1871	Fdft1	0.8298	0.0491116	1.0328	0.659441	1.17087	0.108852
1872	Cinp	1.18432	2.02351e-05	1.0383	0.452185	0.912994	0.0184896
1873	Traf3	1.27952	0.0500236	1.27307	0.0452283	1.00023	0.99839
1874	Cdc42bpb	1.24094	0.00181231	1.12557	0.0630105	1.01662	0.759347
1875	Tnfaip2	1.72335	0.00112884	0.8991	0.273031	0.607092	0.00374868
1876	Eif5	1.03483	0.451704	0.985946	0.838334	0.956229	0.440538
1877	Ppp1r13b	0.992085	0.914367	1.0521	0.570159	1.07769	0.0932597
1878	Zfyve21	0.96069	0.632488	1.08047	0.474788	1.29351	0.0407911
1879	Xrcc3	1.11547	0.346214	1.26451	0.332961	1.23308	0.158655
1880	Klc1	1.22954	0.0209665	1.13807	0.114476	1.03735	0.678028
1881	Atp5mpl	1.03714	0.720561	1.01746	0.858317	1.05305	0.537409
1882	Kif26a	1.52926	0.00722951	1.13184	0.310853	0.915883	0.488238
1883	Ggps1	1.10569	0.0102851	1.02339	0.612659	1.03919	0.206066
1884	Gpr137b	1.31449	0.0018955	1.13439	0.117177	0.919096	0.178364
1885	Mtr	1.1132	0.0650898	1.07374	0.28566	0.976456	0.728733
1886	Sfrp4	1.49543	0.140271	0.738636	0.194932	0.781951	0.325091
1887	Trim27	1.06467	0.438075	0.991138	0.850174	0.981434	0.836154
1888	Zkscan3	0.953018	0.594004	0.838582	0.109088	1.05795	0.411429
1889	Mrs2	1.04998	0.196467	1.07556	0.104584	1.00405	0.937104
1890	Exoc2	1.0564	0.198385	1.07925	0.0356212	0.968357	0.48797
1891	Gcnt2	1.93812	0.00137732	1.12242	0.293444	0.890949	0.442732
1892	Tmem14c	1.01309	0.7489	1.0046	0.904499	0.997646	0.94236
1893	Nedd9	1.49293	0.00586055	0.986863	0.902882	0.870881	0.188657
1894	Hivep1	1.26624	0.00114007	1.12893	0.099131	0.931676	0.297289
1895	Edn1	1.61438	0.00694885	1.02492	0.885271	0.711745	0.0067943
1896	Tbc1d7	1.3157	0.0198121	1.29849	0.0206695	0.932988	0.239272
1897	Mcur1	0.906546	0.0272233	0.970686	0.455825	1.001	0.976036
1898	Nup153	1.05081	0.361597	1.03354	0.670298	1.02792	0.654325
1899	Kif13a	1.10749	0.0103178	1.05858	0.303429	1.01767	0.703431
1900	Tpmt	0.898812	0.178684	1.03079	0.655428	0.895504	0.149669
1901	Dek	1.04888	0.580573	1.11246	0.1665	0.949722	0.550448
1902	Ippk	0.907613	0.137798	1.09899	0.310369	1.09686	0.219375
1903	Aspn	1.20228	0.17058	1.04474	0.732141	0.84984	0.261752
1904	Ogn	0.678791	0.00466758	1.44505	0.0335986	1.04632	0.73623
1905	Nol8	0.926551	0.166668	0.911272	0.183332	1.09793	0.139668
1906	Spin1	1.06702	0.150827	1.11163	0.0620089	1.03572	0.48575
1907	Wrnip1	0.924832	0.213188	0.949579	0.349369	1.02689	0.654748
1908	Ripk1	0.990761	0.85325	1.06657	0.296006	1.09152	0.14283
1909	Pxdc1	1.81138	0.00146219	1.08075	0.579167	1.11549	0.357304
1910	Prpf4b	1.00376	0.943985	1.03689	0.55154	1.05599	0.257107
1911	Fam217a	1.16155	0.0334318	1.12396	0.104249	1.04108	0.687098
1912	Eci3	0.694834	0.000216258	0.661958	1.91585e-05	1.05787	0.455199
1913	Eci2	1.05472	0.043153	0.96149	0.407158	0.971384	0.241178
1914	Rpp40	1.10318	0.356277	1.2987	0.0563024	0.988597	0.85772
1915	Fars2	1.02531	0.664674	0.999594	0.994534	1.00232	0.965657
1916	Ly86	1.07562	0.683314	1.12599	0.435144	0.821269	0.34981
1917	Ssr1	1.05658	0.516782	1.00627	0.90364	0.909478	0.329321
1918	Riok1	1.1059	0.165449	1.12184	0.197908	0.96998	0.718193
1919	Snrnp48	1.08819	0.297106	0.987559	0.862692	0.884344	0.121692
1920	Gadd45g	1.02078	0.876046	2.06134	0.0154932	1.98972	0.0298602
1921	Syk	1.46011	0.0675084	0.811287	0.00714427	0.708541	0.130991
1922	Auh	0.964652	0.353209	0.9738	0.432727	1.02942	0.486121
1923	Fancc	0.960366	0.658126	1.08315	0.295611	1.16294	0.0377095
1924	Ptch1	1.35227	0.00214843	1.05949	0.606071	0.980345	0.76917
1925	Sptlc1	0.970026	0.317324	1.02667	0.587842	1.04462	0.197664
1926	Ercc6l2	1.07614	0.380793	1.12386	0.256048	1.12125	0.275287
1927	Sfxn1	0.723229	0.00562618	0.855318	0.112743	1.03842	0.608521
1928	Habp4	1.10599	0.0210749	1.10106	0.0178094	1.0529	0.216239
1929	Ctsl	1.09668	0.107197	1.07713	0.26381	1.01747	0.72853
1930	Zfp346	1.00024	0.996945	1.18037	0.0554185	1.1818	0.0209928
1931	Aaed1	1.06636	0.191432	1.02051	0.698205	1.06426	0.117076
1932	Lman2	0.992551	0.825966	1.02875	0.377663	1.03812	0.296064
1933	Prelid1	1.19882	0.00420224	1.01854	0.70484	0.947408	0.171468
1934	Nsd1	0.996971	0.958638	1.15072	0.0997549	1.09151	0.062391
1935	Pdlim7	1.74543	0.00262973	1.3322	0.0693095	0.813007	0.130543
1936	Ddx41	1.12226	0.0456478	1.14677	0.011682	0.964084	0.407022
1937	Fam193b	0.962196	0.538454	0.981246	0.737698	1.03443	0.489423
1938	Pcbd2	1.20734	0.0104766	0.880712	0.205954	1.03855	0.293505
1939	Txndc15	1.2997	0.00118906	1.08404	0.260489	1.02351	0.637871
1940	Ddx46	1.12222	0.126282	1.15215	0.0101192	0.931277	0.366131
1941	Caml	1.13451	0.00610456	1.0591	0.213458	0.993189	0.804963
1942	B4galt7	1.14447	0.0227303	1.11818	0.0319464	0.954899	0.264125
1943	Ptdss1	1.00688	0.832753	1.02969	0.510198	1.00748	0.793525
1944	Mterf3	1.05713	0.317199	0.982724	0.770891	1.05525	0.275
1945	Uqcrb	1.00675	0.836562	0.931659	0.0707991	0.973681	0.385523
1946	Cetn3	1.13435	0.0207658	1.02523	0.317949	0.894663	0.0538036
1947	Smad5	1.02681	0.568523	1.03861	0.552512	1.04409	0.319431
1948	Hnrnpk	1.09235	0.0406747	1.08703	0.112046	0.959928	0.318957
1949	Ccnh	1.12737	0.0828095	1.12888	0.05095	0.967367	0.529711
1950	Rasa1	1.04105	0.402656	1.07332	0.326785	0.970812	0.536279
1951	2210016F16Rik	1.17427	0.0060079	1.02642	0.520174	0.9426	0.1891
1952	Gkap1	0.987443	0.771325	1.03386	0.674627	1.04512	0.286525
1953	Naa35	0.969628	0.396794	0.964756	0.29899	1.04645	0.391474
1954	Golm1	1.20713	0.1208	1.19861	0.0999219	0.95532	0.648514
1955	Agtpbp1	1.03016	0.358095	1.02287	0.560951	0.936951	0.115499
1956	Dapk1	1.23164	0.0468946	1.24165	0.0754281	1.18731	0.0316728
1957	Tppp	1.00142	0.990518	0.808292	0.31254	1.22345	0.169417
1958	Pdcd6	1.06775	0.0688346	1.01197	0.716953	0.943731	0.168001
1959	Sdha	0.858719	0.00325211	0.921617	0.090703	1.02239	0.573416
1960	Ccdc127	1.08686	0.0625029	1.05951	0.268033	1.08453	0.079705
1961	Erap1	0.928787	0.173613	1.03039	0.624694	1.04446	0.450833
1962	Cast	0.895654	0.158549	0.892122	0.129017	1.09109	0.135756
1963	Glrx	1.48588	0.0576476	1.15532	0.545429	1.30699	0.31315
1964	Arsk	1.04674	0.439701	1.08806	0.127417	0.956169	0.455834
1965	Nsun2	1.07425	0.0727272	1.10334	0.0405429	1.01577	0.680471
1966	Slf1	1.08044	0.327897	1.10976	0.236215	0.942075	0.54135
1967	Med10	1.15203	0.0490315	1.0981	0.181992	1.02225	0.694149
1968	Ndufs6	0.983937	0.689829	0.981164	0.673981	1.03567	0.53888
1969	Mrpl36	0.994121	0.938551	0.96352	0.673033	1.02381	0.54286
1970	Lpcat1	0.957988	0.612312	1.25075	0.0540967	1.07847	0.369702
1971	Clptm1l	1.06073	0.0804885	0.995282	0.905898	0.986735	0.571904
1972	Vcan	1.55187	0.154968	1.16949	0.308464	0.670588	0.216866
1973	Xrcc4	1.10824	0.170262	0.96556	0.522946	1.01567	0.844651
1974	Atg10	1.01832	0.778565	1.001	0.983665	0.97809	0.761241
1975	Zcchc9	1.01522	0.76191	1.09816	0.136089	1.11765	0.0387983
1976	Slc30a5	1.01415	0.760564	1.0274	0.663448	0.923995	0.0993346
1977	Rad17	1.03551	0.346536	1.06493	0.330078	1.03874	0.414324
1978	Gtf2h2	1.13001	0.176802	1.0556	0.321186	0.836328	0.152688
1979	Serf1	1.05454	0.494068	0.929097	0.388931	0.883767	0.0506334
1980	Smn1	1.23812	0.000771996	1.19095	0.00229242	0.95865	0.422387
1981	Mccc2	0.828468	0.00476887	0.910458	0.0369411	1.06321	0.286514
1982	Ptcd2	0.939537	0.261567	1.02778	0.713562	1.08201	0.0998714
1983	Btf3	1.07881	0.120263	1.02573	0.607254	1.00821	0.848286
1984	Ankra2	1.10664	0.173373	1.17801	0.04435	1.00355	0.959917
1985	Arhgef28	1.47784	3.11756e-05	1.28741	0.00906482	1.03708	0.535529
1986	Hexb	0.872517	0.0161162	1.03376	0.624971	1.07116	0.107327
1987	Gfm2	0.858318	0.00634582	0.920934	0.229067	1.04791	0.25423
1988	Polk	1.09426	0.501179	1.28371	0.103831	0.916978	0.562015
1989	Col4a3bp	0.945427	0.323302	1.09996	0.198288	0.997495	0.960272
1990	Hmgcr	1.13302	0.253841	1.2013	0.245809	0.992747	0.952893
1991	Iqgap2	1.21143	0.227993	1.34432	0.0870218	0.897724	0.511016
1992	Aggf1	1.06454	0.151647	1.02934	0.652863	1.0202	0.564271
1993	Ap3b1	1.07297	0.330587	0.986138	0.843065	0.880192	0.140026
1994	Scamp1	1.10876	0.036379	1.07586	0.159351	1.10053	0.0805295
1995	Jmy	0.962972	0.489664	0.996497	0.965392	1.00857	0.865059
1996	Dimt1	1.34434	0.00059323	1.19478	0.185817	0.874656	0.0515094
[truncated: 7,949 more rows]
