# Supplementary material for: Nrf2 plays a critical role in the metabolic response during and after spaceflight
Source: Commun Biol. 2021 Dec 9;4:1381. doi: 10.1038/s42003-021-02904-6 (PMC8660801; doi:10.1038/s42003-021-02904-6)
Supplement: Supplementary file 7 — Supplementary Data 5 [file 42003_2021_2904_MOESM7_ESM.xlsx]

## Sheet: Liver_7542
Supplementary Data 5
Statistical results of RNA-seq analyses in liver. Fold change of TPM and P values of two-tailed t-test.
No.	Gene symbol	FL-WT vs. GC-WT		GC-KO vs. GC-WT		FL-KO vs. FL-WT
		Fold change	P value	Fold change	P value	Fold change	P value
1	Gnai3	0.981744	0.801592	1.00764	0.93288	1.06538	0.296848
2	Apoh	1.42267	0.000104981	1.06484	0.191397	1.10619	0.0762398
3	Narf	0.937779	0.558688	1.05666	0.697696	0.884463	0.247533
4	Cox5a	0.879326	0.0260484	1.03271	0.642832	1.06447	0.271549
5	Xpo6	1.03246	0.55275	0.951611	0.251645	1.0411	0.563796
6	Tfe3	1.05947	0.424287	0.770096	0.000696153	0.801298	0.00892684
7	Gna12	1.19043	0.175589	0.997954	0.98493	1.01921	0.866373
8	Slc22a18	1.04263	0.627615	0.779172	0.00437698	0.838892	0.0696297
9	Dlat	1.08436	0.159699	1.12668	0.0843501	1.03058	0.550966
10	Sdhd	1.00082	0.986876	1.05857	0.404208	1.08703	0.197941
11	Trim25	1.27953	0.0105958	0.888001	0.0699541	0.88164	0.173003
12	Scpep1	0.982982	0.811396	1.0722	0.560918	1.00354	0.909851
13	Tpd52l1	1.02714	0.768002	0.988675	0.919754	0.899438	0.277583
14	Pemt	1.13593	0.0779296	1.12319	0.0414876	1.02403	0.674841
15	Cdh1	0.332688	0.0100826	0.810944	0.464009	1.99022	0.163332
16	Comt	1.04636	0.668178	0.912704	0.434192	0.991533	0.938033
17	Rtca	0.971535	0.616807	1.05322	0.490616	1.08688	0.363207
18	Dbt	0.900224	0.104498	0.943473	0.380553	1.03674	0.434915
19	Dazap2	1.12228	0.0154073	0.969478	0.488807	1.10998	0.0577095
20	Mcts1	1.09474	0.160481	1.01459	0.772858	1.00428	0.947174
21	Trappc10	1.10685	0.0225069	0.948801	0.368352	1.00229	0.934871
22	Ccm2	1.05314	0.335385	1.04196	0.489279	1.11119	0.108984
23	Tbrg4	1.03903	0.491305	1.1195	0.129758	1.12537	0.0441492
24	Ndufa9	1.03224	0.420929	1.0054	0.917428	1.05961	0.210056
25	Galnt1	1.05182	0.443737	0.986913	0.868435	1.07797	0.102384
26	Raf1	1.09871	0.314979	1.10411	0.225299	1.09092	0.451472
27	Tom1l2	0.977759	0.744024	0.879265	0.110261	0.837525	0.0585244
28	Zfp385a	1.21559	0.154775	1.21108	0.259656	1.47175	0.0406083
29	Itga5	0.980433	0.89525	1.13228	0.589366	1.44958	0.0363166
30	Wdr77	0.930682	0.357602	0.886671	0.277199	1.04091	0.664819
31	Atp5f1	1.00436	0.875027	0.995549	0.899606	1.02772	0.331438
32	Hnrnpd	1.03881	0.664	1.16243	0.129969	1.21325	0.110102
33	C1d	1.1086	0.11343	0.982535	0.787359	1.07057	0.173032
34	Gm2a	0.824056	0.103929	0.886228	0.255188	0.987564	0.907328
35	Krit1	1.07923	0.340955	1.11296	0.154947	1.12455	0.146623
36	Clcn4	1.11582	0.115354	0.955274	0.527392	0.988725	0.813754
37	Myo18a	1.06882	0.345132	1.01343	0.725815	1.14356	0.120413
38	Haao	0.970656	0.483607	1.08093	0.160064	0.938993	0.0955363
39	Abhd15	0.927943	0.220116	0.948799	0.533737	0.97925	0.804363
40	Kat2b	0.986485	0.856589	0.924449	0.383028	0.996547	0.950387
41	Rab5b	1.08096	0.0939205	1.01204	0.761578	1.02499	0.517154
42	Spg7	1.07504	0.145477	0.849773	0.00449315	0.892572	0.0335742
43	Rpl13	1.00929	0.862914	0.930778	0.328064	1.11652	0.118952
44	Chmp1a	1.11039	0.0961305	1.03782	0.540966	1.12326	0.0638594
45	Rpa1	0.847469	0.148577	1.11901	0.239701	1.15111	0.301387
46	Serpinf1	1.06439	0.276117	1.02384	0.628786	1.0432	0.347949
47	Tubgcp3	1.06533	0.441778	1.00992	0.908762	1.10779	0.226029
48	Polr3d	1.11621	0.168394	1.06399	0.628064	1.2996	0.012519
49	Ddx3x	1.05608	0.360146	1.04174	0.574858	1.05365	0.384297
50	Usp32	1.01547	0.825087	0.979235	0.649278	0.98733	0.867403
51	Zfp512b	1.00424	0.975382	1.03448	0.821837	0.998415	0.991974
52	Dnajc5	1.0013	0.983043	1.00832	0.929912	1.02388	0.665729
53	Tpd52l2	1.04029	0.579777	0.934723	0.450971	1.08491	0.144824
54	Fmr1	1.01235	0.876007	1.01956	0.804917	1.11215	0.248056
55	Pxmp4	1.18164	0.0215144	1.21966	0.0391584	1.25596	0.0312466
56	Dlg3	0.913	0.413959	0.949663	0.664892	1.0359	0.847922
57	Smarcb1	1.12967	0.188479	1.16602	0.09946	1.24288	0.0496014
58	Hip1r	0.865338	0.394075	1.06323	0.790364	1.05176	0.787756
59	Nsun5	1.0891	0.247271	0.959631	0.501513	1.07164	0.473928
60	Top1mt	1.08319	0.191429	1.23874	0.00535631	1.38821	0.0125027
61	Mmp14	1.16976	0.426675	1.21214	0.334622	1.69346	0.0106743
62	Oxa1l	1.04581	0.420851	1.07692	0.171694	1.26114	0.00180398
63	Heatr6	0.951201	0.389498	0.989128	0.830421	1.126	0.134204
64	Ilf2	1.05512	0.619368	1.01666	0.88059	1.04374	0.614837
65	Chtop	1.06184	0.305049	1.00743	0.893019	1.1475	0.0249004
66	Snapin	1.04597	0.721366	1.09233	0.50849	1.17398	0.319868
67	Sec24b	1.12874	0.0463786	1.00417	0.947831	0.978817	0.610199
68	Rmnd5b	0.955757	0.629456	1.06435	0.537044	1.24387	0.0500781
69	Nhp2	1.03362	0.651084	1.08979	0.284697	1.03091	0.653079
70	Vps9d1	1.0406	0.502958	0.993233	0.922058	1.0045	0.941736
71	Zfp276	1.085	0.109314	1.00834	0.935793	1.04887	0.461901
72	Kctd10	1.02725	0.772682	1.12032	0.200826	1.10686	0.271797
73	Poldip2	1.1039	0.0119359	1.07232	0.125674	1.11119	0.013369
74	Ift20	1.08776	0.118367	0.969381	0.428902	1.07452	0.253159
75	Lgals9	1.06008	0.517181	1.27064	0.0228311	1.37216	0.124524
76	Araf	1.01256	0.734285	1.10356	0.00252215	1.13913	0.0344123
77	Cfp	0.708205	0.0523585	1.106	0.405886	1.5169	0.0157539
78	Uxt	1.02002	0.872109	0.977791	0.844081	0.938204	0.596079
79	Lman2l	1.08348	0.485768	0.755484	0.0139801	0.883173	0.244175
80	Mcm3ap	0.955101	0.566439	0.918665	0.282193	1.1046	0.295017
81	Ftcd	0.870402	0.0480806	0.94979	0.490271	1.09512	0.114908
82	Snrnp27	1.22412	0.000632148	1.04461	0.566432	1.16634	0.0969718
83	Calm1	1.08297	0.0873869	1.03834	0.358447	1.12834	0.0234805
84	Agpat3	1.3006	0.00249496	0.98533	0.680581	0.943251	0.366429
85	Dpp9	1.14246	0.269701	1.05515	0.657013	1.37813	0.0182871
86	Ramp2	0.916764	0.265287	1.0324	0.765693	1.26298	0.0593569
87	Lsr	0.86135	0.205083	1.26746	0.0421463	1.41564	0.00874154
88	Gramd1a	0.944758	0.459201	1.10344	0.0777098	1.13449	0.130777
89	Hpn	1.0374	0.303275	0.987849	0.668609	0.987779	0.76066
90	Sp1	1.13094	0.138976	0.95035	0.604928	0.94605	0.582161
91	Myg1	1.07028	0.346411	1.00566	0.933025	1.25942	0.00609506
92	Pfdn5	1.23959	0.000464226	1.06403	0.368456	1.08307	0.0487055
93	Rrp15	0.974299	0.700168	1.1544	0.115665	1.28458	0.00863521
94	Rnd2	0.988492	0.879553	0.968851	0.765972	0.721267	0.00674758
95	Srr	1.03953	0.617157	0.898597	0.226247	0.873836	0.178166
96	Acp5	1.09372	0.0336926	0.781906	0.000164472	0.844726	0.00164695
97	Fbxo9	1.07631	0.245967	1.00885	0.819072	0.975828	0.716057
98	Hars	1.05514	0.162528	1.08144	0.132705	1.19875	0.0068883
99	Zmat2	1.15142	0.000308895	1.15873	0.00493197	1.22095	0.0001978
100	Smg5	1.09646	0.16862	1	1	1.12912	0.27289
101	Cct3	0.978115	0.735058	0.99654	0.954926	1.21122	0.031059
102	Glmp	1.12076	0.0678342	0.92321	0.315591	0.977277	0.564524
103	Mef2d	1.11759	0.229332	1.15175	0.0786112	1.01669	0.856126
104	Snd1	0.946454	0.376949	1.00833	0.863205	1.01027	0.927335
105	Col18a1	1.1299	0.081179	1.02194	0.748653	1.06506	0.351738
106	Kpnb1	0.932032	0.44085	1.04748	0.664138	1.1967	0.111784
107	Npepps	1.09165	0.154367	0.906735	0.181154	0.961869	0.386549
108	Mrpl10	1.10355	0.0589088	1.1272	0.0398103	1.16757	0.0147499
109	Cyp51	0.707867	0.106977	1.75344	0.133043	0.902292	0.469743
110	Tcf25	1.06438	0.222989	0.939034	0.287321	0.967773	0.488225
111	Def8	1.17099	0.206334	1.10099	0.404787	1.15225	0.339291
112	Itfg2	1.03901	0.506067	0.907342	0.0834028	1.07953	0.254207
113	Gtf2h4	1.1469	0.145431	1.02571	0.772098	1.29965	0.0481977
114	Tubb5	1.08624	0.556957	0.833803	0.205086	1.15057	0.415215
115	Ell2	1.09419	0.343921	1.01331	0.901257	0.987896	0.921578
116	Jup	1.04724	0.656806	0.91926	0.505832	1.10061	0.488926
117	Ergic1	1.06681	0.447701	1.11738	0.233571	1.20333	0.145312
118	Tcea3	1.22449	0.0681597	0.920395	0.496737	0.913058	0.0900965
119	Ifrd1	0.769676	0.141433	1.2513	0.294766	1.54633	0.156495
120	Stk38l	1.24988	0.0266488	1.18625	0.314506	0.912421	0.289363
121	Brpf1	1.22022	0.0188935	1.14844	0.115292	1.10268	0.371511
122	Gstt1	1.05318	0.341605	1.02091	0.772369	1.12663	0.050246
123	Gstt3	0.822541	0.0965384	0.733565	0.0534198	0.972633	0.814357
124	Ddt	1.02782	0.493358	1.13444	0.0536824	1.09295	0.0404597
125	Tat	0.567579	0.0158824	1.18825	0.413778	1.48458	0.201575
126	Ddx18	1.02394	0.557227	0.999247	0.986351	1.19665	0.0333774
127	Ubl3	1.11834	0.0549854	0.892645	0.0662186	0.953057	0.382381
128	Gramd3	1.06196	0.52091	0.901003	0.218196	0.7128	0.0126848
129	Akt1	1.02786	0.544431	1.04411	0.372449	1.12352	0.0193417
130	Tcirg1	0.86304	0.178611	1.08499	0.374653	1.0776	0.562417
131	Naglu	0.975796	0.733211	1.10817	0.15168	1.19265	0.0371282
132	Coasy	1.11568	0.013153	0.983937	0.723566	1.11221	0.0208471
133	Tspan33	0.91448	0.258948	1.14609	0.154695	1.51506	0.00045205
134	Crnkl1	1.04154	0.433927	0.897638	0.10027	1.03577	0.582856
135	Chordc1	0.917222	0.269744	0.865911	0.245358	1.02089	0.82555
136	Rtcb	1.11385	0.00484217	1.08449	0.0485415	1.11635	0.0613611
137	Pwp1	1.09408	0.0726474	0.950776	0.422548	1.06436	0.283916
138	Fbxo7	1.12156	0.116663	1.10156	0.245722	0.984119	0.84727
139	Capns1	1.20616	0.000716369	1.07378	0.168177	1.01486	0.647248
140	Lrp3	1.15277	0.0730525	1.08087	0.292525	1.05326	0.492768
141	Clpb	1.21413	0.000196888	0.928261	0.108778	0.910001	0.031323
142	Sept7	0.969953	0.698957	1.01144	0.846903	1.1522	0.139106
143	Zdhhc4	1.0253	0.616964	1.03823	0.314591	0.986826	0.785759
144	Rac1	1.03842	0.25421	0.983255	0.67802	1.03837	0.228426
145	Ugp2	1.16496	0.0542768	0.866659	0.255934	0.763478	0.00834271
146	Trmt1	1.16747	0.00994059	1.01708	0.787108	1.10398	0.126381
147	Nacc1	1.02332	0.654047	1.12191	0.0397183	1.15934	0.0220725
148	Nfix	0.992583	0.936342	1.15741	0.01751	1.20545	0.0653462
149	Uba1	1.01815	0.572162	1.05413	0.167814	1.10538	0.0840903
150	Siae	1.05042	0.539914	0.861697	0.0359506	0.913224	0.220609
151	Fam50a	1.13308	0.0883681	1.0232	0.669873	1.09263	0.17319
152	Emd	1.06438	0.485696	1.02067	0.817641	1.19376	0.0303984
153	Taco1	1.04727	0.740597	1.11296	0.360883	1.18716	0.28451
154	Blvra	0.949864	0.544852	1.07846	0.198285	1.1682	0.224761
155	Idh3g	1.0828	0.115051	1.05478	0.373424	1.12063	0.00894739
156	Ssr4	0.947018	0.315631	1.02438	0.56127	1.11401	0.0302194
157	Bcap31	1.10793	0.0505714	0.957334	0.297723	0.980992	0.722527
158	Fam98a	0.951979	0.330878	0.908324	0.23762	1.03418	0.533977
159	Ift46	1.07712	0.17378	0.95067	0.462906	1.10269	0.0174166
160	Tmem25	0.941275	0.551799	1.04923	0.737463	0.929462	0.595165
161	Trappc6a	0.982944	0.839196	1.0505	0.458037	1.16868	0.295959
162	Supt6	1.13762	0.014497	1.01003	0.858359	1.05896	0.385541
163	Sdf2	1.13749	0.0316421	0.945074	0.396091	0.993243	0.790626
164	Psmc3	1.03836	0.373148	1.04977	0.203942	1.18262	0.0387459
165	Acp2	1.01619	0.902647	1.12226	0.352622	1.21979	0.231733
166	Slc39a13	0.93232	0.558565	1.25331	0.0481625	1.39413	0.0351837
167	Celf2	1.08031	0.415619	1.10938	0.220303	1.05986	0.519713
168	Nr1h3	1.10878	0.251951	1.16348	0.127015	1.16122	0.118492
169	Sf3a1	1.04051	0.514872	1.04752	0.473	1.23706	0.0257254
170	Stat6	0.997735	0.97987	0.976457	0.717125	1.15584	0.12795
171	Vrk3	1.03738	0.641882	0.937364	0.38441	1.05813	0.363568
172	Paxip1	1.10268	0.201056	1.0014	0.976703	1.03949	0.635243
173	Rmnd5a	1.16575	0.0180856	0.871172	0.0563272	0.795353	0.00500873
174	Mov10	0.954231	0.60473	1.09526	0.446877	1.0126	0.874566
175	Rhoc	1.24523	0.0602039	0.975954	0.849405	1.28644	0.00678371
176	Tead3	1.34207	0.0202216	1.10483	0.260254	0.979821	0.845407
177	Ppard	0.96108	0.581882	2.39646	0.0525924	2.2408	0.0665292
178	Lmf1	1.17251	4.0917e-05	0.90132	0.0104357	0.886073	0.00200415
179	Narfl	1.12781	0.0901939	1.05338	0.425807	1.12863	0.0529555
180	Angptl4	1.23529	0.521176	1.15348	0.710615	1.00893	0.982291
181	Daxx	1.12603	0.183467	1.081	0.307302	1.09044	0.331406
182	Ipo4	1.04404	0.407676	0.969611	0.605393	1.04118	0.51592
183	Tm9sf1	1.03939	0.353325	0.942559	0.212877	0.961235	0.384341
184	Irf9	1.15534	0.136573	1.1521	0.1432	1.08263	0.485866
185	Gmpr2	1.02199	0.842536	1.0764	0.445893	1.32085	0.0598393
186	Mdp1	1.11304	0.337014	1.04106	0.709743	1.07161	0.636461
187	Dhrs1	1.18732	0.0016024	1.0503	0.188148	1.06052	0.3984
188	Tmem161a	1.02217	0.784917	1.08956	0.233919	1.16372	0.21735
189	Borcs8	1.09939	0.240918	1.13008	0.148125	1.17258	0.158603
190	Slc25a42	1.3066	0.0163198	0.939228	0.463038	0.892442	0.288425
191	Snx9	1.03407	0.431974	1.04568	0.220155	1.06448	0.428865
192	Ranbp3	1.1534	0.00572897	0.963173	0.396039	0.977717	0.590756
193	Ndufa11	1.05217	0.262219	1.07639	0.186007	1.08697	0.0911887
194	Nr2f6	1.07583	0.481049	1.08873	0.499697	1.18647	0.182664
195	Use1	1.16507	0.00500344	0.99635	0.940167	1.13017	0.0050297
196	Dyrk1b	1.07074	0.597244	0.939963	0.666669	0.85451	0.351277
197	Ndufb2	0.963667	0.631999	1.00096	0.986653	1.02623	0.708443
198	Prpf6	0.976318	0.54851	1.06332	0.470636	1.16036	0.0172205
199	Abhd3	1.17493	0.00115275	0.799715	0.000700988	0.820123	0.00097911
200	Snrpd1	1.05568	0.621714	1.12863	0.179306	1.28977	0.0477924
201	Tsc2	1.05296	0.324762	0.977484	0.637831	0.99899	0.983755
202	Slc9a3r2	1.07542	0.128228	1.04435	0.293473	1.13368	0.0730057
203	Puf60	1.06191	0.235012	1.07014	0.183257	1.18027	0.0366195
204	Golga2	1.10482	0.0299492	0.98778	0.631692	1.08164	0.271019
205	Uck1	1.2241	0.0209173	1.0041	0.965932	0.905814	0.284042
206	Mien1	1.02539	0.688712	0.992613	0.91955	1.11988	0.0505309
207	Pon1	1.43648	5.23384e-06	1.0033	0.95784	1.03348	0.61774
208	Ccdc97	1.16813	0.0538374	1.12204	0.0408705	1.14604	0.149051
209	Akap8l	1.13541	0.0402953	0.938772	0.145147	0.968426	0.562676
210	Pdcd2l	1.1732	0.108035	1.02759	0.803065	1.10037	0.197507
211	Gtf2f1	1.10298	0.0238345	1.09311	0.11791	1.233	0.00115889
212	Clpp	1.06579	0.249442	1.09969	0.0398717	1.24178	0.000725869
213	Alkbh7	0.990635	0.956595	1.16499	0.364648	1.44524	0.0718014
214	Med6	1.0889	0.38882	0.979095	0.771578	1.21823	0.0800621
215	Cse1l	1.01222	0.836793	1.02004	0.798831	1.10657	0.0896836
216	Naa20	1.12417	0.246725	1.11645	0.298346	1.24808	0.0149211
217	Prkra	1.15433	0.124716	1.0463	0.659043	0.996329	0.967205
218	Plekha3	1.06777	0.059985	0.933447	0.235088	0.969991	0.359446
219	Ykt6	1.00562	0.900624	0.970979	0.573838	1.00944	0.864471
220	Baz1b	1.07769	0.0898924	0.997061	0.959286	1.05275	0.296106
221	Pex6	1.10954	0.043154	0.981033	0.781904	1.1154	0.0398986
222	Mrpl2	1.15146	0.000914865	1.04748	0.397935	1.10851	0.046887
223	Mea1	1.22092	0.000317637	1.05318	0.419433	1.02584	0.351341
224	Gnmt	0.661654	0.00382791	0.929296	0.472403	0.960187	0.603575
225	Kdelr1	1.05484	0.395335	1.20689	0.0177735	1.36886	6.06367e-05
226	Tmem143	1.13069	0.105768	0.749297	0.00471518	0.727815	0.00156547
227	Btbd6	1.18619	0.0710447	0.916505	0.356593	0.902292	0.14956
228	Nudt14	1.36927	0.000522375	1.25354	0.0403552	1.04541	0.394442
229	Flii	1.14081	0.0223698	1.01404	0.751294	1.07195	0.122155
230	Atg4d	1.04007	0.64377	0.967778	0.677581	1.01897	0.768148
231	Hdgfl2	1.16262	0.0261551	1.17563	0.0130449	1.13617	0.140668
232	Tmem39a	1.07429	0.481909	0.869404	0.480223	1.15429	0.416774
233	Timmdc1	1.01591	0.757814	1.08911	0.162141	1.08656	0.0555542
234	Pla1a	0.869002	0.0806127	1.03817	0.657592	1.12213	0.0231504
235	Tpra1	1.01951	0.845919	0.92269	0.39981	1.03688	0.706103
236	Nab1	1.18675	0.0583586	0.967561	0.654804	0.947895	0.436258
237	Arrdc2	0.969792	0.882423	1.5389	0.0690108	1.77937	0.175266
238	Cd36	1.88365	0.000716295	0.400252	0.000991928	0.393878	0.000122034
239	Map2k7	1.15756	0.0118451	1.04913	0.315501	0.966169	0.655779
240	Timm44	1.01321	0.796264	1.06783	0.244586	1.17601	0.00543316
241	Ap2a2	1.07286	0.526251	0.967722	0.779611	1.08275	0.604483
242	Pnkp	1.07491	0.375909	1.08861	0.39191	1.18471	0.2381
243	Med25	1.08259	0.171285	0.986444	0.828832	1.05558	0.433868
244	Clptm1	1.03917	0.38064	1.04229	0.332001	1.07411	0.134159
245	Tomm40	0.963441	0.400879	1.09451	0.300764	1.17815	0.0157176
246	Apoe	1.28533	0.000238141	1.00094	0.986588	0.985851	0.751408
247	Apoc2	1.24595	0.0218234	1.18525	0.102445	1.03741	0.562282
248	Hbp1	1.15485	0.0087431	0.875225	0.0686573	0.922899	0.180827
249	Cdkn1b	1.08927	0.236965	0.889072	0.0860435	1.01697	0.830742
250	Ap1m1	1.16468	0.144328	1.07937	0.439354	1.23893	0.0728883
251	Rab8a	1.14834	0.0635943	1.04179	0.491926	1.10016	0.219006
252	Hmgn2	0.83811	0.14195	1.35023	0.00229449	1.27003	0.0425296
253	Fam32a	1.29815	0.000223797	1.07502	0.22113	1.03965	0.201266
254	Cyp2c29	1.05184	0.515119	0.783365	0.000449588	0.706279	0.00796035
255	Stk11	1.14706	0.0285161	1.02371	0.62755	1.10214	0.0208915
256	Atp5d	1.09466	0.0855979	1.04737	0.477861	1.03633	0.535722
257	Ppp5c	1.06048	0.304758	1.04308	0.416067	1.14237	0.0235281
258	Cdk12	1.12677	0.239363	1.10931	0.279639	0.957467	0.654408
259	Lipe	1.02139	0.854815	1.02056	0.892255	0.951595	0.634043
260	Pafah1b2	0.938238	0.299497	1.10816	0.220752	1.25207	0.00523002
261	Tbc1d8	1.16208	0.505797	0.845164	0.474465	0.825248	0.513662
262	Cnot11	1.10707	0.12759	1.03087	0.601659	1.04619	0.483062
263	Sri	0.93405	0.421071	0.986426	0.863186	1.16644	0.0717245
264	Dgcr2	0.967166	0.612092	0.971985	0.69259	1.06933	0.409856
265	Irf3	1.12968	0.119336	0.935418	0.336621	1.00887	0.894447
266	Mpnd	0.990901	0.827345	1.07494	0.0844609	1.11355	0.0453536
267	Sh3gl1	1.0563	0.310061	1.06669	0.355606	1.09509	0.247481
268	Ranbp2	1.08084	0.153592	0.920145	0.212321	1.01393	0.797826
269	Dvl3	1.05847	0.223285	0.961526	0.605686	1.11534	0.223236
270	Abcf3	1.07193	0.198396	0.94377	0.380577	1.1509	0.0666564
271	Eif2b5	1.05421	0.313295	1.08233	0.0709726	1.20298	0.0209565
272	Cyth2	1.25099	0.0122609	1.15731	0.201133	1.11666	0.25548
273	Mrpl4	1.03716	0.756135	1.11006	0.338272	1.19191	0.193012
274	Keap1	1.02544	0.680167	0.969547	0.640609	1.08159	0.249922
275	Glg1	0.954539	0.612076	0.938375	0.382331	1.06193	0.480573
276	Btbd2	0.988073	0.915439	0.991378	0.935617	1.16963	0.177774
277	Csnk1g2	1.11831	0.0117812	1.17316	0.000568413	1.04948	0.426917
278	Abhd17a	1.0871	0.276212	0.962863	0.604176	0.969095	0.717855
279	Fkbp11	0.640379	0.0207918	0.858017	0.277184	1.14209	0.518446
280	Ddx23	1.09221	0.213979	1.0224	0.654483	1.1491	0.031282
281	Pld3	1.10169	0.217961	1.12273	0.0510899	1.17252	0.0332328
282	Rabac1	1.15604	0.0815937	0.890137	0.258016	1.05115	0.337255
283	Etv3	0.991938	0.884958	1	1	1.14148	0.0526285
284	Prkcsh	1.08376	0.0401326	1.0776	0.125658	1.05579	0.0803031
285	Fcgrt	1.29261	0.000975335	0.907488	0.296577	0.878675	0.221444
286	Nosip	1.20467	0.0174646	1.37092	0.000677555	1.17572	0.0979335
287	Pih1d1	1.24662	0.00144493	0.931835	0.358686	0.862583	0.00570893
288	Rps11	1.09384	0.109005	0.972342	0.664595	1.05851	0.152803
289	Supt5	1.04685	0.291892	0.993	0.878208	1.11475	0.0608965
290	Paf1	1.11255	0.0232044	1.07759	0.0270849	1.1443	0.00864724
291	Timm50	1.04153	0.491094	1.13058	0.0521152	1.1939	0.0023567
292	Med29	1.06081	0.20294	1.02089	0.695761	1.16519	0.0295599
293	Ncstn	1.10664	0.0557655	1.09633	0.117222	1.11012	0.0194468
294	Pex19	1.10277	0.106371	1.01633	0.798867	1.00601	0.926355
295	Inmt	1.07507	0.445456	1.08212	0.42036	1.16071	0.480707
296	Dusp3	1.22105	0.0225525	0.917289	0.174756	0.947081	0.443837
297	Prodh	0.863545	0.00761059	1.19144	0.03405	1.23623	0.0135912
298	Slc25a1	1.03354	0.659043	1.091	0.207022	0.853734	0.0637479
299	Dgcr6	1.13165	0.0324489	1.05941	0.197925	1.00479	0.93059
300	Klc4	1.07471	0.109109	1.03674	0.529097	0.965564	0.426115
301	As3mt	0.892859	0.522565	0.297342	0.0010265	0.527058	0.000251528
302	Rnf215	1.03869	0.511573	1.05332	0.402811	1.10385	0.0194219
303	Sec14l2	1.13114	0.189315	1.11308	0.322656	1.14148	0.284525
304	Aven	1.08751	0.171904	0.921421	0.202551	0.885661	0.0335816
305	Cp	1.28424	0.000818982	0.99066	0.860888	1.06062	0.314366
306	Crot	1.61785	0.000259656	0.943976	0.674971	1.14619	0.0908195
307	Rps6ka1	1.29037	0.0464063	0.928837	0.607382	0.863256	0.328212
308	Snrnp200	1.04338	0.616716	1.03705	0.598107	1.22807	0.0588649
309	Ciao1	1.15636	0.00235965	1.00672	0.879447	1.00109	0.976666
310	Taf6l	1.1445	0.253421	1.02583	0.742948	1.00856	0.932826
311	Insig2	1.18983	0.208335	0.981693	0.919406	1.32597	0.115382
312	Kpna6	1.05662	0.161533	0.970873	0.562279	1.0479	0.326392
313	Man1a	1.15553	0.0349402	0.936286	0.284971	0.951959	0.441811
314	Coq8b	1.02595	0.704799	0.871139	0.0767124	0.998486	0.980232
315	Brd8	1.14748	0.0760991	1.01213	0.913247	1.07707	0.419128
316	Farsa	1.10034	0.0327658	1.11851	0.0383185	1.12585	0.0315262
317	Gcdh	1.10425	0.0106722	0.93832	0.15157	0.894633	0.00608771
318	Mast2	1.02487	0.760814	0.87403	0.0211274	1.04983	0.627377
319	Dnase2a	1.03842	0.654571	0.951848	0.495572	1.10389	0.279801
320	Rad23a	1.04583	0.496414	1.16673	0.040025	1.03958	0.6816
321	Calr	1.24973	0.160484	1.01397	0.862536	1.19307	0.405669
322	Nfat5	1.15354	0.00710042	1.26624	0.00276697	0.971329	0.459575
323	Nob1	1.1075	0.134416	1.10829	0.284197	1.06392	0.527081
324	Ruvbl2	0.972005	0.669105	1.09288	0.127197	1.32592	0.00696929
325	Bax	1.05904	0.496217	0.955313	0.510877	1.12318	0.178179
326	Tfam	1.14799	0.0873035	1.02359	0.74999	1.00968	0.885094
327	Mmd	1.40437	0.000169656	0.982182	0.724442	1.01353	0.86753
328	Hlf	1.06852	0.352078	1.01872	0.737048	1.14655	0.0833636
329	Fam162a	1.16831	0.0116851	0.962687	0.505339	0.863372	0.00474347
330	Rpl8	1.05064	0.351378	1.00662	0.905454	1.11984	0.0591525
331	Gstm7	0.710392	0.0078796	1.20464	0.104113	1.04583	0.710983
332	Stat3	1.34719	0.0107639	1.15173	0.0720793	0.894767	0.305103
333	Stat5a	1.06927	0.602501	0.913743	0.581528	1.17843	0.469748
334	Map3k11	1.22234	0.00417501	1.04687	0.370177	1.03169	0.553125
335	Akt2	1.0534	0.445152	1.02227	0.602404	1.08404	0.271699
336	Dnaja3	1.0328	0.494763	1.02843	0.381628	1.17536	0.0146404
337	Hmox2	1.05601	0.282774	1.17068	0.00879431	1.35341	0.000158025
338	Cdip1	1.00267	0.982906	1.15407	0.29773	1.21537	0.268281
339	Cwc15	1.18782	0.00812844	1.00486	0.92864	1.06293	0.187354
340	Ppan	1.36374	0.0203015	1.30219	0.183902	1.08218	0.631184
341	Kifc2	1.20284	0.225172	0.941937	0.72383	0.903794	0.417329
342	Psap	1.13625	0.033104	0.947495	0.250254	0.977992	0.698436
343	Ikbkg	0.999711	0.997303	0.904124	0.266759	0.927541	0.28503
344	Phb2	1.08909	0.0217672	1.14401	0.0100119	1.1124	0.00641882
345	Ptpn6	1.01804	0.897004	1.01373	0.924171	1.14413	0.347487
346	Emg1	1.04967	0.553044	1.07673	0.380111	1.28575	0.000704942
347	Lpcat3	1.09263	0.201965	1.16789	0.147162	0.931658	0.483994
348	Atp6v1f	1.0153	0.725952	0.966037	0.561567	1.11967	0.0228047
349	Clcn3	0.961493	0.469174	0.933622	0.155158	1.09208	0.200732
350	Cul3	1.16068	0.00142288	0.95415	0.373685	0.914335	0.00923528
351	Ddx56	1.04435	0.323883	1.09981	0.122076	1.13499	0.0577786
352	Tmed4	1.12994	8.36471e-05	0.958324	0.389254	0.970829	0.229966
353	Bid	1.14169	0.152798	0.893052	0.116342	0.908579	0.378048
354	Ppp1cc	1.13716	0.137777	0.953035	0.71277	0.90075	0.352691
355	Dnajb11	1.15293	0.32319	0.884429	0.0830419	1.09879	0.583132
356	Tbccd1	1.1052	0.201395	0.835645	0.0244549	1.01504	0.855159
357	Coro1c	1.10769	0.183726	1.0669	0.326005	1.11082	0.280265
358	Tax1bp1	1.10841	0.0243051	0.930155	0.0438165	0.948492	0.242224
359	Ndrg2	1.03463	0.332038	1.02832	0.410579	1.09774	0.0220306
360	Mettl17	1.02458	0.791104	0.941341	0.527906	1.09793	0.371168
361	Pnpla6	1.08582	0.308571	0.899089	0.103926	0.969721	0.685505
362	Mcoln1	1.04211	0.262965	1.02413	0.732472	0.968697	0.427601
363	Arhgef18	1.04772	0.614233	0.882739	0.19618	1.04639	0.690876
364	Pkn2	1.01783	0.849297	0.955982	0.587138	0.984298	0.850178
365	Etfb	1.09335	0.0146298	1.07301	0.102653	1.09427	0.0535149
366	Stxbp2	1.11301	0.110632	0.910503	0.16928	1.00968	0.850108
367	Chn2	1.31429	1.76932e-05	1.11637	0.00623546	1.04745	0.643791
368	Slbp	0.981357	0.851896	1.10482	0.332536	1.15441	0.0507045
369	Aqp1	0.915649	0.514808	1.01061	0.939381	1.17919	0.219431
370	Polr2e	1.10463	0.215648	0.965504	0.554568	1.08338	0.294932
371	Myo9b	1.05671	0.648073	0.98301	0.842608	1.11522	0.409035
372	Mtfp1	1.03424	0.5901	1.14877	0.0664054	1.14619	0.00704387
373	Rab11a	1.06421	0.0845463	1.03946	0.591859	1.09089	0.0371066
374	Eif2b2	1.17627	0.0460784	1.10827	0.147022	1.09681	0.329306
375	Dlst	0.944656	0.138334	1.07646	0.0161347	1.0827	0.125384
376	Ulk2	0.982593	0.827436	0.922447	0.148864	0.929905	0.446943
377	Dgkq	1.08949	0.132103	0.979248	0.79537	0.985143	0.86315
378	Chmp2b	1.05585	0.561774	0.94071	0.609856	1.10335	0.356482
379	Plod3	0.984271	0.787584	0.978806	0.744579	1.05926	0.107575
380	Ap1s1	0.964066	0.5673	1.08321	0.258748	1.14547	0.0477145
381	Srpk1	0.994792	0.934677	1.06175	0.481475	1.04152	0.607845
382	Prcc	1.22919	0.00342338	1.14066	0.0219778	1.12794	0.0434885
383	Rrnad1	1.05684	0.31592	1.11083	0.18125	1.13152	0.075087
384	Hdgf	1.05725	0.169956	1.03239	0.480227	0.986668	0.693798
385	Apba3	1.08004	0.222145	1.01195	0.859836	1.17474	0.0206502
386	Pias4	1.07382	0.335893	1.06535	0.402654	1.15827	0.0542582
387	Map2k1	0.890621	0.142984	0.933465	0.385256	1.04834	0.167189
388	Sgta	1.13413	0.0416752	1.08104	0.146169	1.10389	0.111504
389	Tmem242	0.995155	0.92467	1.08351	0.0887342	1.12053	0.0399483
390	Hspb1	0.997676	0.989061	0.636525	0.00775148	0.886817	0.47982
391	Hnrnpa2b1	1.11169	0.00507535	1.04609	0.280747	1.07183	0.144345
392	Ccdc130	1.09156	0.441395	1.0517	0.602506	1.15138	0.282593
393	Mri1	1.22866	0.0181683	1.10732	0.198999	1.01419	0.834473
394	Prkacb	1.00701	0.901363	0.907672	0.116523	0.968434	0.522051
395	Cstb	1.04431	0.615486	1.04578	0.603566	1.09537	0.192787
396	Pex5	1.08797	0.199033	1.01142	0.877618	1.05808	0.509136
397	Jkamp	1.02828	0.652628	0.936889	0.239573	1.14	0.125764
398	Slc1a2	1.03649	0.642918	0.452696	2.04588e-05	0.394236	1.24736e-06
399	Wdr1	1.0391	0.511041	1.08852	0.285544	1.16262	0.198834
400	Slc2a9	1.21187	0.0635093	1.07659	0.392909	1.21697	0.0708526
401	Man2b1	0.971729	0.536507	0.962013	0.336004	1.01371	0.813888
402	Wdr83	1.01282	0.890216	1.05797	0.457967	1.15645	0.111955
403	Prdx2	1.08489	0.173182	0.987267	0.786004	1.00407	0.945805
404	Polr2a	1.12406	0.0855577	1.01926	0.814861	0.996572	0.95649
405	Senp3	1.10687	0.083823	1.07407	0.403478	1.06172	0.183322
406	Plekha8	1.02008	0.749758	0.924763	0.332994	0.876794	0.0581338
407	Ufd1	1.06009	0.186011	1.08711	0.0552705	1.11533	0.0235034
408	Prlr	1.46583	0.0410209	1.13528	0.470967	1.16215	0.143107
409	Letm1	1.05135	0.151276	1.1184	0.00442563	1.07782	0.353433
410	Ubqln1	1.03865	0.656765	1.04057	0.50028	1.16158	0.166607
411	Fgfr4	1.04171	0.729037	0.926752	0.513737	0.999442	0.997076
412	Txn2	0.986645	0.699925	1.05966	0.233291	1.1048	0.00625306
413	Crbn	1.00401	0.968566	0.898797	0.136627	0.953952	0.665296
414	Msh6	0.980363	0.830219	0.903303	0.265938	1.00443	0.957314
415	Fbxo11	1.11557	0.158748	1.07273	0.200819	1.09138	0.226673
416	Mlxipl	1.15471	0.0315742	1.00734	0.920944	0.987394	0.859195
417	Bud23	1.02544	0.736962	1.20496	0.0372178	1.31633	0.0421336
418	Hmox1	0.903712	0.546453	0.799715	0.0944265	0.865241	0.471344
419	Mprip	1.03317	0.551219	1.02785	0.586083	1.12599	0.0249324
420	Cic	1.10129	0.364035	1.13516	0.126505	1.05973	0.505902
421	Prkaca	1.08167	0.370549	1.17038	0.212287	1.15066	0.209804
422	Ddx39	0.975871	0.816685	1.20272	0.100779	1.42063	0.028443
423	Dnajb1	1.27005	0.0572806	1.09448	0.728206	1.16699	0.440666
424	Usp40	1.07525	0.398327	1.0599	0.468076	1.06914	0.524773
425	Kbtbd4	1.04309	0.553668	1.0234	0.738163	1.13004	0.0432918
426	Celf1	0.981524	0.777506	1.01886	0.754575	1.06016	0.298345
427	Ndufs3	0.974816	0.612559	0.991402	0.873129	1.06683	0.318457
428	Por	1.15208	0.397594	1.03688	0.877261	0.963096	0.885512
429	Insr	1.11929	0.19636	0.902548	0.141822	0.898507	0.253316
430	Cyp2a5	0.670829	0.0588169	0.232329	0.000285186	0.239632	0.000207418
431	Trim28	1.02697	0.558798	1.00789	0.886209	1.07918	0.119149
432	Ube2m	1.09673	0.0681617	1.01446	0.758902	1.0488	0.314175
433	Adcy9	0.999245	0.994639	0.999496	0.994174	0.982313	0.899608
434	Ctr9	1.08718	0.200652	1.03459	0.513444	1.12365	0.202263
435	Eif4g2	1.10043	0.0969075	1.00914	0.856285	1.06019	0.242921
436	Pcyt1a	1.0313	0.764546	1.07473	0.454394	1.02432	0.835253
437	Zfp592	1.07997	0.258824	1.01879	0.651625	1.10548	0.164166
438	Psmd4	1.1548	0.010834	1.04758	0.449812	1.135	0.0643457
439	Snx6	1.04899	0.679455	1.12607	0.253369	1.23293	0.0296395
440	Nr1i3	1.27922	0.0178201	0.273593	1.58862e-06	0.393023	1.30915e-05
441	Apoa2	1.27105	1.70918e-05	1.00829	0.776589	1.00144	0.981297
442	Pan2	1.03341	0.631704	0.971012	0.514727	1.1399	0.312407
443	Cs	1.06259	0.323049	1.18534	0.0587827	1.14505	0.148242
444	Bcas2	1.12465	0.085059	0.927929	0.23368	0.972927	0.608642
445	Ctcf	1.18567	0.0310468	1.00531	0.938787	1.02625	0.650482
446	Ranbp1	1.07183	0.2358	1.13681	0.0140383	1.20223	0.0244547
447	Psmb4	0.956542	0.384444	0.981372	0.77652	1.14289	0.0132755
448	Sqor	1.11805	0.13938	0.881144	0.095146	1.00065	0.991848
449	Metap1	0.997075	0.958702	1.00412	0.943475	1.04558	0.380318
450	Gpr108	1.13298	0.0408048	1.02949	0.630266	0.910134	0.157031
451	Rsl1d1	1.08162	0.164473	0.997066	0.977256	1.08762	0.394665
452	Apc	1.10169	0.220081	0.944131	0.291929	0.957159	0.535543
453	Reep5	0.888865	0.0635944	0.871228	0.0121599	0.946402	0.574968
454	Ergic3	1.17092	0.00241145	1.01547	0.733847	0.929484	0.0584633
455	Uqcc1	1.01018	0.88733	1.13904	0.0826938	1.05637	0.475449
456	Ncoa2	1.04652	0.588075	1.08735	0.227785	1.07657	0.446267
457	Nr2c2	1.02066	0.820006	0.86177	0.147126	0.854873	0.0843178
458	Nr2c1	1.11514	0.316728	1.09904	0.317215	0.843027	0.134736
459	Smpd4	1.01243	0.908225	1.03917	0.70636	1.14856	0.288562
460	Pex1	1.14375	0.07393	0.871047	0.036591	0.925606	0.395827
461	Kctd20	0.95412	0.383721	1.08693	0.197349	1.22733	0.0159473
462	Ctns	1.12121	0.206793	0.970189	0.568979	0.98755	0.889297
463	Shpk	1.07819	0.211245	0.978663	0.709485	1.02711	0.723228
464	Trap1	1.04268	0.341575	0.938067	0.104491	1.01807	0.656963
465	Naa60	1.04826	0.256957	0.991862	0.850666	0.905124	0.0484128
466	Tpr	1.11591	0.0600452	0.95147	0.318873	1.04314	0.453847
467	Odr4	1.11178	0.00110492	1.01996	0.606998	0.930527	0.161172
468	Prg4	1.3275	0.0035863	0.925254	0.516837	0.727623	0.02736
469	Kptn	0.961042	0.440702	1.02103	0.734854	1.03258	0.532212
470	Napa	1.06669	0.146489	1.00598	0.914609	1.0516	0.305725
471	Sra1	1.12829	0.0862717	1.09071	0.322775	1.0797	0.374031
472	Atp5g1	0.802803	0.01831	1.00341	0.964884	1.13125	0.134453
473	Snf8	1.11479	0.0304742	1.086	0.0619016	1.09225	0.0697913
474	Tbcb	1.17288	0.0676216	1.06661	0.230638	1.17761	0.185214
475	Inpp5k	1.12097	0.138396	0.941971	0.396097	0.907149	0.245359
476	Crkl	1.12732	0.166552	1.15214	0.14574	0.943228	0.521247
477	Clint1	1.07554	0.379522	0.957086	0.414218	1.04557	0.606074
478	Zbtb17	1.14998	0.0191087	1.10656	0.15889	1.05763	0.384927
479	Mob1b	0.899229	0.151891	0.910463	0.229393	0.992579	0.886547
480	Atp6v1b2	0.989891	0.916843	0.851431	0.152962	1.10692	0.187409
481	Eps15l1	0.977265	0.720292	0.998316	0.982154	1.20496	0.0119606
482	Osgep	1.05907	0.401234	1.28944	0.00193178	1.2386	0.0140552
483	Aamp	1.09646	0.0565434	1.03624	0.560575	1.0116	0.747255
484	Tmbim1	1.12905	0.0493588	0.810607	0.001738	0.873599	0.0431901
485	Arpc2	1.11639	0.000552521	0.923412	0.0212958	0.862199	2.4674e-05
486	Kmt2b	1.16232	0.00452984	1.00506	0.91196	1.08846	0.181992
487	Tmem147	0.876864	0.117949	1.13351	0.140673	1.1664	0.0437558
488	Rps9	1.04328	0.38305	1.00716	0.902536	1.15587	0.033305
489	Tfpt	1.29794	0.00386206	1.00283	0.972771	0.9469	0.514897
490	Crip2	1.15673	0.560324	1.16936	0.603747	1.53558	0.101531
491	Pgrmc1	1.16459	0.000280206	0.692967	3.43753e-06	0.702881	6.82434e-05
492	Elovl1	0.763768	0.088502	0.963145	0.840691	1.0204	0.891957
493	Med8	1.07652	0.432138	1.08314	0.4615	1.09742	0.48254
494	Hyi	1.26843	0.00484267	1.04203	0.552159	0.944752	0.620455
495	Pfdn2	1.07924	0.044185	1.00141	0.968719	1.0617	0.0957243
496	Rnf114	1.13601	0.005697	0.987719	0.799307	0.990334	0.759134
497	C330007P06Rik	1.0276	0.532544	0.90667	0.067935	0.935061	0.131969
498	Srm	0.96575	0.710727	0.966876	0.830145	1.05653	0.5866
499	Epha2	1.61908	0.000100334	1.14203	0.258741	0.878278	0.11344
500	Rbm14	0.975594	0.830106	1.08486	0.640653	1.04313	0.712811
501	Nsmf	1.09749	0.427601	1.20138	0.0792749	1.14782	0.482625
502	Pdk1	1.13705	0.0367449	1.07662	0.358918	1.04964	0.694191
503	Ptbp1	1.08061	0.124369	1.05982	0.175256	1.10083	0.0378972
504	Mvd	0.73639	0.19745	2.38084	0.0912477	1.1919	0.473556
505	Cyba	0.886528	0.24746	1.16121	0.241813	1.22131	0.0678924
506	Itih3	1.15347	0.126551	1.16558	0.172107	1.23194	0.00901678
507	Sfmbt1	0.912392	0.164719	0.984612	0.79352	1.07074	0.469082
508	Itih1	1.08045	0.289855	1.04909	0.533128	1.19821	0.000730633
509	Atp7b	1.05052	0.718079	1.03985	0.778179	1.23159	0.280835
510	Aprt	0.904507	0.199696	1.19092	0.0890634	1.29328	0.0141705
511	Gtf2h1	1.16367	0.00134146	0.981496	0.576608	0.981994	0.697553
512	Hfe	0.979386	0.784786	0.610396	0.000324373	0.499516	5.69102e-06
513	Qrich1	1.0622	0.181417	1.00936	0.837164	1.06952	0.138579
514	Usp19	1.03017	0.464284	0.952282	0.387864	1.08634	0.03433
515	Cdc42	0.998816	0.979457	1.03258	0.600061	1.1055	0.0372206
516	Pknox1	0.949101	0.290364	0.833061	0.00690353	1.02583	0.638571
517	Acot13	1.15134	0.0956212	0.980257	0.802579	1.08396	0.421219
518	Cdk4	0.955499	0.441739	0.921946	0.239044	1.16194	0.0576994
519	B4galnt1	1.16002	0.170398	1.09278	0.335542	1.2208	0.101269
520	Mettl1	0.998464	0.989126	1.01448	0.838591	1.32683	0.100766
521	Tspan31	1.26583	0.00160786	1.04781	0.45773	0.967354	0.412687
522	Kif5b	1.00738	0.865714	0.979803	0.711922	1.03145	0.434184
523	Sulf2	1.06246	0.667563	0.990763	0.953498	1.14063	0.0408483
524	Sod2	1.07184	0.0190108	0.991175	0.797121	1.01561	0.668279
525	Stambp	1.03458	0.709568	1.02102	0.840835	1.05082	0.611599
526	Ezh1	1.03591	0.693224	0.992582	0.909831	1.03535	0.782732
527	Ctnnb1	0.972064	0.652388	0.984487	0.812584	1.08991	0.126881
528	Eif1b	1.07215	0.285523	1.01646	0.790069	1.13077	0.0346383
529	Psmd2	0.951332	0.346093	1.01229	0.832729	1.209	0.0683422
530	Vars	0.959818	0.355531	1.00674	0.895346	1.07458	0.114522
531	Abhd16a	1.0834	0.0946522	1.12923	0.0554791	1.16784	0.00419413
532	Neu1	1.1399	0.105633	1.0984	0.187776	1.07156	0.320523
533	Clic1	0.883297	0.377903	1.15118	0.383012	1.45599	0.00630151
534	Lsm2	1.05219	0.339321	1.08572	0.121397	1.08705	0.208871
535	Mrpl49	1.05805	0.350935	1.08596	0.204381	1.10747	0.179006
536	Mark3	1.06511	0.0362401	1.05869	0.100853	1.09005	0.0746148
537	Gatad1	1.08387	0.111071	0.982636	0.710131	1.001	0.983758
538	M6pr	1.05675	0.290268	0.988002	0.870953	1.07899	0.0291678
539	Lrrc8a	1.09431	0.285534	0.935543	0.589883	1.01627	0.904093
540	Ppp2r1a	1.09717	0.126288	1.00774	0.902842	1.1109	0.0828441
541	Tinf2	1.11914	0.0712132	1.10086	0.119208	1.1035	0.0756629
542	Dus3l	1.30841	0.000362149	1.09159	0.178547	1.11015	0.126802
543	Tgfbr1	1.06941	0.377543	0.887061	0.234734	0.841868	0.0126014
544	Homer1	0.998901	0.991903	0.946978	0.648466	0.860726	0.113352
545	Arpp19	1.17194	0.0183494	0.78886	0.00177642	0.783911	0.00192243
546	Bcl2l1	0.933333	0.312866	1.01691	0.791653	1.22575	0.0186467
547	Khsrp	1.08377	0.133709	1.0073	0.896784	1.10257	0.163483
548	Ccdc124	1.09447	0.0205159	1.16376	0.039036	1.17197	0.0134532
549	Cct4	1.14252	0.0149414	0.99235	0.872457	1.09555	0.0342512
550	0610009B22Rik	0.941553	0.414954	0.951367	0.51114	1.17034	0.109002
551	Zfp655	1.09601	0.2881	0.849125	0.111224	0.792117	0.0274718
552	Rhoa	1.06779	0.127787	1.01706	0.728891	1.12415	0.0155111
553	Zmiz1	0.995696	0.95987	0.797829	0.0521492	1.04275	0.687946
554	Aldh16a1	1.13249	0.0223682	0.7253	0.000444441	0.725197	0.000367121
555	Hnrnpa0	1.13732	0.0419692	1.09151	0.365855	1.16668	0.0176861
556	Prrg2	1.27308	0.00846202	1.2207	0.00827129	1.13261	0.0932555
557	Hnrnph1	0.920567	0.138632	1.07019	0.283682	1.11153	0.037748
558	Id3	1.8271	0.017775	0.677685	0.0963952	0.709576	0.125942
559	Arid1a	1.12206	0.267991	0.999241	0.992216	1.09286	0.411043
560	Ctsd	1.15407	0.0115591	0.937343	0.167822	0.902272	0.0329059
561	Rplp1	1.00273	0.958557	1.02031	0.683886	1.08702	0.075087
562	Abhd8	1.06104	0.772844	1.09218	0.612705	1.33842	0.195604
563	Mid1ip1	0.945574	0.791561	1.2734	0.344618	1.32156	0.382289
564	Ap2s1	1.0856	0.0141466	0.997439	0.962506	1.00446	0.864167
565	Fgfrl1	1.35999	0.00276396	1.0783	0.370289	0.867184	0.124548
566	Emc10	1.0832	0.271911	1.13921	0.0245194	1.14819	0.0757857
567	Fbxw9	1.17279	0.0214163	1.27317	0.00240394	1.18217	0.0515767
568	Fnbp4	1.20573	0.0101595	1.13682	0.0657432	0.921204	0.169722
569	Scrn3	1.14076	0.0320451	0.978102	0.574441	1.01466	0.83087
570	Phax	1.12556	0.00681628	0.997351	0.956409	1.14792	0.000810566
571	Tle1	1.03621	0.685749	1.17515	0.305421	1.21117	0.055699
572	Ubc	1.04573	0.773106	1.01814	0.931563	0.872723	0.391396
573	Prpf31	1.07641	0.539169	1.12455	0.178757	1.24345	0.0965622
574	Sertad1	1.2859	0.0760751	1.13464	0.21854	1.09359	0.584181
575	Carhsp1	1.09558	0.0690588	1.01327	0.772883	1.02892	0.573173
576	Herpud2	1.0995	0.0924986	0.961535	0.386422	0.983072	0.760072
577	Arpc5	1.0051	0.914292	0.946181	0.416527	1.00381	0.890757
578	Mgst1	1.09824	0.0416045	0.800142	0.00155223	0.751319	0.000576122
579	Nfib	1.04568	0.663424	0.997902	0.982084	1.00937	0.936394
580	Ubqln4	1.15545	0.0698829	0.947251	0.364999	1.03978	0.567903
581	Rps18	1.13827	0.0385355	0.976162	0.751229	1.0754	0.35425
582	Rpl10	0.826166	0.414888	1.2399	0.386304	0.963565	0.85734
583	Rps15a	0.990911	0.920828	1.00322	0.97157	1.17331	0.105887
584	Ncaph2	1.10888	0.0337669	1.03633	0.410152	1.10007	0.025637
585	Hipk1	1.06723	0.456176	1.14585	0.0203387	1.20783	0.0554532
586	Man1a2	0.999668	0.996063	0.864029	0.047388	0.950582	0.417604
587	Acyp1	0.999754	0.998106	1.0387	0.743795	0.960059	0.801623
588	Hdac5	1.30342	0.148412	0.943583	0.70418	1.01058	0.962239
589	Rala	1.16039	0.0665581	1.01256	0.850913	1.02869	0.751183
590	Vdac3	1.09461	0.272043	1.02595	0.740907	1.05644	0.529433
591	Vps72	1.29661	0.0267707	1.06613	0.33284	1.02893	0.772988
592	Gabpa	1.14053	0.235519	0.901253	0.0209866	1.0371	0.785425
593	Dynll1	1.21118	0.00695828	0.972475	0.7167	1.39044	0.000209215
594	Pdcl	1.0152	0.845702	0.933741	0.365342	1.03672	0.603615
595	Tmem184b	1.32042	0.0570059	1.039	0.614002	0.921587	0.540264
596	Nf2	0.941197	0.347112	1.02026	0.717925	1.1083	0.224409
597	Ewsr1	1.12814	0.0337061	1.12286	0.0506397	1.13661	0.0438641
598	Ap1b1	1.02398	0.762732	1.04057	0.58795	1.12712	0.233705
599	Derl3	2.80174	0.156253	0.470731	0.100503	0.779991	0.669336
600	Bcl2l13	1.20051	0.00701139	0.991268	0.859796	0.942925	0.389559
601	Rarres2	0.997438	0.956053	0.903268	0.0861645	0.992891	0.925923
602	Pttg1ip	1.08769	0.229444	0.986245	0.817163	1.04027	0.591305
603	Ube2g2	1.03283	0.637044	1.06371	0.626945	1.22856	0.038935
604	Met	1.09922	0.464165	0.896139	0.141058	0.904636	0.505812
605	Slc16a12	1.04564	0.559845	0.976936	0.795336	0.954321	0.594675
606	Tnpo1	1.03189	0.646999	0.923709	0.260311	0.939546	0.3528
607	Rnmt	1.1069	0.0483443	0.943966	0.298546	0.920561	0.0875013
608	Srp14	1.14535	0.00762601	1.04998	0.239118	1.04005	0.436343
609	Cdk9	1.1814	0.010806	1.16085	0.0170967	1.10866	0.063728
610	Tor2a	1.22785	0.00502257	1.03668	0.623723	1.06067	0.155614
611	Fpgs	1.10998	0.420314	1.20261	0.296347	1.40097	0.0343641
612	Mkl2	1.03484	0.695659	0.949976	0.409693	1.01356	0.898136
613	Cbx5	0.945958	0.359984	1.17656	0.0370047	1.04215	0.585059
614	Sardh	0.940301	0.134289	1.02602	0.621499	1.07954	0.0767349
615	Vav2	1.06943	0.556586	1.04862	0.596636	1.0999	0.378731
616	Ppp2cb	1.18134	0.0322354	0.977555	0.751081	0.989435	0.884434
617	G0s2	2.69635	0.000193447	1.32197	0.229065	0.826905	0.292967
618	Dmap1	1.16727	0.235925	1.18764	0.0975248	1.23007	0.0802067
619	Pla2g12b	1.03085	0.761212	0.940137	0.633828	1.17172	0.219993
620	Mcu	1.22528	0.200795	1.38113	0.112998	1.57872	0.0358475
621	Oit3	0.718558	0.0451914	0.812665	0.203259	1.21616	0.20149
622	Bcr	0.994566	0.969583	1.03046	0.827062	1.16187	0.309267
623	Ubp1	1.18059	0.00891852	1.06969	0.0727498	0.952598	0.355542
624	Nuak2	1.10897	0.277281	1.00604	0.96456	1.04988	0.706344
625	Ick	1.15565	0.0235865	0.86412	0.0136021	0.829365	0.0387884
626	Sdhb	0.890509	0.00419059	1.02497	0.758637	1.01214	0.825432
627	Snap47	0.948266	0.425515	1.22363	0.00310681	1.15929	0.19184
628	Kdsr	1.18421	0.00765443	0.804442	0.000425532	0.891498	0.207923
629	Vps4b	1.12462	0.0393761	0.979248	0.593824	1.04661	0.492132
630	Rps25	1.08091	0.204056	0.935078	0.280943	1.03177	0.556237
631	Taz	1.01252	0.873524	0.938369	0.412443	1.06359	0.542249
632	Aldh3a2	1.69893	4.31759e-06	0.86702	0.0989579	0.845944	0.122116
633	Tmem115	1.15885	0.0098832	0.993573	0.910743	1.12969	0.0599206
634	Hyal2	1.20452	0.0373699	0.967432	0.53214	0.992235	0.924298
635	Ifrd2	1.21746	0.000661495	0.991514	0.834279	0.948943	0.160212
636	Hyal1	1.13285	0.0143996	1.14557	0.000711244	1.13502	0.0297806
637	Tusc2	1.13794	0.00933248	0.913093	0.119955	0.984456	0.682689
638	Nprl2	1.05461	0.579028	0.958011	0.628643	1.18754	0.0351618
639	Slc38a3	0.845786	0.231512	0.98167	0.913318	0.64823	0.0131393
640	Slc3a2	1.27744	0.00672233	1.11143	0.0785703	1.16376	0.0333709
641	Nxf1	1.11213	0.120154	0.975645	0.690814	0.986345	0.777889
642	Stx5a	1.10453	0.457398	0.802941	0.239513	0.921591	0.494045
643	Slc47a1	1.04081	0.570059	0.9106	0.158768	0.985575	0.842553
644	Prox1	1.03707	0.654033	0.689358	0.00120442	0.994868	0.965952
645	Raver1	1.08144	0.169827	1.07818	0.115247	1.14746	0.111904
646	2610507B11Rik	0.987626	0.799465	0.99214	0.856227	0.959158	0.434466
647	Ifi35	0.944976	0.352698	1.012	0.817516	1.15998	0.0751154
648	Rdm1	1.08554	0.430007	1.03116	0.776679	1.1574	0.0301738
649	Nedd8	1.08447	0.00583293	1.08385	0.0152294	1.06665	0.294656
650	Gosr1	1.10386	0.0534286	0.963006	0.418077	1.07085	0.143304
651	Mrpl52	1.17345	0.0267049	1.14383	0.0860748	1.13509	0.0911307
652	Kansl3	1.03232	0.67776	0.789933	0.0104817	0.826165	0.0931249
653	Faf1	1.01777	0.854224	0.998105	0.983138	1.09302	0.29073
654	Mettl16	0.994183	0.920516	1.03537	0.639873	1.21039	0.0180069
655	Apol7a	0.863873	0.548483	1.23048	0.369876	1.34182	0.232365
656	Pigyl	1.14739	0.180098	1.17325	0.0585351	1.11271	0.30381
657	Rbm25	1.12207	0.00394043	1.03778	0.277275	0.948742	0.184714
658	Psen2	0.95577	0.784381	0.994745	0.980493	1.15827	0.445189
659	Acaa1b	1.36556	0.000794475	0.886274	0.258733	1.00288	0.984467
660	Fads1	0.872896	0.473428	1.2359	0.237782	0.951443	0.731394
661	Cars	1.10186	0.11003	0.995287	0.953988	1.05485	0.213828
662	Apip	0.966992	0.656215	1.15855	0.0488492	1.10416	0.251948
663	Pdhx	0.933499	0.133403	1.29909	0.000766037	1.25671	0.00135618
664	Vac14	1.04991	0.532586	0.962425	0.559672	0.907402	0.186624
665	Akt1s1	1.13796	0.0229066	1.00842	0.878934	1.05661	0.225912
666	Tbrg1	1.14788	0.0338681	0.940777	0.325703	1.12716	0.21102
667	Adssl1	1.01572	0.83262	0.91679	0.36583	1.08428	0.399518
668	Brf1	1.09682	0.0301588	1.2067	0.000798741	1.15311	0.00690758
669	Odc1	0.847527	0.0701802	1.11867	0.312951	1.2764	0.00138464
670	Pabpc4	0.940343	0.383902	0.965283	0.716251	1.05303	0.432566
671	Plin5	1.47512	0.00175407	0.984438	0.835643	1.16341	0.350411
672	Sugp1	1.10865	0.0525216	1.05645	0.408186	1.17304	0.0438094
673	Dhdh	1.12726	0.042557	0.891342	0.0663975	0.883765	0.0490678
674	Fuz	1.09177	0.333445	1.02943	0.773305	1.22577	0.195141
675	Pgam1	0.972129	0.378227	1.07551	0.0217103	1.13336	0.020007
676	Evi5	1.04447	0.692997	0.98971	0.933258	1.04263	0.727269
677	Snapc2	1.21043	0.0611794	1.01759	0.855561	1.04971	0.613025
678	Git1	1.2248	0.0458273	1.03201	0.653861	1.04642	0.614972
679	Bnip2	0.945377	0.566449	1.04592	0.582073	1.09788	0.298292
680	Ccnt1	1.06549	0.509448	1.14068	0.188729	1.02284	0.809233
681	Med15	1.14685	0.139278	1.10571	0.115577	1.15741	0.184694
682	Dhdds	0.929673	0.417172	1.03283	0.680915	1.34484	0.0277508
683	Rpl15	1.02025	0.82762	1.00628	0.954559	1.11796	0.195021
684	Tmem167	1.03155	0.720545	0.957453	0.634277	1.08283	0.488634
685	Steap4	1.02197	0.875486	1.12311	0.66998	0.899123	0.62072
686	Mplkip	1.15879	0.34285	0.921253	0.549419	0.816982	0.316284
687	Tnpo3	0.97392	0.56096	1.00219	0.957192	1.10865	0.0604711
688	Rps5	1.08632	0.208011	0.934401	0.353339	1.14093	0.0210653
689	Atp6v0d1	1.02207	0.525367	0.975953	0.665063	1.04333	0.0756664
690	Nelfb	1.0052	0.943941	0.954107	0.542664	1.1233	0.187111
691	Tango2	1.12809	0.150055	1.09097	0.241697	1.17155	0.0438833
692	Ndufs2	1.03497	0.324017	1.03358	0.469745	1.09746	0.00818568
693	Atraid	1.26643	0.00278202	1.05904	0.398244	0.992074	0.868807
694	Sh3bp5l	1.05843	0.31099	0.920175	0.165179	1.04925	0.516701
695	Atad1	0.994295	0.904802	0.983109	0.754198	1.01662	0.612297
696	Pten	1.07786	0.254821	0.961324	0.536507	0.970103	0.552623
697	Pea15a	0.808554	0.13459	0.959289	0.769985	1.32849	0.00824316
698	Timm23	1.12413	0.0285691	1.08534	0.119149	1.03935	0.323377
699	Trnt1	1.00959	0.871616	0.958941	0.621544	1.1123	0.182275
700	Ehmt2	1.08223	0.111607	1.06725	0.265675	1.06943	0.115955
701	Elof1	1.1105	0.129618	0.998713	0.983017	1.14217	0.00963966
702	Med16	1.05617	0.608424	1.11986	0.157779	1.21738	0.105297
703	St3gal1	1.0939	0.395355	1.09967	0.48281	1.23656	0.0507403
704	Tmem259	1.15194	0.00724002	1.06462	0.29285	1.05901	0.155347
705	Rnf170	1.04483	0.240712	1.00321	0.94374	0.924103	0.120015
706	Dedd	1.1055	0.0420082	1.11702	0.0101836	1.08929	0.211918
707	Nit1	1.16458	0.00292987	1.03498	0.517083	1.08899	0.0188649
708	Rnf168	1.06353	0.218889	1.04384	0.594549	1.06738	0.185553
709	Chp1	1.08495	0.179939	0.95763	0.654067	1.06967	0.485443
710	Tvp23b	0.995558	0.947906	0.822716	0.0608499	0.95587	0.248598
711	Dnajc7	1.0762	0.172996	1.06386	0.0967669	1.12005	0.0643501
712	Cacybp	1.09256	0.384143	0.905704	0.302388	1.0383	0.646386
713	Zswim7	1.13644	0.241844	1.05179	0.587365	0.988717	0.903354
714	Ndufa2	1.09786	0.189559	1.06584	0.257185	1.07478	0.282522
715	Pam16	0.856816	0.791034	1.39579	0.529285	0.891022	0.817499
716	Cox6c	1.02699	0.505578	0.97885	0.673566	1.02516	0.60979
717	Ube2z	1.08456	0.301482	1.03145	0.690286	1.15084	0.0349941
718	Tmem87b	1.12332	0.044196	0.941497	0.307535	0.931019	0.288397
719	Anapc1	0.958661	0.711141	1.04031	0.723466	1.13997	0.224893
720	Mertk	1.0155	0.849464	0.924046	0.249258	0.918374	0.376843
721	Tsg101	1.0015	0.97138	1.00809	0.851972	1.09743	0.0179838
722	Hps5	1.04227	0.444694	1.10189	0.192254	1.07978	0.110633
723	Map3k4	1.06208	0.663218	1.10538	0.420315	1.16578	0.385146
724	Rnf166	1.04887	0.614142	1.13129	0.141842	1.17062	0.0977154
725	Ankrd28	1.01113	0.893846	0.934075	0.46149	0.957793	0.603484
726	Ankrd52	1.02539	0.676245	0.991932	0.861528	1.0316	0.621904
727	Srp19	1.02328	0.735855	1.06152	0.309263	1.16117	0.116361
728	Clec4f	0.634872	0.0259634	1.24127	0.134031	1.43014	0.138907
729	Wdfy2	1.05092	0.43358	1.10587	0.15696	0.953294	0.383012
730	Dguok	1.16823	0.135301	1.1124	0.122005	1.15081	0.178065
731	Strip1	1.09123	0.387954	0.992968	0.9449	1.13081	0.271773
732	Slc25a11	0.900773	0.115038	1.12487	0.075098	1.19863	0.00917195
733	Cmc2	1.13261	0.113554	1.12318	0.122959	1.04786	0.492757
734	Chfr	1.08983	0.162662	1.05235	0.450482	1.05197	0.405714
735	Tex261	0.965827	0.534271	0.952345	0.453661	0.939841	0.177496
736	Fam120b	1.15075	0.0367718	0.917919	0.0901026	0.98035	0.800725
737	Tbp	1.20753	0.00459219	1.03705	0.574626	1.03254	0.650643
738	Psmb1	1.07779	0.0461819	1.04146	0.427583	1.03601	0.316633
739	Pdcd2	1.1789	0.000474243	0.965067	0.504871	0.99587	0.881885
740	Elmo3	1.2869	0.00952455	0.885952	0.0662868	1.02123	0.80883
741	Tmem208	1.09616	0.030327	0.990692	0.841595	1.02049	0.544228
742	E2f4	1.08573	0.0654028	1.0542	0.216364	1.11556	0.132156
743	Surf4	1.05656	0.090244	0.959479	0.277074	1.05486	0.171998
744	Surf2	1.02883	0.691767	1.03159	0.624935	1.00803	0.929068
745	Dnajb9	1.32017	0.236524	0.743325	0.400388	0.870814	0.634784
746	Yes1	1.18592	0.0357892	0.968335	0.687463	1.00597	0.948026
747	Ppp1cb	1.08343	0.263664	0.915165	0.173383	0.971695	0.647511
748	Gorasp2	1.10173	0.0734167	0.998855	0.981817	1.09184	0.26916
749	Efr3a	1.00189	0.981779	1.01279	0.883653	1.11137	0.281087
750	Acsf3	1.09783	0.0256861	1.09213	0.0272086	1.16587	0.00478268
751	Ddx19a	1.0896	0.0911874	0.999311	0.984711	1.1114	0.0751791
752	C8g	1.064	0.175619	0.94032	0.090279	0.909537	0.0736964
753	Rabl6	1.02087	0.706718	0.988072	0.866502	1.07714	0.143138
754	Edf1	1.08813	0.00850896	1.09556	0.047565	1.0343	0.0966538
755	Fbxw5	0.957412	0.512196	1.13986	0.0361219	1.2557	0.0337883
756	Slc25a13	1.08383	0.160195	0.94918	0.347901	1.00031	0.996622
757	Ube2i	1.0358	0.549495	1.06517	0.359357	1.08241	0.241493
758	Tsr3	1.05022	0.436052	1.07702	0.216524	1.1895	0.0570593
759	Unkl	0.995571	0.974767	0.770768	0.100366	0.897295	0.568502
760	Actn1	0.850984	0.0570818	1.09305	0.237127	1.25666	0.0228093
761	Sirt2	1.22253	0.00212919	0.95292	0.433027	1.00571	0.879629
762	Hnrnpl	0.996363	0.943973	1.03064	0.617832	1.08673	0.350603
763	Nolc1	1.04894	0.535447	1.1706	0.143064	1.21655	0.203864
764	Casd1	0.906508	0.363265	1.00015	0.998587	1.15268	0.292138
765	Mtmr1	1.01595	0.775927	1.01418	0.836092	1.02569	0.525821
766	Hmgb3	1.02239	0.869248	0.956675	0.760582	1.0562	0.614917
767	Cyp2j9	1.78267	0.00588788	1.14433	0.161163	1.03244	0.833093
768	Abca1	0.810428	0.0119434	0.983273	0.824518	1.07081	0.428144
769	Nipsnap3b	1.24389	0.000295709	0.948367	0.36939	0.975793	0.616314
770	Lage3	0.984498	0.780819	1.02929	0.714198	1.01325	0.777921
771	Ubl4a	0.987101	0.802061	0.920764	0.0458139	1.04227	0.51189
772	Gdi1	1.10407	0.0448614	1.08409	0.154741	1.11828	0.01354
773	Sash1	1.06495	0.538277	1.02544	0.840946	0.891005	0.301766
774	Zdhhc12	1.01841	0.813215	1.02851	0.664608	1.13796	0.173444
775	Endog	1.03876	0.695901	1.1074	0.396338	1.14866	0.158126
776	Golga7	0.989514	0.817463	0.896922	0.024931	0.990909	0.88511
777	Clpx	1.2378	0.214453	1.26498	0.369064	1.47303	0.069832
778	Trabd	1.19803	0.0280615	0.917023	0.454853	1.01078	0.837333
779	C4a	0.750787	0.150154	1.58941	0.00573212	0.930433	0.796558
780	Atf6b	0.971727	0.728627	1.10731	0.0415341	1.36486	0.057073
781	Ppt2	1.08172	0.314519	1.1103	0.167137	1.04899	0.434538
782	Rnf5	1.15849	0.000608976	0.945102	0.0555366	0.936016	0.0825376
783	Cacfd1	1.10952	0.142104	1.02297	0.838716	1.0899	0.245305
784	Arnt	1.11857	0.0760054	1.11651	0.0963103	0.981465	0.799605
785	Mocs2	0.960191	0.437724	1.11749	0.148577	1.14694	0.084299
786	Nat9	1.05132	0.552351	1.08966	0.23594	1.11545	0.301449
787	Atp6v0e	1.00286	0.944943	0.920605	0.247769	1.04898	0.369214
788	Zfp318	1.11955	0.183669	0.913954	0.205106	0.891277	0.186857
789	Srf	1.14737	0.172988	1.12002	0.136867	1.19002	0.0751422
790	Hspa8	1.10101	0.400858	0.860592	0.553577	1.00261	0.987002
791	Pdzd11	0.980248	0.796025	1.17858	0.0220114	1.19157	0.222013
792	Psma2	1.02194	0.661639	1.02042	0.676629	1.16582	0.0621699
793	Mrpl32	1.17137	0.0057363	1.18107	0.00319665	1.17862	0.0448295
794	Setdb1	1.07404	0.462358	1.03807	0.670215	1.04476	0.661354
795	Prune1	1.1281	0.384718	0.891013	0.441418	0.964239	0.839486
796	Cers2	0.932846	0.121621	1.09944	0.0746147	1.11433	0.0739475
797	Capza2	1.03812	0.554511	0.990524	0.899843	1.07202	0.16381
798	Prpf3	1.2195	0.000606268	1.01989	0.82627	1.08298	0.296479
799	Anp32e	1.10422	0.371134	1.24187	0.0603053	1.28592	0.116257
800	Aph1a	1.05085	0.167907	1.15251	0.00923796	1.14175	0.00113031
801	Tab2	1.12982	0.294728	1.03274	0.709335	0.998295	0.988454
802	Ppil4	1.0721	0.148814	0.994395	0.938537	1.05428	0.328196
803	Cnih1	0.967204	0.512712	1.10819	0.120666	1.13518	0.0658087
804	Med22	1.0132	0.835077	1.01639	0.854589	1.02051	0.779038
805	Surf1	1.11024	0.0067345	0.989706	0.771312	1.02874	0.293562
806	Med28	0.953687	0.769389	0.967998	0.822215	1.31805	0.0225021
807	Qdpr	0.815152	0.053937	1.0753	0.495219	0.924324	0.281026
808	Sqstm1	1.17013	0.079991	0.886469	0.156413	0.988577	0.878944
809	Nfe2l2	1.29557	0.0289708	0.358925	7.06645e-06	0.377039	2.64131e-05
810	Rxra	1.07831	0.181576	1.02044	0.643805	1.05687	0.374243
811	Cd5l	0.570688	0.0398756	1.06106	0.777227	1.42249	0.0917958
812	Prpsap1	1.11873	0.00486442	0.922972	0.12968	0.875583	0.00807307
813	Lta4h	1.09787	0.306975	1.06782	0.403845	1.08211	0.426289
814	Amdhd1	0.946303	0.656994	1.10352	0.497672	1.47615	0.0977831
815	Dstn	1.08523	0.0130706	0.933519	0.169423	0.990582	0.847611
816	H2afy	1.04201	0.331692	1.06288	0.17468	1.04886	0.221996
817	Bola1	1.29944	0.000233454	1.17672	0.0163894	1.17258	0.0410041
818	Adss	1.08402	0.0870338	0.948992	0.320898	0.934924	0.117344
819	Chdh	1.19692	0.0497601	0.757544	0.00322276	0.819681	0.0284091
820	Actr8	1.12458	0.0448125	0.962568	0.458009	1.05552	0.403643
821	Fnta	1.14253	0.0887969	1.04247	0.47278	1.08741	0.156674
822	Mtrex	0.964542	0.619236	1.00575	0.924937	1.21749	0.0471164
823	Lbp	1.4099	0.0163422	1.22224	0.0261877	1.29826	0.0215071
824	Stard13	0.974405	0.885062	0.9079	0.550568	1.08558	0.718655
825	Hsd11b1	1.32382	2.06756e-06	0.85533	0.0123622	1.03805	0.42263
826	Atp5e	1.00948	0.881185	0.969169	0.661622	0.943918	0.357427
827	Nelfcd	1.20236	0.0227394	1.06932	0.440094	0.943074	0.613313
828	Ctsz	1.26791	0.0187403	0.893188	0.0974953	0.886148	0.163118
829	Prelid3b	1.04708	0.364156	1.10151	0.122235	1.14995	0.0502761
830	Ube2a	1.07001	0.184434	0.929775	0.249114	1.00866	0.871095
831	Slc25a5	1.00856	0.846575	0.955855	0.450598	0.955503	0.098687
832	Ppdpf	1.157	0.078215	1.10319	0.187913	1.1866	0.122807
833	Pls3	1.04415	0.419097	1.03577	0.47749	1.07257	0.254212
834	Ndufa1	1.10293	0.0583833	1.18044	0.0414238	1.09034	0.205866
835	Cr1l	0.938124	0.40437	1.05612	0.467481	1.11777	0.0464269
836	Ppfibp1	1.24474	0.122245	1.04527	0.755725	1.21239	0.246601
837	Gtf3a	1.13575	0.0390209	0.983902	0.803975	1.03703	0.57432
838	Mtif3	1.19862	0.0137955	0.920024	0.135262	0.891964	0.26299
839	Lnx2	1.00625	0.959342	0.948779	0.68943	0.98976	0.94406
840	Mapkapk2	1.05273	0.402663	0.951943	0.500271	1.05466	0.295599
841	Lamp2	1.22134	0.00029361	0.969509	0.231539	0.912122	0.0422412
842	Atxn10	1.08572	0.117109	0.908276	0.0872978	0.904878	0.0149054
843	Eif3d	0.994976	0.905639	0.99009	0.811013	1.22856	0.00343215
844	H3f3b	1.1066	0.0372381	1.13829	0.0135262	1.15513	0.00331937
845	Nup50	1.02041	0.75271	1.01044	0.873846	1.05091	0.371391
846	Ift27	1.13724	0.213877	1.18106	0.0638089	1.02595	0.823704
847	Pacsin2	0.957436	0.663682	1.01079	0.922927	1.18381	0.160443
848	Cmah	0.953026	0.496892	1.10856	0.130246	1.27632	0.013455
849	Tox4	1.11188	0.0490687	0.986033	0.784858	1.00449	0.936096
850	Mrps18c	1.08091	0.135496	1.0155	0.841844	1.09072	0.045564
851	Srsf6	1.11104	0.0654512	1.05974	0.389021	0.996052	0.944219
852	Plcg1	0.985229	0.784892	1.0345	0.585537	0.964318	0.512586
853	Kctd2	1.07577	0.484995	0.903359	0.322038	1.08675	0.325287
854	Tmprss6	1.13282	0.0711376	0.916907	0.0679805	0.927374	0.252663
855	Sdc4	1.07477	0.577769	1.27773	0.184649	1.31253	0.151516
856	Il13ra1	1.01855	0.831134	0.982931	0.891815	1.0455	0.410315
857	Nbr1	1.11477	0.0112252	0.921625	0.075631	0.986092	0.704923
858	Cyth1	0.955197	0.693326	0.931302	0.374654	0.968605	0.821944
859	Rnd3	1.06343	0.588779	0.976879	0.847712	0.88074	0.29471
860	Coa3	0.945051	0.377151	1.20782	0.0186252	1.21894	0.00515298
861	Med24	1.04175	0.692313	1.19423	0.0655634	1.30351	0.198274
862	Psmd3	1.07112	0.251085	1.15772	0.00994818	1.22435	0.0590948
863	Exosc10	1.0817	0.21258	1.06856	0.33714	1.16369	0.160794
864	Glod4	1.03636	0.540479	0.933512	0.324321	1.00206	0.949675
865	Vps53	1.13847	0.0355716	1.04314	0.422978	1.11324	0.082959
866	Taok1	1.05533	0.432161	1.03375	0.578558	0.988949	0.867411
867	Dnttip1	1.22696	0.0179645	1.00467	0.939221	1.04831	0.627545
868	Acot8	1.38345	0.00166109	1.11208	0.181756	1.01636	0.81621
869	Cd300lg	0.941348	0.597693	1.13531	0.302498	1.1969	0.0848872
870	Vtn	1.15229	0.0223003	1.16687	0.0228831	1.184	0.00142877
871	Traf4	1.26645	0.0182991	1.00787	0.908652	0.964566	0.716963
872	Rpl19	1.03643	0.478795	0.99991	0.998823	1.13379	0.0556994
873	Arl5b	0.950274	0.620106	1.03097	0.810078	1.20313	0.0524776
874	Zfp207	1.06109	0.454912	0.956184	0.522951	1.04406	0.729055
875	Psmd11	1.07429	0.312735	0.961005	0.598878	1.0206	0.808234
876	Pipox	1.01411	0.478587	1.07386	0.0261738	1.12329	0.019304
877	Zc3h18	1.10704	0.0114286	1.04424	0.219049	1.09825	0.0888074
878	Top2b	1.09347	0.310819	0.979587	0.74734	1.0215	0.842697
879	Igfbp4	1.03785	0.456512	1.09549	0.275126	1.02031	0.822557
880	Suz12	1.00202	0.98038	1.0363	0.743228	1.09253	0.211734
881	Tnfaip1	1.0601	0.469008	0.995707	0.948824	1.1301	0.112951
882	Slc35c2	1.00502	0.924533	0.99039	0.894597	1.02617	0.633684
883	Elmo2	1.01947	0.8855	1.0033	0.976915	1.15922	0.274534
884	Wsb1	1.33514	0.19887	1.35161	0.152765	1.05557	0.810088
885	Ttpal	0.870919	0.340555	0.933861	0.666566	1.03235	0.867445
886	Rhot1	1.07007	0.276502	0.982788	0.787499	1.02469	0.61704
887	Serinc3	1.10844	0.112326	0.942061	0.338566	1.06548	0.331965
888	Pgs1	1.04718	0.290908	1.14982	0.0917672	1.07185	0.188976
889	Afmid	0.93191	0.390137	0.880201	0.163855	1.23767	0.0431261
890	Pigt	1.03784	0.532683	1.0795	0.139842	1.08416	0.34432
891	Ghdc	1.0917	0.314671	1.04668	0.579799	1.06733	0.515177
892	Pltp	1.11022	0.733582	0.772121	0.393758	0.752422	0.287785
893	Slc12a7	1.11097	0.36967	0.889261	0.340466	0.910437	0.487472
894	Ctsa	1.19212	0.009822	1.00687	0.861309	1.03577	0.58888
895	Slc12a4	1.08762	0.25746	1.15354	0.167521	1.27849	0.00164327
896	Myo1c	1.02652	0.755475	1.02476	0.789498	1.20573	0.0879323
897	Crk	1.06123	0.398931	0.967379	0.670369	1.06685	0.353426
898	Cox7c	1.05514	0.444319	1.18901	0.0467991	1.08912	0.368398
899	Pitpna	1.05867	0.127341	1.02087	0.632607	1.09843	0.0119537
900	Mlx	1.00644	0.927532	1.06213	0.391239	1.14772	0.153178
901	Retreg3	1.02299	0.606617	1.02593	0.648766	1.07809	0.249273
902	Rab5a	1.11063	0.00852363	0.914651	0.108713	0.974362	0.409981
903	Nkiras2	1.00795	0.943407	1.1042	0.291592	1.06963	0.682352
904	Ppp2r5c	1.21349	0.00530917	1.00262	0.9386	1.11086	0.13666
905	Ift52	1.10802	0.0986838	0.889504	0.0629024	0.942823	0.216537
906	Sgk2	0.947206	0.585353	0.766519	0.151382	0.921774	0.294972
907	B4galt5	1.00186	0.982229	0.716457	0.023538	0.955411	0.542332
908	Hnf4a	1.02598	0.86225	0.904799	0.515486	0.985421	0.948192
909	Cadps2	1.0185	0.741482	1.04579	0.378569	1.1557	0.0581436
910	Ddx27	1.09396	0.180995	1.00212	0.978809	1.07843	0.24669
911	Rrp7a	1.0962	0.0628926	1.03057	0.55042	0.993197	0.852066
912	Cyb5r3	0.855888	0.0361776	1.13553	0.0440831	0.969826	0.646478
913	Hist1h2bc	1.23648	0.0913858	0.94104	0.573047	0.996005	0.972348
914	Med1	1.09636	0.184993	0.992505	0.920812	0.973828	0.659547
915	Erbb3	1.13028	0.407093	0.765175	0.0421161	0.770722	0.248107
916	Stard3	1.19971	0.0195871	1.0029	0.960588	0.986465	0.850678
917	Vmp1	0.924037	0.376423	0.876762	0.0640673	1.04911	0.632692
918	Uchl5	1.06784	0.229443	1.07377	0.329565	0.963388	0.27937
919	Glrx2	0.95002	0.447815	1.00529	0.944523	1.22523	0.0123433
920	Stk4	1.01324	0.895102	0.988361	0.845214	1.14243	0.175987
921	Psmb6	1.13983	0.000990307	1.09055	0.0161004	1.10165	0.032755
922	Spag7	1.12416	0.04605	1.01924	0.752915	1.12939	0.0286935
923	Pfn1	1.09279	0.0607525	1.05192	0.26159	1.07541	0.0341505
924	Tomm34	1.09442	0.13307	0.995548	0.94474	1.12027	0.0610834
925	Ywhab	1.1032	0.0141784	1.01338	0.702754	1.04045	0.237666
926	Gpx3	1.12057	0.595977	1.12581	0.51839	1.56092	0.0107715
927	Anxa6	1.0002	0.997823	0.948469	0.473962	1.08263	0.142527
928	Kpna2	1.06728	0.282979	0.955395	0.618551	1.03299	0.522479
929	Smurf2	1.17052	0.0786236	0.97115	0.727695	0.961038	0.677497
930	Vezf1	1.08323	0.407992	1.02627	0.754309	1.07967	0.318486
931	Srsf1	1.09442	0.327953	0.952876	0.605862	1.13176	0.200703
932	Shroom1	1.14185	0.157832	0.969349	0.800005	1.16683	0.383699
933	Mtmr4	1.16739	0.0814833	0.76909	0.000123674	0.877934	0.182028
934	Kansl1	1.14831	0.103502	1.10332	0.395893	1.0481	0.634931
935	Gid4	1.1963	0.00276308	0.833734	0.000307938	0.943653	0.30198
936	Myo1b	0.863758	0.134563	1.12764	0.232562	1.35428	0.00884154
937	Dhx40	1.24313	0.0259616	0.881426	0.128882	0.956699	0.578002
938	Ypel2	0.997648	0.989066	0.901198	0.549983	0.928617	0.697513
939	Akap1	1.17225	0.0608128	0.996626	0.958851	1.02752	0.735807
940	Derl2	0.983855	0.729469	0.880263	0.0444102	0.96961	0.677901
941	C1qbp	0.954274	0.359929	1.03879	0.297073	1.08979	0.121516
942	Rpain	1.20496	0.0534657	1.15528	0.0201784	1.15522	0.158774
943	Slc13a3	1.20146	0.131522	1.13844	0.172846	1.28937	0.0987744
944	Chd3	1.11154	0.00331869	1.19287	0.00208578	1.25923	0.00379252
945	Kdm6b	1.14205	0.0617853	1.30244	0.000568884	1.19015	0.041918
946	Appbp2	1.07629	0.21584	1.06447	0.340102	0.984373	0.606858
947	Ncor1	1.18707	0.023987	0.977229	0.282586	1.00528	0.938353
948	Cenpv	1.27038	0.00264902	0.937297	0.469453	1.08563	0.149752
949	Pcgf2	1.19353	0.244329	1.06754	0.446801	1.11384	0.483789
950	Cwc25	1.14394	0.0350222	1.06349	0.446788	1.04747	0.442252
951	Pip4k2b	1.05315	0.538119	1.1509	0.240565	1.17249	0.129304
952	Ctdnep1	1.11232	0.0231355	1.02835	0.413181	1.08607	0.0971953
953	Elp5	1.04282	0.460705	1.06036	0.380805	1.14064	0.0572757
954	Gabarap	1.12454	0.0586298	0.94203	0.384996	0.994836	0.86649
955	Phf23	1.16717	0.0800808	0.972403	0.716122	1.02753	0.753882
956	Acadvl	1.26054	1.23394e-05	1.09905	0.0174031	1.1465	0.00843187
957	G3bp1	0.999244	0.990529	1.01845	0.792742	1.12628	0.0177924
958	Atox1	1.18042	0.0191734	1.04116	0.636425	0.985621	0.847517
959	Sparc	0.694421	0.0196507	0.954554	0.728045	1.52385	0.00573119
960	Mief2	1.0183	0.784686	1.00869	0.89527	1.1277	0.01234
961	Tbx3	1.5128	0.0367914	1.07147	0.599412	1.08274	0.687343
962	Pnpo	1.11191	0.030506	0.900691	0.0237078	0.94026	0.171961
963	Cog1	1.02425	0.741626	1.06356	0.288433	1.11568	0.298207
964	Cbx1	1.08765	0.375	1.03774	0.636342	1.12946	0.27339
965	Cdk5rap3	1.0645	0.297774	0.956771	0.464446	1.05849	0.535819
966	Copz2	1.37653	7.83465e-05	1.09238	0.204348	0.908336	0.209548
967	Slc25a39	1.01753	0.654234	0.942847	0.204129	0.981102	0.50894
968	Aatf	1.22075	0.0386683	1.0068	0.924494	1.14155	0.276106
969	Dync1h1	1.03921	0.608185	0.995006	0.948804	1.02872	0.696098
970	Pex12	1.014	0.845639	0.97972	0.731048	1.16829	0.0224039
971	Ndel1	1.06751	0.476553	1.01064	0.94272	1.01073	0.931467
972	Mpdu1	1.23174	0.00121013	0.978926	0.663506	0.927657	0.209265
973	Fxr2	1.07923	0.0785794	1.02952	0.645904	1.06897	0.218731
974	Atp5g3	0.947073	0.311182	1.07932	0.280535	1.02274	0.719119
975	Acsl1	1.20793	0.126267	0.924598	0.437918	1.11753	0.44552
976	Zfyve27	0.976414	0.698171	0.986305	0.85148	1.06286	0.200332
977	Avpi1	0.961745	0.691266	1.2153	0.0259096	1.16877	0.189019
978	Rad51d	1.03828	0.739478	1.03603	0.735809	1.07346	0.570541
979	Pank3	1.05714	0.474611	1.06016	0.541253	0.902729	0.374994
980	Rars	1.09177	0.0720014	0.953916	0.331668	1.02166	0.694656
981	Wwc1	1.0237	0.878019	0.983391	0.900047	1.13932	0.431005
982	Mrpl58	0.978536	0.650117	1.10806	0.0716697	1.14214	0.0532497
983	Fdxr	0.871964	0.132184	0.99839	0.985828	1.0689	0.447729
984	Mrpl45	1.20263	0.00255602	1.12267	0.0319197	1.12406	0.0614232
985	Irf1	1.03232	0.78478	0.775247	0.0696341	1.01049	0.947652
986	Slc22a5	2.02064	0.000199674	0.864156	0.338595	0.731778	0.179192
987	P4ha2	1.02115	0.78912	0.847331	0.0557968	0.843314	0.0512266
988	Med11	1.20698	0.0492278	1.04372	0.572774	1.03006	0.754225
989	Map2k3	0.971075	0.615322	1.03043	0.510737	1.0375	0.639954
990	Ywhah	1.1127	0.0578817	1.01034	0.836867	1.06723	0.112998
991	Sart3	1.12023	0.0597425	1.02014	0.769652	1.1866	0.0145934
992	Nars2	1.05717	0.396627	1.05766	0.426809	0.990062	0.859553
993	Slc35b4	1.07654	0.333994	1.08438	0.317612	1.07972	0.378351
994	Dalrd3	1.17162	0.00104094	1.01631	0.794007	1.03195	0.256259
995	Fis1	1.08396	0.170133	0.970965	0.626179	0.99602	0.948235
996	Plod1	1.0459	0.394563	1.01685	0.622219	1.07872	0.164843
997	Slc25a22	1.176	0.207527	0.996829	0.972139	0.935453	0.566345
998	Atp6ap1	1.02029	0.71844	1.00024	0.99664	1.05234	0.192925
999	Ccl9	0.532449	0.00560471	0.665612	0.0344239	1.00429	0.980358
1000	BC005537	1.07926	0.375878	0.906559	0.308134	0.86108	0.0329419
1001	Hars2	1.06836	0.409279	1.03062	0.699416	1.09876	0.128251
1002	Tmem160	1.09536	0.471682	0.958781	0.737719	1.14433	0.248384
1003	Rab5c	1.04852	0.128995	1.00411	0.895815	1.07906	0.035799
1004	Mdh2	1.00742	0.818995	1.08488	0.103356	1.05773	0.165779
1005	H13	1.05655	0.239696	1.01703	0.787586	1.07201	0.193675
1006	Rnf145	0.905702	0.384149	0.78282	0.0604107	1.14378	0.0792808
1007	Atp6v1e1	1.02982	0.619504	0.929704	0.456735	0.992212	0.909712
1008	Etnppl	0.601616	0.0389919	0.805155	0.318998	0.862043	0.375772
1009	Ppp1r12c	1.05469	0.232278	1.0928	0.110766	1.2	0.00175357
1010	Ahr	0.781255	0.0563143	0.91265	0.366371	1.2492	0.0910292
1011	Tmem129	1.08671	0.174672	1.06987	0.373754	1.04975	0.541633
1012	Nop9	1.01438	0.771312	0.942948	0.187957	1.05422	0.223699
1013	Atp6v0a1	1.00754	0.904063	1.15961	0.0437938	1.24637	0.0621581
1014	Grb7	1.03627	0.660517	1.04332	0.670231	1.07401	0.480463
1015	D8Ertd738e	1.15639	0.00165805	0.983843	0.748853	1.02061	0.638451
1016	Sec14l4	1.07692	0.271112	1.02891	0.618382	1.09288	0.250293
1017	Calm3	1.00073	0.991712	1.06458	0.420575	1.12688	0.0986724
1018	Cops3	1.07146	0.0891053	1.09925	0.0709998	1.14463	0.00409791
1019	Fkbp8	1.16367	0.00422424	1.00215	0.962733	0.973917	0.516995
1020	Ddx39b	1.02982	0.549999	1.07787	0.188517	1.15065	0.0102919
1021	Tlcd1	1.14073	0.0998334	1.10927	0.111959	0.872361	0.293919
1022	Xab2	1.16892	0.00727403	1.03462	0.557114	1.08726	0.0149234
1023	Cdc37	1.07735	0.12014	1.0664	0.0922579	1.1524	0.0071722
1024	Rab4a	1.04176	0.297097	0.851956	0.0136377	0.95	0.418305
1025	Trip10	1.12509	0.10881	1.07123	0.130262	1.10953	0.195438
1026	Cops6	1.11822	0.00164993	1.12435	0.00216868	1.08203	0.0808088
1027	Ubb	1.23751	0.000167247	1.28669	0.0120823	1.40886	9.35795e-05
1028	Ubxn6	1.1734	0.0125637	0.979306	0.694154	0.947543	0.325663
1029	Mydgf	1.06513	0.277388	0.972792	0.545119	1.1348	0.108903
1030	Ccdc12	1.13188	0.220751	0.961869	0.64661	1.0807	0.576104
1031	Fmc1	0.959584	0.590956	0.994019	0.953464	1.04966	0.524999
1032	Mrpl24	1.08541	0.106382	1.0553	0.352559	1.05232	0.106953
1033	Gle1	1.16073	0.0251264	0.880013	0.111032	0.868491	0.043075
1034	L3hypdh	1.30501	0.00194191	0.970893	0.641643	0.903793	0.162342
1035	Lyst	0.918393	0.460774	0.853671	0.106546	1.08368	0.519745
1036	Slc35e1	0.977677	0.585113	0.982779	0.775195	1.06074	0.242638
1037	Polr2i	1.23612	0.0647374	1.08695	0.274137	1.16998	0.169482
1038	Iyd	1.06276	0.169304	0.990984	0.866969	0.939037	0.159567
1039	Rmnd1	1.07578	0.266416	1.05197	0.47433	1.05713	0.415595
1040	Esr1	0.645907	0.116869	0.88402	0.576228	1.3933	0.247937
1041	Hdac2	1.04269	0.596089	1.01507	0.854789	1.14555	0.120435
1042	Rwdd1	0.975589	0.762358	0.959254	0.66208	1.24532	0.00498633
1043	Stxbp5	0.994601	0.955046	0.972406	0.752872	1.04439	0.650668
1044	Hint3	0.896511	0.169958	0.821277	0.138166	0.987887	0.848956
1045	Katna1	1.04621	0.551014	0.99693	0.953182	1.01708	0.851485
1046	Pcmt1	0.990024	0.868522	1.11196	0.0755894	1.14962	0.0220406
1047	1700021F05Rik	1.09651	0.439338	1.10528	0.211713	1.31022	0.0820704
1048	Sec63	1.05535	0.22511	1.05026	0.242971	1.01458	0.802439
1049	Snx3	1.09205	0.106869	0.997513	0.959547	1.07779	0.0544809
1050	Aig1	1.0886	0.514537	1.13073	0.353835	1.15014	0.117263
1051	Pex3	1.15344	0.0581022	1.02726	0.701274	1.04448	0.542076
1052	Ltv1	1.07479	0.274516	1.0376	0.517296	1.26228	0.0619488
1053	Cd164	1.02009	0.761008	1.17772	0.0588167	1.24606	0.00949283
1054	Utrn	1.0255	0.750598	0.980692	0.801192	1.10622	0.192542
1055	Smpd2	0.966863	0.54273	0.950426	0.269254	0.999164	0.98977
1056	Zbtb24	0.946429	0.393816	0.957746	0.61606	1.12219	0.0359992
1057	Rab32	0.918919	0.623724	1.03582	0.845568	1.29902	0.104968
1058	Gtf3c6	1.04327	0.49419	1.16363	0.102098	1.22483	0.0215961
1059	Slc16a10	1.0431	0.616802	0.960594	0.506727	0.979283	0.814461
1060	Prep	0.944611	0.242349	1.02455	0.507253	1.10453	0.124118
1061	Perp	1.25547	0.000133307	0.869406	0.0718904	0.953732	0.171092
1062	Reps1	1.2008	0.0260266	0.988695	0.748087	0.943418	0.483369
1063	Asf1a	1.08231	0.457548	0.968833	0.749706	0.831701	0.197337
1064	Gopc	0.959321	0.62555	1.13031	0.0856566	1.17315	0.183942
1065	Rtn4ip1	0.915082	0.311071	1.02787	0.679828	1.07796	0.587221
1066	Vta1	0.912014	0.172914	0.893643	0.188184	1.20382	0.0375403
1067	Smpdl3a	1.00129	0.982428	0.907585	0.0906289	0.96376	0.569708
1068	Reep3	1.18753	0.00724936	1.03773	0.331352	1.02878	0.601742
1069	Serinc1	1.05766	0.0876595	0.963398	0.465814	1.00902	0.723777
1070	Hsf2	1.13661	0.254799	0.95081	0.544363	1.16336	0.253715
1071	Echdc1	0.879921	0.122221	1.06248	0.469278	0.92192	0.31301
1072	Ptprk	1.09282	0.170397	1.14787	0.0033327	1.14704	0.0444816
1073	Ccdc59	1.13037	0.166603	1.11318	0.141858	1.13721	0.0557498
1074	Lin7a	1.1353	0.167415	1.31604	0.00180641	1.28554	0.012401
1075	Ppp1r12a	1.03008	0.710377	1.00819	0.894944	1.11458	0.149321
1076	P4ha1	0.935758	0.610343	0.875993	0.557959	1.1301	0.604207
1077	Zwint	1.06979	0.319313	0.940308	0.404121	1.11515	0.0143091
1078	Ube2d1	1.0281	0.866485	1.00017	0.999051	1.08422	0.57606
1079	Dcn	0.942864	0.684504	0.905436	0.350595	1.28617	0.0942967
1080	Slc17a8	2.0292	0.0215313	1.43905	0.229832	1.40222	0.0863713
1081	Atp2b1	1.03067	0.649234	0.993128	0.896202	1.08584	0.209375
1082	Rhobtb1	1.01279	0.891282	0.97051	0.67538	1.13339	0.424582
1083	Arid5b	1.09648	0.745535	0.990664	0.966825	0.732991	0.415582
1084	Uhrf1bp1l	1.18556	0.0193521	1.05675	0.348186	1.01587	0.777264
1085	Dusp6	1.628	0.0391242	1.02986	0.909595	1.27726	0.312957
1086	Tmpo	1.02469	0.85956	0.868395	0.341443	0.986498	0.914058
1087	Psen1	1.02427	0.613902	0.901287	0.0867265	0.945265	0.235088
1088	Sgk1	0.72662	0.124286	1.14947	0.329743	1.39995	0.0396394
1089	Hbs1l	1.04542	0.507383	1.02996	0.681322	1.11549	0.0262114
1090	Arg1	0.810876	0.0368629	0.92782	0.406267	0.926126	0.244961
1091	Nedd1	1.02985	0.751121	0.945607	0.564557	0.961755	0.607819
1092	Enpp3	1.32124	0.1243	1.15129	0.472945	0.976124	0.885229
1093	Map7	1.17601	0.0521292	0.809114	0.00229304	0.84511	0.167083
1094	Stx7	0.934285	0.531274	1.11641	0.325373	1.25209	0.0132676
1095	Pex7	1.2522	0.000332813	0.963123	0.501574	0.945451	0.374817
1096	Ifngr1	0.856263	0.225335	1.12286	0.303307	1.28609	0.0214689
1097	Vnn3	1.40507	0.00012763	1.09897	0.17097	1.30297	0.0276127
1098	Cdk17	0.940966	0.579026	0.895315	0.303052	0.988773	0.916173
1099	Hal	0.775038	0.309665	0.960275	0.874419	1.48386	0.158606
1100	Fgd6	1.1636	0.117145	0.741897	0.000765159	0.9083	0.352729
1101	Ndufa12	1.02984	0.50078	1.24426	0.00296064	1.12748	0.0258319
1102	Socs2	2.0372	0.0988639	1.37149	0.571777	0.730672	0.489413
1103	Nudt4	1.15232	0.0221969	0.933922	0.147198	0.957034	0.51465
1104	Cry1	1.05834	0.71829	1.07653	0.636699	1.31869	0.0983962
1105	Timp3	0.81479	0.0400918	1.05166	0.746265	1.34845	0.0499738
1106	Hsp90b1	1.29784	0.28326	0.832215	0.0845525	1.10451	0.703796
1107	Pah	0.747238	0.00516472	1.032	0.778849	0.954733	0.360418
1108	Igf1	0.972795	0.675407	1.12321	0.0680596	1.12789	0.0857431
1109	Washc3	1.05229	0.382857	1.10354	0.17734	1.12493	0.0784513
1110	Herc4	0.975715	0.609011	0.947246	0.398102	0.992497	0.874841
1111	Hnrnph3	1.02515	0.523183	0.968695	0.575154	0.955212	0.269607
1112	Pbld2	1.14992	0.00452934	0.824014	0.00604267	0.864562	0.0380907
1113	Ccar1	1.16918	0.0208078	1.0027	0.971646	1.03015	0.601733
1114	Ddx21	0.992159	0.90767	0.990617	0.928482	1.14668	0.0781215
1115	Ddx50	1.12654	0.0573282	0.922878	0.295285	0.974635	0.692198
1116	Srgn	0.968823	0.788803	1.1031	0.437433	1.23664	0.017169
1117	Vps26a	1.12828	0.0240049	0.97456	0.575762	0.993241	0.85048
1118	Supv3l1	1.05442	0.471253	1.06969	0.372096	1.08433	0.144487
1119	Aifm2	1.15139	0.126716	0.966123	0.634525	1.00683	0.955256
1120	Tysnd1	1.11645	0.0357988	1.01717	0.696758	1.12633	0.0238164
1121	Sar1a	1.0043	0.938493	0.961033	0.634687	1.09968	0.0261339
1122	Ppa1	1.0725	0.437661	0.974255	0.792408	1.12182	0.277003
1123	Eif4ebp2	1.06091	0.434406	0.9423	0.379931	0.96822	0.695644
1124	Sgpl1	1.04269	0.804478	1.01698	0.926487	1.0622	0.738983
1125	Pcbd1	1.03425	0.645916	0.94442	0.576759	0.967299	0.447184
1126	Slc16a7	1.52007	0.000404847	0.722205	0.00270558	0.877303	0.38341
1127	Anapc16	1.06431	0.278877	1.05373	0.201201	0.999541	0.994306
1128	Dnajb12	1.14419	0.0209593	1.00364	0.928701	1.04535	0.484901
1129	Micu1	1.1267	0.217419	1.17936	0.0521398	1.40998	0.0150106
1130	Cand1	1.0422	0.45051	0.927424	0.180585	1.07625	0.306918
1131	Tbk1	1.28652	0.000545188	1.06048	0.2566	1.00182	0.973439
1132	Pno1	1.0862	0.0247921	1.05202	0.189553	1.05495	0.241896
1133	Egfr	0.790535	0.251253	1.20347	0.380434	1.05666	0.763481
1134	Avpr1a	1.05209	0.867135	1.90098	0.122033	2.54633	0.0296737
1135	Usp15	1.04468	0.366249	0.952429	0.404697	1.01444	0.752336
1136	Vps54	1.07911	0.0659028	1.00341	0.936757	0.956876	0.206619
1137	Tbc1d15	1.03832	0.69762	0.847981	0.24027	0.96716	0.723038
1138	Rab21	1.0482	0.363774	0.99399	0.921765	1.07465	0.103672
1139	2310011J03Rik	1.10968	0.152816	1.06374	0.416816	1.07916	0.49198
1140	Peli1	0.992394	0.927028	0.990147	0.855186	1.05264	0.530449
1141	Thap2	0.912571	0.508204	0.875525	0.25832	1.03794	0.75799
1142	Rab1a	1.09871	0.0717494	0.972289	0.562046	1.05854	0.376896
1143	Gamt	0.853717	0.0945325	1.02316	0.802982	0.767009	0.040958
1144	Actr2	0.982243	0.670098	0.937852	0.303675	1.01286	0.737132
1145	Ndufs7	1.00333	0.914909	0.949653	0.218898	1.17207	0.00675758
1146	Ptprb	0.821233	0.140329	0.972357	0.822569	1.15162	0.30058
1147	Uqcr11	1.03713	0.304516	1.08799	0.0583813	1.07784	0.155792
1148	Cnot2	1.04957	0.405498	0.974342	0.598713	1.07026	0.289404
1149	Tcf3	1.07951	0.528703	1.04057	0.723901	1.19569	0.152522
1150	Frs2	1.04419	0.469647	1.08468	0.174024	1.09295	0.122741
1151	Yeats4	1.06339	0.435298	0.923775	0.400523	1.0189	0.799095
1152	Snrpd3	1.22539	0.0417357	1.16496	0.158184	1.14852	0.113208
1153	Ddc	0.580016	0.0216562	0.881466	0.490957	1.38514	0.333803
1154	Mdm2	1.15042	0.0438266	0.866364	0.0128192	0.883869	0.084296
1155	Csrp2	1.11074	0.317569	0.980435	0.842927	1.02393	0.809325
1156	Osbpl8	0.995239	0.974542	1.17369	0.216859	1.17895	0.356515
1157	Mknk2	0.864819	0.346576	0.979472	0.923883	0.934797	0.803299
1158	Ap3d1	1.09494	0.101328	1.02902	0.49756	1.12636	0.047668
1159	Phlda1	0.913841	0.804669	0.607299	0.122459	0.615377	0.281157
1160	Sf3a2	1.14324	0.0921663	1.13445	0.12345	1.22181	0.00921186
1161	Timm13	1.10462	0.0368356	1.01029	0.835537	0.98334	0.7112
1162	Vps13d	1.07598	0.201213	0.888999	0.0574631	0.925318	0.237265
1163	Llph	1.25312	0.0103305	1.08095	0.298885	0.985732	0.789163
1164	Tmbim4	1.12415	0.0733708	1.0142	0.848187	0.997116	0.945828
1165	Hmg20b	1.25684	0.00518671	1.18257	0.0233072	0.972924	0.692615
1166	Fzr1	1.05104	0.630628	0.977382	0.820721	1.0686	0.380263
1167	Ncln	1.08375	0.144206	1.10842	0.066422	1.15005	0.0097616
1168	Nfyb	1.09504	0.398525	1.02472	0.860255	1.13309	0.26362
1169	Txnrd1	1.04092	0.516661	0.842104	0.00975039	0.902402	0.167895
1170	Ppm1m	1.00426	0.928964	1.15702	0.0126671	1.22194	0.0027576
1171	Wdr82	1.01823	0.785415	1.00878	0.87319	1.12767	0.0827168
1172	Glyctk	1.04554	0.112037	0.980817	0.518165	1.11481	0.0123487
1173	Pofut2	1.06911	0.301937	1.02293	0.726716	1.11067	0.236383
1174	Slc36a1	0.861621	0.489444	1.17766	0.507667	1.34983	0.293298
1175	Appl2	1.18076	0.0782498	0.989309	0.855735	0.988503	0.882804
1176	Sumo3	1.11501	0.340942	1.2557	0.0311695	1.28231	0.122172
1177	Hint1	1.11147	0.0484186	0.979944	0.691487	1.02178	0.643859
1178	Fbxw11	0.953114	0.492706	0.997621	0.971421	1.16123	0.0413799
1179	Pfkl	1.18773	0.0679192	0.989876	0.887901	1.10744	0.197249
1180	Pus10	1.08786	0.212085	0.980032	0.758961	0.924009	0.306023
1181	Pex13	1.05893	0.340286	0.89063	0.114107	0.98705	0.781643
1182	Ahsa2	0.950236	0.375431	0.947432	0.415768	1.10545	0.0980076
1183	Nprl3	0.944679	0.400853	0.969472	0.550167	1.18415	0.189172
1184	Xpo1	0.823299	0.0680589	0.886609	0.217648	1.09611	0.297053
1185	Cpeb4	1.28227	0.0684592	0.998908	0.992015	0.943679	0.667005
1186	Cdc34	1.05729	0.241068	0.763094	0.000367628	0.874717	0.0101115
1187	Tpgs1	1.25893	0.0248358	0.987664	0.878815	0.986645	0.835554
1188	Chac2	1.08219	0.271772	1.09048	0.459864	1.07423	0.259694
1189	Erlec1	1.03195	0.41791	0.979702	0.703711	0.934734	0.125865
1190	Sptbn1	0.93709	0.383318	0.943239	0.364308	1.08496	0.311259
1191	Mdh1	0.862021	0.00754121	0.92043	0.168344	0.973346	0.528023
1192	Ccng1	1.20183	0.02989	0.986804	0.832027	1.02658	0.689976
1193	Nudcd2	0.984995	0.862493	1.00389	0.966785	1.25553	0.0440887
1194	Polrmt	1.07757	0.258371	0.979204	0.702614	1.09266	0.32922
1195	Mgat1	1.15705	0.047762	1.02004	0.807943	1.03609	0.471854
1196	Ppp2ca	1.10122	0.0276611	0.994255	0.916313	1.08423	0.0149408
1197	Flt4	0.963916	0.814635	0.939241	0.647679	1.01073	0.946223
1198	Hnrnpab	1.04059	0.226614	1.06705	0.225961	1.09827	0.00772016
1199	Phykpl	1.19774	0.0401247	1.1089	0.0836095	1.10972	0.136484
1200	Hspa4	1.11834	0.050749	1.04532	0.332522	1.10629	0.0735545
1201	Cnot6	1.00297	0.969888	0.934105	0.507372	1.02421	0.703677
1202	Mapk9	1.015	0.847001	1.00515	0.949879	1.08959	0.344951
1203	Canx	1.06809	0.343853	0.883403	0.066518	0.992243	0.911209
1204	Rack1	1.04766	0.23901	1.00748	0.87032	1.10659	0.0265215
1205	Rufy1	1.32807	0.020092	1.07154	0.466052	1.0436	0.760695
1206	Rnf130	1.09908	0.0354519	0.996792	0.953965	1.03644	0.368055
1207	Clk4	1.18194	0.0534408	1.06856	0.586871	0.987921	0.922912
1208	Sar1b	1.11525	0.0186242	0.951439	0.426631	0.970802	0.625758
1209	Ube2b	1.0097	0.830435	1.01199	0.870149	1.01468	0.810112
1210	Cdkn2aipnl	1.10688	0.12464	1.00576	0.905975	1.13809	0.0546733
1211	Med7	1.1364	0.0482816	1.05977	0.535504	1.08029	0.125912
1212	Vdac1	0.964994	0.37313	0.965501	0.497284	0.981058	0.633278
1213	Slu7	1.1326	0.0721563	0.936143	0.299656	1.0365	0.542002
1214	Ascc2	0.985049	0.783889	0.920662	0.102182	1.0271	0.689212
1215	Pttg1	1.18496	0.0618902	1.01402	0.864407	0.99886	0.985649
1216	Tns3	0.887116	0.507096	0.713461	0.0489034	1.01195	0.956873
1217	Igfbp3	0.604559	0.00631312	0.975025	0.840982	1.71895	0.0225246
1218	Igfbp1	1.38972	0.398813	2.05392	0.388385	1.86958	0.253133
1219	Pes1	1.04672	0.364338	0.965073	0.576952	1.10159	0.0468989
1220	Tcn2	1.13685	0.0401637	0.940476	0.340732	0.879662	0.0256052
1221	Arf5	1.00423	0.968988	1.24782	0.126398	1.24234	0.102174
1222	Guk1	1.30213	0.000700982	0.928531	0.200251	0.926373	0.119182
1223	Rnf185	1.15446	0.0623952	0.995176	0.947671	1.09041	0.341688
1224	Eif4enif1	0.995999	0.931525	1.05438	0.22746	1.18572	0.00634466
1225	Trim11	1.22515	0.0028847	1.03408	0.582354	1.04607	0.567844
1226	Ogdh	0.975712	0.632415	0.989237	0.868064	0.968209	0.523309
1227	Drg1	0.997698	0.961979	1.02668	0.656984	1.18119	0.0162811
1228	Rtn4	1.22181	0.0497694	0.932289	0.510423	0.918608	0.351786
1229	Mtif2	1.08275	0.338594	1.01984	0.820851	1.1874	0.161782
1230	Rps27a	1.22685	0.0966342	1.08192	0.557517	1.0534	0.576637
1231	Cfap36	1.01175	0.891633	0.93244	0.398278	0.989439	0.917948
1232	Ppp4r3b	1.05386	0.438449	0.915942	0.298037	0.946364	0.355025
1233	Pnpt1	0.983905	0.772655	1.10635	0.106252	1.25059	0.0633965
1234	Pold2	0.980889	0.792183	1.05452	0.563642	1.09737	0.429802
1235	Dbnl	1.04611	0.730324	1.15567	0.258462	1.27266	0.105141
1236	Mrps24	1.09451	0.0763463	1.04725	0.469872	1.04084	0.487724
1237	Ccdc117	1.22696	0.0519507	1.05239	0.7895	0.991435	0.942448
1238	Dynll2	0.996881	0.966302	0.987383	0.884611	1.0467	0.31411
1239	Xbp1	1.077	0.257099	0.949409	0.631927	0.99041	0.916603
1240	Supt4a	1.16951	0.0385209	0.955647	0.47978	0.992607	0.905132
1241	Sept4	0.984569	0.923448	1.09632	0.504143	1.24762	0.280266
1242	Rnf187	1.1362	0.164611	1.04417	0.579442	1.09889	0.313099
1243	Mrpl22	1.10858	0.390349	1.07435	0.491128	1.19648	0.212204
1244	Cnot8	0.970123	0.761367	0.976729	0.800642	1.21701	0.187892
1245	Rps6kb1	1.05934	0.0376619	0.895466	0.0792351	0.903706	0.0218392
1246	Sap30l	1.21584	0.0276923	0.987579	0.849549	0.995971	0.95904
1247	Rnft1	1.16947	0.0335042	0.995229	0.949958	1.10614	0.203205
1248	Fam114a2	1.11934	0.019248	0.976188	0.551904	0.994096	0.909373
1249	Prpsap2	0.914703	0.50192	0.986532	0.918792	0.976933	0.866557
1250	Ggnbp2	1.08041	0.0685767	0.985729	0.811614	0.994759	0.871539
1251	Acaca	0.78102	0.0429903	1.11244	0.3444	0.959496	0.811224
1252	Shmt1	1.05601	0.70316	1.07609	0.584254	1.11233	0.592172
1253	Drg2	1.02952	0.596756	1.05816	0.324821	1.19271	0.0215248
1254	Srebf1	0.672042	0.227736	1.22714	0.465658	1.61368	0.271155
1255	Tom1l1	1.00126	0.980549	0.840878	0.0203348	0.941141	0.304458
1256	Cox11	0.935502	0.38072	1.0272	0.780658	1.03741	0.596163
1257	Elac2	1.00102	0.979258	1.03766	0.237178	1.23539	0.0293691
1258	Pctp	1.45319	0.00105394	0.949996	0.637954	1.04449	0.562942
1259	Atxn7l1	1.02227	0.811253	0.955639	0.657682	0.9252	0.4819
1260	Sypl	1.06608	0.302717	0.942232	0.416559	1.00051	0.992141
1261	Pdia6	1.23164	0.120423	0.896729	0.179767	1.09329	0.611998
1262	Nampt	1.03901	0.763913	0.743141	0.12513	0.718396	0.122414
1263	Nbas	0.877464	0.271122	0.944302	0.518349	1.29258	0.247311
1264	Rock2	1.04981	0.66213	1.12402	0.528129	1.00753	0.961735
1265	Laptm4a	1.05795	0.297565	0.971282	0.657001	1.02958	0.310201
1266	Snx13	1.07724	0.26759	0.920173	0.287416	0.883717	0.0820984
1267	Sdc1	0.90913	0.668825	1.16196	0.472437	1.3945	0.0751912
1268	Lpin1	0.898935	0.850866	1.66228	0.395746	1.27092	0.744762
1269	Pum2	1.09629	0.268895	1.03314	0.657633	0.997036	0.963829
1270	Arsg	1.24297	0.25939	1.2711	0.417053	1.67332	0.213444
1271	Hs1bp3	1.05487	0.612822	1.04164	0.748932	1.13978	0.367184
1272	Smc6	1.16034	0.0784376	1.15397	0.0161821	1.10571	0.252924
1273	Apob	1.16768	0.0528426	0.844563	0.0313606	0.835695	0.0278092
1274	Amz2	0.981746	0.807701	1.06389	0.440671	1.0443	0.427073
1275	Gna13	0.977898	0.830419	1.01779	0.844443	1.04417	0.69
1276	Prkar1a	1.09997	0.124699	1.06855	0.235582	1.079	0.129498
1277	Fam20a	1.19916	0.101809	0.923535	0.543645	1.12524	0.330188
1278	Abca8b	1.00235	0.983958	1.15892	0.248598	1.18615	0.138062
1279	Rdh14	1.08291	0.409127	0.921626	0.466195	0.975587	0.742384
1280	Trappc12	1.05228	0.536556	0.96848	0.652283	1.09742	0.476534
1281	Adi1	1.09701	0.00745003	0.894223	0.00139252	0.933754	0.145963
1282	Ubxn2a	1.01551	0.863294	0.936192	0.277149	1.03156	0.76214
1283	Itsn2	1.01739	0.826324	1.00955	0.845724	1.10367	0.290909
1284	Id2	2.05197	0.000746893	0.631891	0.00166957	0.701718	0.0360886
1285	Ncoa1	1.04861	0.567139	1.07669	0.252507	1.11965	0.252545
1286	Cbll1	1.24279	0.0358832	1.05357	0.431153	1.02178	0.837566
1287	Dld	0.997332	0.940678	1.05836	0.189563	1.10478	0.022517
1288	Rab10	1.04655	0.29011	1.04969	0.2308	1.10261	0.0419433
1289	Ddx52	1.03199	0.676571	0.934186	0.37154	1.14296	0.117721
1290	Hnf1b	1.04531	0.778038	0.950327	0.717101	1.14951	0.562994
1291	Taf15	1.20178	0.00188004	1.13415	0.0390207	1.01502	0.843804
1292	Cdc27	1.00053	0.994187	0.997355	0.976647	1.00356	0.961528
1293	Mettl2	1.12277	0.362342	1.08677	0.514979	1.25722	0.00371169
1294	Tlk2	1.21483	0.00170887	1.05881	0.103203	0.978774	0.657885
1295	Rffl	1.10867	0.258632	0.851197	0.0366641	0.932582	0.540471
1296	Lig3	0.953074	0.598642	1.01456	0.825189	1.18505	0.156799
1297	Map3k3	1.01695	0.793797	0.915933	0.26061	1.01147	0.879085
1298	Ddx42	1.12131	0.0257624	1.10186	0.0699468	1.13466	0.00354453
1299	Ftsj3	1.0507	0.362694	1.0738	0.402421	1.12578	0.0475904
1300	Rnf135	0.956023	0.623381	1.05273	0.627974	0.981033	0.88055
1301	Psmc5	1.08017	0.26529	1.12583	0.0590011	1.21096	0.0458747
1302	Adap2	1.02322	0.77773	1.28607	0.0204117	1.24288	0.0125329
1303	Ern1	1.07928	0.418256	1.02821	0.707772	0.917084	0.462975
1304	Pecam1	0.928557	0.416943	0.964081	0.735866	1.22652	0.0422946
1305	Ddx5	1.0695	0.0532613	1.05593	0.156309	1.01882	0.647509
1306	Psmd12	1.06324	0.161904	1.04805	0.420293	1.11797	0.0561871
1307	Slc9a3r1	1.05955	0.280851	1.16408	0.0121093	1.09197	0.207192
1308	Nt5c	1.10013	0.144933	1.08681	0.21459	1.21283	0.127809
1309	Jpt1	0.929361	0.362115	1.30493	0.00687712	1.42429	0.00963878
1310	Sumo2	1.08444	0.395701	1.0263	0.773058	1.04741	0.465595
1311	Nup85	1.01467	0.873785	1.02787	0.776414	1.18728	0.0934668
1312	Cluh	1.09108	0.30102	1.08799	0.169095	1.1674	0.124858
1313	Mif4gd	1.19824	0.046529	1.00988	0.918728	1.05324	0.37548
1314	Slc25a19	1.2233	0.0123496	0.871347	0.0449106	0.783534	0.0183338
1315	Pafah1b1	1.06115	0.3471	0.98279	0.822213	1.04835	0.269306
1316	Tmem94	1.12859	0.215824	1.10051	0.273432	1.17361	0.115878
1317	Recql5	1.05174	0.538854	1.02161	0.793844	1.13611	0.253612
1318	Sap30bp	1.15385	0.00256885	1.06743	0.121438	1.08868	0.0250771
1319	Galk1	1.16258	0.0145723	0.801416	0.0096054	1.02179	0.831278
1320	Aspa	0.997644	0.965718	1.06439	0.384842	0.955844	0.5947
1321	Mrpl38	1.05899	0.0976433	1.12058	0.0226219	1.19738	0.000367201
1322	Acox1	1.31828	0.00168616	0.858605	0.109183	0.723863	0.0269645
1323	Srp68	1.04809	0.399585	0.957293	0.594413	1.11178	0.0716957
1324	Llgl2	1.03661	0.7399	1.18938	0.287482	1.26787	0.133536
1325	Ankfy1	0.941117	0.390574	0.951166	0.439702	1.04343	0.540743
1326	Exoc7	1.11855	0.141739	1.14022	0.0402091	1.17168	0.0575448
1327	Ube2g1	1.06133	0.129295	0.937162	0.345881	0.941295	0.230325
1328	Txndc17	1.20869	0.00379136	0.918116	0.216048	0.92365	0.113768
1329	Rhbdf2	1.15181	0.137452	1.06395	0.361171	1.0267	0.800748
1330	Rabep1	0.978382	0.844294	0.909843	0.437961	0.958855	0.716642
1331	Mfsd11	1.16697	0.1092	0.959795	0.691761	1.00434	0.974669
1332	Kif1c	1.1857	0.0250648	1.12618	0.0272018	1.12638	0.127428
1333	Sec14l1	0.977039	0.791924	1.03088	0.680399	1.14003	0.115692
1334	Mink1	1.09791	0.326801	1.07301	0.324744	1.16567	0.225688
1335	Slc46a1	1.22447	0.00220333	1.11452	0.0175033	1.00096	0.982345
1336	Vmo1	1.14546	0.280816	1.0602	0.745464	1.02239	0.883155
1337	0610010K14Rik	0.95219	0.774364	1.21646	0.295234	1.69974	0.0091438
1338	Eral1	1.18823	0.032539	1.19219	0.0300032	1.17967	0.088746
1339	Blmh	1.00743	0.91676	1.21728	0.00986127	1.27545	0.013232
1340	Cpd	0.986165	0.887894	0.956766	0.67148	0.984831	0.803715
1341	Timm22	1.07651	0.343933	1.13703	0.0805329	1.14443	0.131714
1342	Ywhae	1.06545	0.0594826	1.03043	0.442111	1.06866	0.0572984
1343	Prpf8	1.05164	0.524341	0.991004	0.901497	1.07819	0.354541
1344	Nme2	1.09885	0.0220067	0.945865	0.0804101	1.01601	0.747239
1345	Spag9	1.01552	0.814475	0.984568	0.804116	0.923509	0.276897
1346	Luc7l3	1.16838	0.00891475	1.00529	0.894006	0.924445	0.132168
1347	Ankrd40	1.08888	0.225382	1.13676	0.0777499	1.03961	0.550359
1348	Abcc3	1.26879	0.0021482	0.153132	5.22752e-09	0.262222	1.5192e-07
1349	Xylt2	1.0765	0.428746	1.0485	0.504282	1.28675	0.0408951
1350	Lrrc59	1.11272	0.0301797	1.0369	0.617001	1.15197	0.0890234
1351	Slc35b1	1.06092	0.531345	0.863568	0.0127072	1.0591	0.72426
1352	Scrn2	1.18826	0.0046475	0.990436	0.878103	0.987755	0.834307
1353	Asgr1	1.09739	0.0153015	0.988937	0.745766	1.02511	0.604798
1354	Nr1d1	1.17098	0.737651	1.1903	0.773315	0.716002	0.498388
1355	Per1	0.873828	0.729389	1.15411	0.684594	1.2479	0.710843
1356	Vamp2	1.07717	0.190673	0.96158	0.423906	0.989719	0.846782
1357	Adprm	1.21704	0.011632	0.902543	0.273373	0.913485	0.317008
1358	Acly	0.750214	0.203457	1.6193	0.0669506	1.07776	0.725389
1359	Kat2a	1.04338	0.494122	1.00651	0.900853	1.09272	0.203047
1360	Stat5b	1.04157	0.775362	0.915976	0.447623	1.08397	0.661218
1361	Lsm12	1.0919	0.237617	1.08135	0.310417	1.066	0.248025
1362	Ubtf	1.16047	0.0187093	0.93297	0.24304	1.07781	0.0950603
1363	Eftud2	0.995373	0.958612	1.13913	0.113293	1.26235	0.0407612
1364	Dcakd	1.05631	0.698605	1.09114	0.591177	1.46277	0.0293793
1365	Nmt1	1.08183	0.170076	1.0023	0.960124	1.10232	0.155841
1366	Gosr2	0.979811	0.721057	1.00193	0.971572	1.11821	0.167431
1367	Fkbp3	1.11258	0.145557	1.10467	0.208384	0.957564	0.553721
1368	Scfd1	0.969298	0.650027	0.948006	0.421279	1.138	0.363916
1369	Strn3	0.974954	0.684684	1.0439	0.719876	1.23488	0.0167816
1370	Ap4s1	0.884208	0.197795	1.05916	0.509113	1.12408	0.283091
1371	Dtd2	1.06305	0.257905	0.959317	0.578158	0.951093	0.53399
1372	Gtf2a1	1.1466	0.203705	1.03089	0.781638	1.08	0.161437
1373	Sel1l	1.1987	0.237057	0.786123	0.0582333	0.871301	0.381837
1374	Klhdc2	1.07232	0.302448	1.13122	0.112577	1.27116	0.000644878
1375	Nemf	1.02904	0.557351	0.944367	0.497478	1.07188	0.142456
1376	Sec23a	1.18675	0.000659852	0.909263	0.0407452	0.898592	0.0468674
1377	L2hgdh	1.03041	0.669998	0.906652	0.261056	0.94289	0.216035
1378	Trappc6b	1.08244	0.157083	1.00357	0.964993	1.11049	0.0994412
1379	Pnn	1.11556	0.0112063	0.99612	0.924588	1.00072	0.990625
1380	Mia2	1.1687	0.00373594	0.920213	0.0205565	0.8791	0.0249951
1381	Ptpn21	0.972759	0.887516	0.997102	0.98521	1.22908	0.376356
1382	Zc3h14	1.04738	0.372447	0.941683	0.248681	1.03063	0.477507
1383	Polr2h	0.993687	0.951744	0.989759	0.93073	0.982804	0.865871
1384	1110008L16Rik	1.16128	0.138994	1.08669	0.397634	1.16317	0.156797
1385	Psma6	1.13785	0.013305	1.08556	0.261377	1.11498	0.0119284
1386	Nfkbia	1.00353	0.982648	1.00879	0.96953	1.20452	0.400826
1387	Gstz1	1.03286	0.432937	1.05784	0.0643847	1.06319	0.121348
1388	Ahsa1	1.03013	0.653992	0.990916	0.843186	1.12508	0.116767
1389	Vipas39	1.11447	0.0911323	1.02303	0.736634	1.08301	0.203326
1390	Snw1	1.11872	0.0298014	0.986368	0.764696	1.05683	0.257748
1391	Slirp	1.02965	0.703529	1.12333	0.0627658	1.21244	0.0548546
1392	Adck1	1.13694	0.335213	1.08816	0.476343	1.29925	0.114869
1393	Mthfd1	1.03714	0.483462	1.07377	0.25964	1.05424	0.505554
1394	Ppp2r5e	0.919046	0.119378	1.01328	0.775051	1.08002	0.296998
1395	Sgpp1	1.01709	0.846189	0.972826	0.737865	1.08603	0.350591
1396	Sav1	1.26148	0.00864329	0.98588	0.837111	0.904336	0.247223
1397	Pygl	0.940233	0.269482	0.769924	0.000252081	0.780963	0.0579444
1398	Tmx1	0.998151	0.976664	1.08692	0.184841	1.13953	0.0302041
1399	Actr10	1.0642	0.270035	0.997613	0.969257	1.17416	0.0463524
1400	Timm9	0.970708	0.722177	0.978526	0.807836	1.03112	0.710424
1401	Serpina3n	1.15898	0.00310701	1.24613	0.0419134	1.16683	0.0180524
1402	Dhrs7	1.29244	0.00011236	1.145	0.0789674	1.23079	0.146097
1403	Ppm1a	1.26887	0.000936565	0.959806	0.367711	0.924016	0.282269
1404	Clmn	1.0652	0.487529	0.966007	0.662793	0.8169	0.161777
1405	Glrx5	1.12749	0.184929	0.962375	0.716949	0.899186	0.212495
1406	Hif1a	1.03017	0.625984	1.03309	0.541271	1.01012	0.873868
1407	Papola	1.08462	0.238374	0.994239	0.9178	1.06882	0.479429
1408	Mpp5	1.02574	0.682431	1.05087	0.471293	0.918778	0.143906
1409	Atp6v1d	0.976552	0.459153	0.998746	0.978609	1.02989	0.465102
1410	Eif2s1	0.916868	0.078378	1.01019	0.883829	1.17508	0.00688486
1411	Vti1b	1.1443	0.00688389	1.04544	0.367964	0.969705	0.323399
1412	Zfp36l1	1.66991	0.00394605	1.0924	0.50874	1.03734	0.769456
1413	Erh	1.07403	0.728168	1.54078	0.0155669	1.25874	0.283441
1414	Susd6	1.07277	0.651163	1.01285	0.944797	0.999684	0.998938
1415	Srsf5	1.26314	0.046953	1.01004	0.939678	0.96571	0.701233
1416	Slc10a1	1.02478	0.621056	1.05992	0.41207	1.09279	0.106264
1417	Smoc1	1.17113	0.0826895	1.07186	0.303279	1.10471	0.213173
1418	Gm20498	1.32807	0.163739	1.11008	0.52625	0.778006	0.198382
1419	Pcnx	1.05158	0.434257	0.961132	0.5085	0.970842	0.647545
1420	Pacs2	0.987171	0.894281	0.976734	0.735412	1.04247	0.731823
1421	Mta1	1.08355	0.210329	1.16995	0.0208762	1.31585	0.00052503
1422	Gtpbp4	1.08704	0.132887	1.08257	0.453787	1.00493	0.947867
1423	Zmynd11	1.06954	0.276689	1.07608	0.0747277	1.12882	0.0869344
1424	Esyt2	1.06452	0.297848	1.04463	0.584452	1.00943	0.864939
1425	Psmc1	1.05714	0.176782	1.05958	0.202393	1.15689	0.0358548
1426	Dglucy	1.11619	0.285324	0.910996	0.333891	0.930999	0.586682
1427	Trip11	1.04394	0.459537	0.961522	0.579119	1.03444	0.574573
1428	Atxn3	0.996741	0.96794	0.979902	0.822927	1.09275	0.279363
1429	Lgmn	0.903895	0.343221	1.08637	0.305221	1.17541	0.153315
1430	Golga5	1.15314	0.0175421	0.918159	0.0991135	1.02212	0.710229
1431	Pitrm1	1.01814	0.764993	0.882749	0.0462082	0.984584	0.748106
1432	Akr1c6	1.10148	0.333253	1.01688	0.837221	0.952494	0.639379
1433	Akr1c12	1.1058	0.0959455	0.959703	0.615022	0.873623	0.164046
1434	Akr1c13	1.07914	0.132702	0.881867	0.0209354	0.854459	0.0427408
1435	Net1	1.20422	0.172004	0.996795	0.978663	1.0116	0.943663
1436	Gdi2	1.11885	0.00403954	0.944573	0.254857	0.972122	0.294646
1437	Numb	1.12019	0.194419	0.959274	0.542848	0.997496	0.981055
1438	Acot2	3.31005	0.000703494	1.14333	0.52636	1.15509	0.670617
1439	Acot3	5.2196	0.00560045	0.681246	0.370818	0.805242	0.647052
1440	Coq6	0.877981	0.101259	1.04806	0.556287	1.39071	0.00494876
1441	Entpd5	1.2202	0.00210749	0.438489	4.65455e-07	0.43642	2.08699e-08
1442	Aldh6a1	1.1779	0.00231177	0.853493	0.000376599	0.921294	0.108056
1443	Abcd4	1.11429	0.196863	0.934145	0.446932	1.11006	0.0677648
1444	Isca2	1.11941	0.0429138	1.09806	0.102728	1.09265	0.0648958
1445	Npc2	1.01097	0.912515	0.99185	0.929087	1.06278	0.497546
1446	Fcf1	1.21148	0.0331414	0.959945	0.722852	0.932321	0.192921
1447	Ylpm1	1.12278	0.136486	0.980275	0.771282	1.04414	0.508276
1448	Tmed10	1.0626	0.145936	0.995734	0.921569	1.05279	0.16981
1449	Erg28	1.00118	0.98964	1.32326	0.0219907	1.0799	0.302185
1450	Ccnk	1.13605	0.0461577	1.17347	0.0323482	1.00937	0.88527
1451	Yy1	1.2173	0.0147896	0.959352	0.589762	0.946221	0.452943
1452	Wars	1.01804	0.851972	0.900094	0.151122	1.15524	0.236371
1453	Hsp90aa1	0.871697	0.228347	0.86608	0.135578	1.20428	0.132434
1454	Fdft1	0.977174	0.880671	1.91426	0.128135	1.0508	0.710938
1455	Cinp	0.939296	0.428038	1.16837	0.0626154	1.25678	0.0234855
1456	Cdc42bpb	1.09076	0.416829	0.984211	0.811937	1.0425	0.733367
1457	Tnfaip2	1.07372	0.803633	0.850814	0.636223	1.18885	0.675537
1458	Eif5	0.986739	0.828196	0.967392	0.64416	0.934733	0.283879
1459	Ppp1r13b	0.992622	0.919115	0.958366	0.582628	1.10252	0.257429
1460	Zfyve21	0.903922	0.212806	0.914679	0.352224	1.00016	0.998418
1461	Klc1	1.00361	0.962024	0.989758	0.857513	1.17689	0.121069
1462	Atp5mpl	0.92145	0.37078	0.934499	0.480429	1.02548	0.797577
1463	Trim27	1.11322	0.0211126	0.967609	0.733635	1.06702	0.442534
1464	Zkscan3	1.19604	0.0877128	0.980046	0.80342	1.0773	0.589017
1465	Slc17a1	1.26331	0.251306	1.06943	0.708502	1.43726	0.025346
1466	Slc17a4	0.977317	0.886952	1.21218	0.256557	1.60263	0.0909235
1467	Carmil1	1.53932	0.000307625	1.6652	0.0226387	1.76111	0.00111957
1468	Mrs2	1.10319	0.181082	1.03602	0.556083	1.03024	0.730959
1469	Gpld1	0.917206	0.0525009	0.862745	0.0141292	0.968549	0.472106
1470	Gcnt2	1.0168	0.738222	0.812022	0.0217499	1.01406	0.866479
1471	Tmem14c	0.957432	0.316464	1.1014	0.0984403	1.02889	0.470128
1472	Elovl2	1.12725	0.412919	1.03876	0.810709	1.00577	0.938418
1473	Hivep1	1.14	0.193419	1.24548	0.087648	1.05093	0.63707
1474	Tbc1d7	1.04834	0.711106	1.09901	0.356151	1.14769	0.531605
1475	Mcur1	1.0812	0.224027	1.03166	0.556506	0.993017	0.901257
1476	Nup153	1.05683	0.409392	0.97009	0.721631	1.05442	0.28239
1477	Tpmt	0.856774	0.00466237	0.83272	0.000688225	0.719424	0.000430084
1478	Dek	1.0494	0.405776	0.970577	0.580235	1.03846	0.401053
1479	Ippk	1.08044	0.377787	0.953349	0.739938	1.05818	0.489615
1480	Nol8	1.10939	0.338967	0.924289	0.687484	0.977826	0.885398
1481	Spin1	0.985784	0.890007	0.894627	0.347452	1.04913	0.293116
1482	Wrnip1	1.44167	0.0062372	0.875125	0.133738	0.978189	0.854404
1483	Ripk1	1.22087	0.041544	1.07727	0.237047	0.93757	0.486771
1484	Pxdc1	1.01957	0.89662	0.957735	0.854517	1.0468	0.797175
1485	Prpf4b	1.08697	0.0573181	0.987067	0.838586	0.990748	0.858111
1486	Eci2	1.37479	0.0125456	1.15738	0.382689	1.20591	0.338355
1487	Rpp40	0.845214	0.471537	1.29939	0.214915	1.67277	0.000893988
1488	Fars2	0.994056	0.938553	1.04931	0.586044	1.10086	0.263128
1489	Ssr1	0.985299	0.726812	1.12629	0.106747	1.15972	0.21922
1490	Snrnp48	1.22959	0.0236974	0.847127	0.0850577	0.870072	0.0421364
1491	Gadd45g	0.758614	0.510454	0.844049	0.748815	1.63468	0.385531
1492	Auh	1.21142	0.0311123	1.02294	0.820003	0.93023	0.480327
1493	Ptch1	1.00082	0.993184	0.986025	0.927271	1.00312	0.973007
1494	Sptlc1	1.06973	0.286852	0.956996	0.399987	1.09938	0.255982
1495	Sfxn1	0.962578	0.587863	0.930847	0.351562	0.966233	0.589151
1496	Habp4	1.06143	0.426727	0.937096	0.300846	0.961325	0.682148
1497	Ctsl	1.00088	0.992775	1.03647	0.716434	1.00075	0.991723
1498	Aaed1	1.32354	0.00235058	0.83354	0.00835183	0.912603	0.217984
1499	Lman2	1.08659	0.211843	1.00119	0.968794	1.09322	0.318074
1500	Prelid1	1.03842	0.216128	1.02434	0.485867	1.05029	0.189822
1501	Nsd1	0.881904	0.105661	0.93772	0.384077	1.11829	0.167648
1502	F12	1.10513	0.0213022	1.01321	0.74426	1.10569	0.0179335
1503	Pdlim7	1.16167	0.300356	1.03933	0.69221	1.03541	0.797188
1504	Ddx41	1.19041	0.00142705	1.01058	0.856926	1.02489	0.402963
1505	Fam193b	1.15439	0.0122663	0.941533	0.344699	0.972713	0.651313
1506	Pcbd2	0.974346	0.719441	0.962111	0.671171	1.15214	0.105823
1507	Txndc15	1.15036	0.0358562	0.99518	0.93577	1.06098	0.264474
1508	Ddx46	1.07674	0.210985	1.03277	0.698902	0.970559	0.646446
1509	Caml	1.18354	0.00186438	1.05043	0.324282	1.07797	0.139377
1510	B4galt7	1.09602	0.197117	0.965124	0.609253	1.00153	0.984581
1511	Ptdss1	1.20461	0.00115378	1.05741	0.313868	1.12653	0.107895
1512	Mterf3	1.10481	0.0259812	1.0652	0.346204	1.0837	0.079928
1513	Uqcrb	1.12273	0.00147841	1.134	0.00740346	0.989634	0.704631
1514	Cetn3	1.06173	0.3778	0.989694	0.875175	1.19029	0.013343
1515	Lect2	1.27177	0.034651	1.36848	0.000163188	1.06372	0.652981
1516	Smad5	1.01556	0.800466	0.98803	0.875687	1.03734	0.532557
1517	Hnrnpk	1.08685	0.0730535	1.12088	0.0269457	1.14329	0.0283006
1518	Ccnh	1.10242	0.362828	1.03758	0.690477	1.10275	0.317158
1519	Rasa1	1.05277	0.459798	1.01888	0.78203	1.04546	0.377858
1520	2210016F16Rik	1.03394	0.603982	1.137	0.0914122	1.24374	0.0362007
1521	Gkap1	1.16123	0.106302	0.892043	0.187862	0.964021	0.631322
1522	Naa35	1.04018	0.527799	0.96403	0.55231	1.00271	0.969913
1523	Agtpbp1	1.10469	0.46047	0.881081	0.343786	0.89127	0.32083
1524	Dapk1	1.25066	0.167329	1.16249	0.425011	1.11699	0.575497
1525	Pdcd6	1.11281	0.0803409	0.950376	0.33393	0.918623	0.0783767
1526	Sdha	0.990972	0.801256	0.968687	0.319343	0.999525	0.98708
1527	Erap1	0.988966	0.816867	0.996723	0.954659	1.02538	0.431715
1528	Cast	0.973374	0.550758	0.93994	0.243911	1.01059	0.81668
1529	Glrx	1.25346	0.00227962	0.986792	0.84076	1.05438	0.301371
1530	Srd5a1	0.682485	0.00275511	0.941279	0.486552	1.10514	0.19732
1531	Nsun2	0.929228	0.276743	0.975017	0.711797	1.09827	0.178026
1532	Med10	1.10204	0.312513	0.998798	0.989624	1.1028	0.233606
1533	Ndufs6	1.07951	0.00692384	1.07697	0.0397239	1.01665	0.640569
1534	Mrpl36	1.00466	0.967585	0.996237	0.975881	1.17273	0.193014
1535	Clptm1l	0.978215	0.646022	0.97353	0.678371	1.04929	0.516484
1536	Acot12	1.3964	0.00349285	0.937805	0.652035	0.949837	0.626759
1537	Zcchc9	1.06166	0.250029	1.02814	0.779002	1.1462	0.0956165
1538	Slc30a5	1.25122	0.0291565	0.885003	0.414101	0.96806	0.782557
1539	Rad17	1.06493	0.203466	0.926777	0.340379	0.965821	0.647676
1540	Ocln	1.07096	0.597956	0.726269	0.0469851	0.989908	0.944126
1541	Serf1	1.5983	0.00648599	1.02329	0.719432	0.887496	0.422219
1542	Smn1	1.09537	0.18655	1.08191	0.145014	1.221	0.0541884
1543	Mccc2	0.985679	0.748693	0.981932	0.685718	1.04783	0.189312
1544	Ptcd2	1.03827	0.747404	0.978476	0.776235	1.10705	0.394981
1545	Btf3	1.14695	0.00269591	0.977085	0.657053	1.01585	0.481629
1546	Ankra2	1.14341	0.190237	0.896095	0.199822	0.874056	0.195959
1547	Gfm2	0.980557	0.730482	1.01618	0.755886	1.10227	0.130931
1548	Col4a3bp	1.05405	0.64571	0.86044	0.0943728	1.02812	0.808445
1549	Hmgcr	0.613912	0.0459648	2.25843	0.0593155	0.989621	0.941777
1550	Iqgap2	1.09792	0.0434831	0.966568	0.292139	0.993158	0.858581
1551	Aggf1	1.15864	0.00282792	1.01804	0.606668	1.062	0.10341
1552	Ap3b1	1.06091	0.382608	1.07218	0.268728	1.07944	0.378684
1553	Scamp1	0.952973	0.614022	0.918179	0.289781	1.00429	0.963433
1554	Jmy	1.11752	0.341966	0.995038	0.975991	0.965553	0.789399
1555	Serinc5	1.05779	0.592115	1.0829	0.462029	1.09319	0.400481
1556	Dhfr	1.11006	0.259805	0.951178	0.627296	0.870597	0.11818
1557	Erbin	1.05825	0.373148	0.933671	0.147565	1.0083	0.904124
1558	Nln	1.04588	0.484835	0.827041	0.0117615	0.888435	0.10448
1559	Trappc13	1.00128	0.982247	0.95778	0.53427	1.1126	0.063616
1560	Mrps30	1.13832	0.0784102	0.986629	0.843678	1.13252	0.121291
1561	Psmd6	0.996601	0.951811	1.03488	0.538849	1.19225	0.0136617
1562	Atxn7	0.937861	0.376318	0.911019	0.097721	1.01803	0.848767
1563	Gm5457	0.862759	0.472887	1.26543	0.358402	1.1599	0.535498
1564	Ptprg	0.926397	0.395327	1.06831	0.452756	1.04807	0.597721
1565	Pdhb	0.987539	0.750015	1.04539	0.631336	1.01074	0.740961
1566	Acox2	0.886338	0.190633	0.913571	0.417057	1.10316	0.35124
1567	Kctd6	1.12008	0.0449426	1.16367	0.149618	1.03128	0.557588
1568	Il6st	1.1519	0.344812	0.984203	0.797658	0.877902	0.436871
1569	Plpp1	0.884067	0.237298	1.02378	0.857056	1.12199	0.315653
1570	Ndufs4	0.950652	0.497583	1.04718	0.639463	1.08562	0.219957
1571	Samd8	1.17696	0.215436	0.850195	0.145473	0.808385	0.196466
1572	Vdac2	0.966705	0.472147	1.07191	0.436892	1.09972	0.017574
1573	Ube2e1	0.936058	0.302223	0.965847	0.611461	1.146	0.117217
1574	Nr1d2	1.05095	0.822499	0.793814	0.514061	0.654467	0.219689
1575	Thrb	1.03514	0.738514	0.936936	0.402814	0.999835	0.99888
1576	Ngly1	1.13902	0.0365851	1.00634	0.916387	1.02039	0.729044
1577	Oxsm	1.05547	0.523866	0.940176	0.505281	1.09055	0.363914
1578	Fam213a	0.906792	0.279781	1.4796	0.000324807	1.34799	0.00351928
1579	Glud1	1.08601	0.0783771	1.10981	0.0461197	1.23052	0.000236035
1580	Bmpr1a	1.11475	0.200249	0.946702	0.491277	1.07349	0.397279
1581	Rtraf	1.05635	0.0598386	1.01304	0.659571	1.11585	0.0614921
1582	Nudt13	1.01966	0.850935	1.28433	0.0415936	1.14874	0.30724
1583	Ecd	1.11172	0.176687	0.987976	0.808974	1.10234	0.320296
1584	Dnajc9	1.06223	0.616337	0.912588	0.475831	0.918775	0.341778
1585	Anxa7	1.09507	0.19669	0.776117	0.01536	0.786073	0.0136127
1586	Ppp3cb	1.04885	0.508366	1.01381	0.829807	1.1233	0.134939
1587	Zswim8	1.10501	0.107868	1.10695	0.182862	1.08667	0.339835
1588	Vcl	0.99528	0.976909	1.27947	0.208688	1.3428	0.174358
1589	Ap3m1	0.83416	0.0789001	1.00797	0.925959	1.01657	0.914293
1590	Ero1l	1.0065	0.933463	0.909738	0.422679	0.9497	0.240158
1591	Psmc6	1.02971	0.626102	1.00375	0.954875	1.15848	0.0686412
1592	Mapk1ip1l	0.994966	0.927726	1.06615	0.204119	1.06201	0.390953
1593	Ktn1	1.07167	0.201775	1.09997	0.172862	1.23651	0.000855735
1594	Peli2	1.11297	0.265396	0.893556	0.0236915	0.938204	0.523338
1595	Anxa11	1.1135	0.117024	1.01715	0.785549	0.939102	0.310894
1596	Tmem254b	1.28269	0.128322	0.666076	0.221547	0.300168	0.000109737
1597	Ppif	0.949992	0.529978	1.04361	0.535437	0.947325	0.447715
1598	Slmap	1.04182	0.5446	0.972901	0.485096	0.997951	0.978049
1599	Gm49342	1.02935	0.877843	1.11691	0.569233	1.21083	0.347207
1600	Rnase4	1.01817	0.870409	1.25206	0.15829	1.026	0.848483
1601	Arf4	1.04236	0.320115	0.961736	0.563446	1.02854	0.588906
1602	Hacl1	1.23655	0.0951704	1.08988	0.635693	1.0991	0.33114
1603	Eaf1	0.991018	0.84797	0.893338	0.176992	0.942598	0.0765819
1604	Mettl6	1.15273	0.0997368	1.16721	0.086051	1.00721	0.937688
1605	Sh3bp5	0.89306	0.508511	0.996502	0.978476	1.24832	0.314093
1606	Capn7	1.1247	0.0284326	0.972636	0.50047	1.02987	0.485426
1607	Arhgef3	0.917902	0.463207	0.822426	0.0941651	1.22469	0.123098
1608	Btd	1.2974	0.00918202	1.03128	0.697819	1.08487	0.180802
1609	Bap1	1.08162	0.15145	1.00689	0.884215	0.961891	0.488759
1610	Phf7	1.05988	0.511823	1.09198	0.240034	0.969016	0.712451
1611	Dph3	1.11572	0.296928	0.906274	0.434232	1.08088	0.42817
1612	Oxnad1	0.922733	0.175926	1.11682	0.0701433	1.26399	0.00215427
1613	Gm6768	1.00578	0.979381	1.15282	0.33482	1.10374	0.684718
1614	Nisch	1.07983	0.0851276	0.99202	0.863813	1.06806	0.178435
1615	Parg	1.08341	0.0414311	0.994293	0.892401	1.01791	0.602404
1616	Glt8d1	0.908846	0.238136	0.963418	0.658949	1.36034	0.0169635
1617	Spcs1	0.892626	0.0470238	0.980419	0.70558	1.13097	0.0187561
1618	Itih4	1.22721	0.0234456	1.27546	0.0516119	1.22169	0.00538911
1619	Ebpl	1.1893	0.0462532	1.08812	0.437538	1.0067	0.926002
1620	Kpna3	1.04683	0.518652	0.940007	0.35542	1.03526	0.641149
1621	Spryd7	1.07918	0.326401	0.952013	0.665355	0.963557	0.648849
1622	Mapk8	0.953326	0.71427	0.99691	0.970754	1.15906	0.378373
1623	Ctsb	1.07673	0.333746	1.06104	0.430511	1.07497	0.108514
1624	Gata4	1.15177	0.403717	0.978179	0.912311	0.978479	0.894291
1625	Zmym2	1.04767	0.531115	1.04322	0.432148	0.983027	0.867811
1626	Cryl1	0.848524	0.168223	0.449556	0.000133718	0.548218	0.00106242
1627	Prkcd	1.11699	0.304255	0.932331	0.586501	0.938288	0.446027
1628	Eef1akmt1	0.983328	0.897868	1.18771	0.219795	1.03912	0.846134
1629	Tkt	0.930911	0.178697	0.770419	0.000402491	0.658267	0.000172338
1630	Lats2	1.04333	0.641477	0.932218	0.504074	1.0759	0.481172
1631	Sap18	0.922116	0.639692	1.00752	0.962449	1.05396	0.744266
1632	Hmbox1	1.04361	0.562953	1.00969	0.748678	1.02152	0.806588
1633	Micu2	0.907813	0.227208	0.704765	0.00177018	0.861946	0.0921343
1634	Ints9	1.01113	0.909463	0.984576	0.853478	1.16129	0.183068
1635	Extl3	0.962021	0.553951	0.956703	0.515855	1.07446	0.312956
1636	Cab39l	1.11264	0.0558158	0.994216	0.888547	1.08148	0.152147
1637	Cdadc1	1.09673	0.0651927	0.904944	0.0512139	0.970949	0.550685
1638	Mtmr6	1.00648	0.921501	1.01503	0.828847	1.09492	0.192114
1639	Mipep	0.95753	0.421072	0.962144	0.524385	0.99659	0.928986
1640	Esd	1.13079	0.00513077	0.933523	0.0653654	0.916178	0.0478676
1641	Lcp1	1.00858	0.886449	0.710582	6.52762e-05	0.695797	0.0016531
1642	Cpb2	0.79587	0.00183945	0.984837	0.813213	1.0024	0.970811
1643	Zc3h13	1.17258	0.0153138	1.07452	0.280841	1.01216	0.828996
1644	Slc25a30	2.67922	0.0163002	1.93275	0.170969	0.853539	0.671831
1645	Gpalpp1	1.12422	0.0872456	0.919815	0.127368	0.972534	0.678384
1646	Tsc22d1	0.748731	0.42053	1.20802	0.662804	1.80055	0.176676
1647	Akap11	1.00843	0.940845	0.957153	0.688248	1.02419	0.709869
1648	Tdrd3	1	1	0.969902	0.664672	0.963391	0.493006
1649	Mtrf1	1.0618	0.645027	0.986891	0.890002	1.29277	0.0559286
1650	Wbp4	1.01605	0.814347	1.1382	0.0161005	1.09869	0.297358
1651	Elp3	0.993091	0.902048	0.933671	0.154047	1.06345	0.543772
1652	Ccdc25	1.00909	0.769933	0.9932	0.907036	1.07844	0.181042
1653	Clu	1.11417	0.0143657	1.06264	0.196162	1.07788	0.0583488
1654	Ephx2	1.21443	0.000167925	1.06048	0.157086	1.1738	0.0394225
1655	Bnip3l	1.10041	0.0446131	0.835036	0.0388396	0.823192	0.0153757
1656	Ppp2r2a	1.06575	0.36626	1.08611	0.319028	0.975068	0.704563
1657	Bin3	1.10637	0.58106	1.05506	0.763918	1.17266	0.23224
1658	Sorbs3	1.04928	0.711572	0.985858	0.917534	1.01082	0.946008
1659	Slc39a14	1.15413	0.266567	1.01873	0.899609	0.951998	0.770818
1660	Bmp1	1.14118	0.111847	1.21936	0.0540182	1.12199	0.188502
1661	Xpo7	0.983998	0.791397	0.956068	0.385699	1.03963	0.625097
1662	Rcbtb2	1.13502	0.104782	1.02194	0.801582	1.12355	0.0193972
1663	Itm2b	1.23217	8.57061e-06	0.960875	0.123564	0.942877	0.180499
1664	Med4	1.19889	0.0199548	0.930111	0.204886	1.01907	0.782272
1665	Sucla2	1.03812	0.45947	1.01699	0.688106	1.03938	0.408567
1666	Uchl3	1.09664	0.314733	1.05607	0.510456	1.10849	0.17895
1667	Rbm26	1.01791	0.748285	0.981856	0.719439	1.02642	0.69607
1668	Fbxl3	0.98825	0.89547	1.006	0.943123	0.99403	0.941592
1669	Cln5	1.07186	0.617723	0.923412	0.565223	0.995559	0.958002
1670	Tgds	1.23334	0.0019458	0.902155	0.128716	0.809801	0.00244969
1671	Gpr180	1.11942	0.0630237	0.87266	0.0515066	0.840209	0.00213879
1672	Dnajc3	1.2101	0.0928581	0.856504	0.0218707	1.02499	0.836174
1673	Mbnl2	0.817091	0.0476869	0.660394	0.0115127	0.683708	0.000281589
1674	Nipbl	1.03766	0.538368	1.01475	0.81035	1.02443	0.654957
1675	C9	0.717711	0.00112191	1.13202	0.207507	0.83974	0.0762767
1676	Dab2	0.969644	0.820748	1.17303	0.214346	1.42728	0.0567493
1677	Ttc33	1.04037	0.555046	0.90388	0.15755	1.02906	0.594384
1678	Mettl3	1.13842	0.1677	0.959922	0.525086	1.08398	0.448721
1679	Dad1	1.06236	0.227392	1.01348	0.801432	1.00255	0.93913
1680	Lrp10	1.18656	0.0213144	0.980826	0.727865	0.95026	0.495104
1681	Haus4	1.2044	0.0174854	1.01185	0.865894	0.930023	0.395291
1682	C6	0.764553	0.0198515	1.20628	0.0719072	1.18951	0.238337
1683	Fbxo4	0.907112	0.230106	1.11611	0.266285	1.39546	0.0116027
1684	Acin1	1.09228	0.207691	1.08972	0.217797	1.08578	0.262421
1685	Psmb5	1.13392	0.0299542	0.942345	0.154329	0.943129	0.319575
1686	Pabpn1	1.08024	0.439421	0.960253	0.754764	0.975143	0.847432
1687	6030458C11Rik	1.03913	0.493837	1.01358	0.839288	1.01794	0.718903
1688	Golph3	1.13687	0.0204097	0.962262	0.586854	0.990923	0.823522
1689	Zfr	1.07585	0.330554	1.05062	0.38292	1.11183	0.243095
1690	Ngdn	1.1728	0.03734	1.07793	0.488895	1.27806	0.0861219
1691	Sub1	1.03751	0.616943	1.02335	0.764773	1.01171	0.850393
1692	Dhrs4	1.42487	3.81448e-08	1.00397	0.895682	1.07526	0.111184
1693	Dcaf11	1.05168	0.528342	0.963471	0.665229	0.989028	0.882081
1694	Fitm1	1.24484	0.140856	0.264423	0.000200445	0.259987	1.18623e-05
1695	Psme1	1.06658	0.0737022	0.91927	0.101488	0.938039	0.168958
1696	Emc9	1.00201	0.981895	0.845246	0.0975452	0.861624	0.0987621
1697	Tgm1	1.60883	0.039346	1.31706	0.131119	0.926514	0.715159
1698	Cideb	1.23994	5.92696e-05	1.1029	0.00455564	1.03875	0.295511
1699	Zscan26	1.16538	0.000980166	0.917787	0.162671	1.04935	0.364604
1700	Cct5	1.06321	0.267144	1.03051	0.504944	1.15801	0.0133667
1701	Cmbl	1.12135	0.0238687	0.933428	0.286837	1.08321	0.0666005
1702	Ropn1l	1.00376	0.979413	1.31727	0.0671298	1.13789	0.334124
1703	Ankrd33b	0.703209	0.00346815	1.10494	0.203475	1.03811	0.784878
1704	Tars	1.04521	0.515608	0.957365	0.667768	1.04649	0.693904
1705	Amacr	1.07722	0.246096	1.06462	0.369309	1.12297	0.0816809
1706	Rai14	1.14236	0.190245	1.2124	0.145116	1.27055	0.151871
1707	Brix1	1.16466	0.00759598	1.11399	0.180671	1.12445	0.0788845
1708	Nadk2	1.13295	0.0917897	0.939844	0.304186	0.974318	0.682103
1709	Mtdh	1.09686	0.131445	1.01747	0.748945	1.04954	0.442886
1710	Laptm4b	1.1577	0.0506438	0.85524	0.0246451	1.02983	0.723125
1711	Sdc2	1.00031	0.99724	1.10873	0.268734	1.2974	0.021374
1712	Ank	1.07234	0.159587	1.12188	0.0937463	1.18405	0.00824733
1713	Retreg1	1.06161	0.788638	1.14954	0.448074	1.02142	0.930933
1714	Myo10	0.994342	0.967262	1.01367	0.89267	1.08525	0.618797
1715	Rnf19a	1.22166	0.0132755	1.01363	0.815292	1.00537	0.930421
1716	Pabpc1	1.10667	0.0567579	0.953797	0.341266	0.95762	0.499416
1717	Ywhaz	0.994633	0.938491	0.887454	0.176624	0.987071	0.711188
1718	Atp6v1c1	1.08	0.0577833	1.02305	0.629286	1.03173	0.288425
1719	Slc25a32	1.20883	0.226515	0.950831	0.760283	0.89046	0.581605
1720	Dcaf13	1.14375	0.0144245	1.02075	0.71575	1.01425	0.760498
1721	Dpys	1.4607	0.000364886	1.04633	0.307439	1.29861	0.0122687
1722	Oxr1	1.05246	0.505493	1.07564	0.359895	1.07306	0.512248
1723	Eif3h	1.15686	0.00021855	0.982011	0.533144	1.02084	0.535998
1724	Rad21	1.10794	0.0708743	0.957004	0.25355	1.02292	0.701908
1725	Rida	1.14431	0.00272512	0.620958	3.24264e-07	0.719068	1.36244e-06
1726	Stk3	1.13333	0.109404	1.16933	0.0491571	1.07804	0.345967
1727	Khdrbs3	1.28399	0.0001321	1.20418	0.000654718	1.16591	0.00829422
1728	Eif3e	1.09728	0.0478152	0.935201	0.240806	1.02316	0.483312
1729	Emc2	0.928423	0.154918	0.990016	0.803966	1.09656	0.264935
1730	Eny2	1.10552	0.0514913	0.998521	0.980549	1.01555	0.536666
1731	Ebag9	1.31599	0.000609624	1.06134	0.267636	1.00896	0.87947
1732	Washc5	0.971545	0.720141	0.981149	0.805995	1.07084	0.452048
1733	Mtss1	1.02646	0.815153	1.03746	0.787121	1.10395	0.513655
1734	Ndufb9	1.05039	0.280482	1.11716	0.0275565	1.0784	0.0817174
1735	Zhx1	1.13071	0.102747	0.950259	0.376497	0.958881	0.571306
1736	Derl1	1.17462	0.000870122	0.908974	0.124261	0.951677	0.0620277
1737	Mrpl13	0.936992	0.351373	1.04861	0.464102	1.07744	0.348492
1738	Asap1	1.11111	0.438165	1.08844	0.0960138	0.991137	0.958357
1739	Ppara	1.21962	0.150721	0.77031	0.0956655	0.874765	0.361479
1740	Brd1	1.10366	0.231031	1.13084	0.2564	1.11271	0.389019
1741	Tef	0.989817	0.916778	0.902047	0.456907	0.732589	0.116556
1742	Zc3h7b	1.01945	0.641634	1.14679	0.00292223	1.22411	0.00489379
1743	Rangap1	0.896385	0.0194593	1.00694	0.881378	1.00922	0.864546
1744	L3mbtl2	1.15031	0.122232	0.919104	0.121528	1.04493	0.610682
1745	Rbx1	1.01866	0.811546	0.977363	0.772588	1.00864	0.837239
1746	Xpnpep3	0.944231	0.30622	0.858196	0.0622069	1.07875	0.280961
1747	St13	1.03198	0.442952	0.954371	0.210583	1.03465	0.404613
1748	Slc25a17	0.732561	0.00376506	1.05418	0.523001	1.20873	0.163885
1749	Adsl	0.873658	0.122556	1.10449	0.178399	1.25847	0.022375
1750	Mief1	1.04432	0.354588	1.05224	0.301758	0.981355	0.731481
1751	Deptor	0.990432	0.887419	0.875236	0.167374	0.883755	0.0742372
1752	Dnal4	1.10945	0.467285	1.00761	0.938453	1.2038	0.251666
1753	Enpp2	0.964365	0.771491	0.658493	0.00368303	0.606867	0.0223629
1754	Josd1	1.18771	0.0326433	0.865038	0.0752886	0.978389	0.800402
1755	Tomm22	1.01071	0.898478	0.996355	0.96688	1.2178	0.000525624
1756	Cby1	0.991599	0.954061	1.01339	0.925379	1.22192	0.251959
1757	Samm50	1.01238	0.794401	1.07523	0.2547	1.11429	0.0494992
1758	Myh9	0.916824	0.416613	1.1132	0.313679	1.2591	0.0601013
1759	Cyp2d26	1.49203	5.31984e-06	0.907715	0.0599075	0.947219	0.37649
1760	Ndufa6	1.13995	0.00185017	1.07955	0.0319655	1.10926	0.0124859
1761	Twf1	1.15001	0.0405218	1.03882	0.446708	1.04962	0.419915
1762	Smdt1	0.987378	0.736499	1.05243	0.262408	1.03762	0.221659
1763	Naga	1.11861	0.0939067	1.10336	0.123717	1.08208	0.144379
1764	Slc38a2	0.996507	0.986406	1.21736	0.546271	1.19649	0.541932
1765	Srebf2	0.84336	0.21556	1.30332	0.156066	1.33212	0.0652062
1766	Slc38a4	0.943385	0.440341	0.963776	0.612617	0.933155	0.443769
1767	Xrcc6	1.12383	0.122818	1.10145	0.137647	1.01843	0.792334
1768	Desi1	1.08429	0.137542	1.00145	0.969051	1.02197	0.708093
1769	Aco2	0.935337	0.0839023	1.04793	0.570618	1.03492	0.425424
1770	Txndc11	1.0653	0.662521	0.817976	0.31631	0.889984	0.43553
1771	Litaf	1.14748	0.315342	1.03241	0.820783	1.07395	0.62482
1772	Nubp1	1.05015	0.363098	1.08144	0.167752	1.14003	0.097412
1773	1810013L24Rik	1.0617	0.569334	1.06871	0.523952	0.928182	0.532219
1774	Bcl6	0.633846	0.174164	0.422849	0.048068	2.10367	0.174025
1775	Cldn1	1.07504	0.840075	0.88555	0.765862	1.31604	0.517746
1776	Il1rap	1.24143	0.000319193	1.08199	0.0401317	1.19772	0.000368284
1777	Anks3	1.12371	0.0940675	0.995427	0.948839	0.999786	0.997126
1778	Nudt16l1	0.974643	0.78841	1.11762	0.323854	1.20299	0.130592
1779	Mgrn1	1.10002	0.104054	0.952085	0.307438	0.99333	0.907955
1780	Crebbp	1.10784	0.21911	1.18713	0.12693	1.06511	0.490054
1781	Hes1	1.58717	0.00601362	0.927633	0.570892	1.09661	0.661135
1782	Zfp263	1.26135	0.00113705	1.146	0.161741	1.04838	0.598088
1783	Atp13a3	0.987649	0.843158	0.935103	0.342324	0.998379	0.97832
1784	Glyr1	1.04066	0.562634	1.03566	0.593933	1.15248	0.0233508
1785	Lsg1	1.04293	0.185061	0.991537	0.916497	1.17344	0.00333058
1786	Rogdi	0.923518	0.363003	1.18398	0.064553	1.47596	0.00629703
1787	Gpt	0.858972	0.00434175	1.01437	0.861053	1.061	0.342526
1788	Adck5	1.35005	0.00401488	1.04331	0.58611	1.11322	0.238994
1789	Cyc1	0.921389	0.0138655	1.02887	0.630856	1.05733	0.177547
1790	Sharpin	0.970635	0.467827	0.940293	0.266283	1.05135	0.394598
1791	Maf1	1.1329	0.162744	0.89087	0.30668	0.986651	0.834986
1792	Dgat1	1.0319	0.430303	0.913501	0.189268	1.08469	0.278749
1793	Hsf1	1.20701	0.0034262	1.12111	0.128643	1.1524	0.0357038
1794	Bop1	0.947548	0.438537	1.04739	0.374055	1.19298	0.0632043
1795	Mroh1	1.25343	0.0159036	0.947175	0.218023	1.04604	0.607693
1796	Fbxl6	1.04609	0.550857	0.935042	0.329979	1.11318	0.130973
1797	Gpaa1	1.01026	0.865961	1.04368	0.5568	1.08886	0.142094
1798	Oplah	1.25616	0.00117923	0.899964	0.144707	0.929439	0.34988
1799	Grina	1.17537	0.0109436	0.664443	8.34353e-08	0.646047	4.96355e-05
1800	Plec	0.979036	0.775248	0.936469	0.278165	0.918136	0.307379
1801	Scrib	1.0781	0.206129	0.96274	0.362735	1.08518	0.185266
1802	Tsta3	1.10932	0.0514236	1.05862	0.22059	1.07123	0.215724
1803	Pycrl	1.00057	0.992943	0.940792	0.406514	0.973099	0.699912
1804	Naprt	1.24495	0.0397644	0.915988	0.254919	1.02666	0.766114
1805	Gsdmd	0.876873	0.203748	1.11083	0.371476	1.38572	0.0460205
1806	Gpihbp1	0.892908	0.118388	1.10377	0.432126	1.23538	0.0545156
1807	Ly6e	0.583551	0.00888542	0.947799	0.725933	1.13324	0.464757
1808	Ptk2	0.967056	0.67059	0.995196	0.940969	1.09411	0.264429
1809	Lmf2	1.13596	0.150136	1.0594	0.461222	1.15721	0.130399
1810	Tymp	1.45447	0.0654391	1.25232	0.413557	1.69478	0.0267162
1811	Chkb	1.42075	9.02743e-06	1.02077	0.816422	0.961043	0.340256
1812	Arsa	1.27542	0.0128359	0.990321	0.882332	1.03892	0.714785
1813	Kif21a	1.09754	0.25836	0.958075	0.471468	0.935022	0.45092
1814	Yaf2	1.1679	0.00958813	0.914221	0.146003	0.864574	0.1312
1815	Zcrb1	1.12111	0.0878862	1.07142	0.343663	1.09059	0.147628
1816	Alcam	0.83923	0.132685	0.961521	0.653225	1.22561	0.038177
1817	Nectin3	1.20348	0.0601776	0.951909	0.602809	1.01197	0.865544
1818	Atg3	1.15665	0.00677694	1.00637	0.797302	0.983788	0.710273
1819	Slc35a5	1.07142	0.535941	0.896812	0.357178	0.919594	0.295253
1820	Gtpbp8	1.0609	0.688672	1.03045	0.826908	1.30926	0.0950735
1821	Mzt2	0.971164	0.616546	1.10745	0.161556	1.203	0.0361396
1822	Ube2v2	1.11285	0.271952	0.965991	0.729203	1.09268	0.484349
1823	Fopnl	1.04245	0.418026	1.1	0.101918	1.13552	0.0572692
1824	Nde1	1.01312	0.912962	0.925227	0.477739	0.990398	0.949559
1825	Mpv17l	0.521786	0.000140478	0.619848	8.83936e-05	0.623143	0.0288919
1826	Pdxdc1	1.09598	0.0236114	0.948522	0.208064	0.964079	0.25938
1827	Ntan1	1.16201	0.160365	1.06341	0.461399	1.04596	0.559236
1828	Rrn3	1.04184	0.625073	1.29097	0.199361	1.05322	0.573124
1829	Bfar	1.15285	0.0825523	0.897487	0.322515	0.920911	0.292122
1830	Parn	1.07601	0.383658	1.07199	0.360114	1.20396	0.122506
1831	Naa50	1.08864	0.11844	0.987901	0.880495	1.01092	0.809947
1832	Mrpl40	1.14879	0.044427	1.11696	0.104148	1.14232	0.132969
1833	Gbe1	1.0473	0.37819	0.794951	0.0105137	0.77424	0.000843987
1834	Zbtb20	0.808531	0.129293	0.734775	0.0551836	0.856903	0.229662
1835	Usp7	1.17507	0.0144284	0.975811	0.610488	1.01284	0.81942
1836	Pmm2	0.988636	0.813419	1.08878	0.0177413	1.20997	0.099606
1837	Trmt2a	1.0883	0.265981	0.988001	0.867595	1.09478	0.241787
1838	Crybg3	0.947805	0.453991	1.10043	0.377318	1.16565	0.075661
1839	Riox2	1.02092	0.845799	1.06749	0.581541	1.19207	0.0908995
1840	Cpox	1.29073	0.000704895	1.29575	0.000847402	1.26038	0.00160501
1841	Cldnd1	1.13425	0.133437	1.09708	0.303046	1.14707	0.0187732
1842	Klhl22	1.05773	0.492594	0.957392	0.611683	0.980544	0.868514
1843	Nit2	1.14042	0.1698	1.12376	0.321647	1.08002	0.388845
1844	Tomm70a	1.10391	0.0749289	1.03506	0.431919	1.04218	0.406518
1845	Tfg	1.1361	0.120402	0.999336	0.993134	1.14381	0.116389
1846	Thap7	0.99529	0.954714	0.942102	0.457091	1.04197	0.578974
1847	Lztr1	1.03882	0.450285	0.933412	0.169718	1.1682	0.031562
1848	Snap29	1.09156	0.0714266	0.917269	0.10889	0.964878	0.401414
1849	Serpind1	0.951017	0.480211	1.10888	0.178582	1.22659	0.0406599
1850	Sdf2l1	1.34811	0.265381	0.721106	0.0390194	1.10822	0.715441
1851	Dlg1	1.11955	0.079065	1.12308	0.00466478	1.11518	0.165748
1852	Ppil2	1.15921	0.0627459	0.983042	0.800648	1.05178	0.383879
1853	Senp5	1.02815	0.588978	1.0215	0.767959	1.03755	0.551098
1854	Ncbp2	1.06949	0.429332	0.942984	0.457603	0.986714	0.873941
1855	Top3b	1.042	0.632464	1.01178	0.89585	1.08724	0.487441
1856	Pak2	1.00803	0.909263	0.971067	0.706736	1.0758	0.155442
1857	Wdr53	1.28597	0.00963638	1.02121	0.699727	0.983579	0.831399
1858	Dnm1l	0.955413	0.334276	1.14379	0.00541044	1.24877	0.015757
1859	Igsf11	1.29739	0.0118577	1.25899	0.0397681	1.32015	0.09181
1860	Tnk2	1.0006	0.995464	1.0754	0.401008	1.22654	0.0251078
1861	Yars2	1.08639	0.261473	1.1078	0.290975	1.17619	0.00815418
1862	Tfrc	0.53592	0.000375031	0.921031	0.557889	0.950422	0.735425
1863	Fyttd1	0.920081	0.0935638	0.946617	0.469903	1.0225	0.759206
1864	Osbpl11	1.10823	0.0969254	0.993834	0.907681	1.04183	0.611225
1865	Snx4	1.00192	0.972981	0.974926	0.689027	1.0267	0.671427
1866	Nr1i2	0.95087	0.649497	0.971915	0.752514	1.13473	0.450307
1867	Zfp148	0.913664	0.0960057	0.991469	0.850285	1.15943	0.00697169
1868	Gsk3b	1.00184	0.983161	0.940893	0.228294	0.929179	0.446868
1869	Umps	1.05193	0.739908	1.18096	0.180342	1.19192	0.312088
1870	Itgb5	1.11654	0.41434	1.09515	0.50849	1.20262	0.184749
1871	Hgd	0.878921	0.19925	0.993513	0.94476	0.967773	0.681533
1872	Rabl3	1.06596	0.562843	1.02322	0.835508	1.062	0.664967
1873	Gtf2e1	0.849368	0.0786973	0.950364	0.501148	1.19865	0.113887
1874	Mylk	1.09658	0.336832	1.24596	0.0263327	1.27829	0.00291603
1875	Ap2m1	1.00668	0.891289	1.05841	0.238578	1.16454	0.0849897
1876	Clcn2	1.00009	0.998718	0.930442	0.347545	0.917983	0.240643
1877	Pdia5	0.877017	0.0804524	0.965739	0.640201	1.04296	0.671811
1878	Thpo	1.16766	0.203216	1.27927	0.0840906	1.2164	0.17236
1879	Dirc2	1.11349	0.148078	1.05044	0.418605	1.12603	0.069972
1880	Ehhadh	1.44249	0.001298	0.939878	0.428325	1.11894	0.340236
1881	Senp2	1.03349	0.575874	0.975562	0.791346	1.0315	0.52847
1882	Tmem41a	1.17558	0.148758	0.816239	0.0169912	0.807858	0.0754074
1883	Tra2b	1.0346	0.548228	1.13519	0.182945	1.33427	0.000487485
1884	D16Ertd472e	1.0067	0.936894	0.979371	0.833587	1.03709	0.61622
1885	Cxadr	0.796912	0.189552	1.05724	0.767542	1.2178	0.280063
1886	Usp25	0.966634	0.596409	1.15002	0.0480856	1.1831	0.0453467
1887	Ahsg	1.01536	0.818252	1.04867	0.495086	1.1659	0.0175125
1888	Fetub	1.26665	0.000275952	0.815131	1.97427e-06	0.873588	0.0673568
1889	Kng1	1.2044	0.00462767	0.93155	0.263624	0.976171	0.648103
1890	Hrg	1.3286	8.07363e-05	1.00272	0.950814	1.00369	0.951452
1891	Eif4a2	1.13269	0.0412653	0.864108	0.0284488	0.906824	0.125925
1892	St6gal1	1.29842	0.0291147	1.2655	0.0542068	1.25041	0.0545523
1893	Masp1	0.85702	0.0119251	1.01137	0.820684	1.11524	0.197522
1894	Mrpl39	1.15756	0.00178964	1.07036	0.0398641	1.09691	0.0995081
1895	Atp5j	1.01027	0.824421	0.998718	0.980559	1.03614	0.471768
1896	App	0.987663	0.881683	0.939704	0.479163	1.26202	0.00555558
1897	Ets2	1.23099	0.000358307	0.947324	0.388997	1.06739	0.322662
1898	Dyrk1a	1.05951	0.476099	1.03077	0.611894	1.10113	0.278322
1899	Vps26c	1.13602	0.227083	0.946791	0.55203	1.01782	0.860009
1900	Kpna1	0.995984	0.95423	0.946921	0.459393	1.02589	0.595856
1901	Parp9	1.16302	0.184093	1.02195	0.825132	0.990463	0.939773
1902	Pros1	0.943393	0.562778	0.906368	0.428665	0.928971	0.187387
1903	Psmg1	1.05046	0.313038	1.05336	0.434149	1.12185	0.0822487
1904	Brwd1	1.00267	0.968955	0.896532	0.295955	0.980388	0.735117
1905	Pigp	1.01756	0.871017	1.02826	0.800246	1.10883	0.416571
1906	Dop1b	0.728288	0.0194995	0.818358	0.102075	0.999921	0.99946
1907	Rcan1	0.970248	0.718808	1.28191	0.296384	1.28592	0.210536
1908	Itsn1	1.07684	0.539436	1.09628	0.311529	1.18485	0.336554
1909	Son	1.01234	0.744387	1.00756	0.89321	1.06861	0.039238
1910	Gart	1.04048	0.563807	1.05465	0.417775	1.10085	0.16701
1911	Ifngr2	1.34491	0.0100065	0.967027	0.718185	0.924018	0.353176
1912	Ifnar1	1.10469	0.0833304	0.98051	0.763868	1.0639	0.10786
1913	Ifnar2	1.22566	0.00131744	0.888858	0.0364934	0.865761	0.00798567
1914	Cfap298	1.0745	0.401789	1.00588	0.930401	1.12355	0.32257
1915	Paxbp1	1.0678	0.0806974	1.02987	0.638857	1.05153	0.242524
1916	Sod1	1.29922	8.12904e-06	1.05788	0.0893721	0.99268	0.885629
1917	Scaf4	1.12092	0.0811938	1.02391	0.595914	0.967842	0.603858
1918	Kansl2	1.08298	0.321606	0.859155	0.119169	0.907888	0.0820095
1919	Adcy6	1.18418	0.0068717	0.721636	0.00252394	0.769488	0.0154924
1920	Tuba1b	1.10357	0.41801	0.932478	0.606367	1.01018	0.938507
1921	Tmbim6	1.28272	0.000407264	0.949132	0.193672	0.929806	0.182337
1922	Gpd1	1.30968	0.00800064	1.07417	0.405837	1.00533	0.959836
1923	Cox14	0.941095	0.465209	1.04804	0.53872	1.10916	0.325591
1924	Lima1	1.15014	0.317352	0.927168	0.589243	0.911593	0.464517
1925	Larp4	1.06405	0.264998	1.21855	0.0616661	1.04224	0.44045
1926	Atf1	1.07098	0.38466	0.98986	0.884084	1.07877	0.320509
1927	Slc11a2	0.939387	0.354685	0.96837	0.619155	1.10767	0.407424
1928	Cela1	0.575096	0.0283367	2.25854	0.00014277	2.3594	0.000176315
1929	Krt18	0.8928	0.451069	1.0016	0.992712	1.51238	0.12225
1930	Csad	1.30338	0.306096	0.670925	0.151141	0.742393	0.263749
1931	Soat2	1.31903	0.000910058	0.891228	0.287888	0.958257	0.570361
1932	Prr13	1.1097	0.146994	1.00331	0.965133	0.980707	0.793723
1933	Tarbp2	1.03952	0.624647	0.998771	0.986706	1.074	0.419279
1934	Calcoco1	1.37204	0.00138069	0.874012	0.190394	0.832611	0.0707886
1935	Fabp2	2.07133	1.94158e-06	0.893181	0.043502	0.788269	0.0187882
1936	Cdkn1a	0.893885	0.685702	1.76422	0.102172	2.98387	0.0151667
1937	Nus1	1.08956	0.191572	0.88242	0.106736	1.04584	0.334959
1938	Rgn	1.02986	0.64816	1.08375	0.0871872	0.994497	0.948953
1939	Slc10a2	0.918455	0.616871	1.17666	0.527866	0.75104	0.194269
1940	Akirin1	0.987521	0.731424	1.08014	0.214577	1.20521	0.000813071
1941	Gtf2ird1	1.03824	0.718548	0.736909	0.0373542	0.940303	0.622707
1942	Noct	0.644349	0.113081	1.0512	0.87714	1.40438	0.496302
1943	Ndufa5	0.918137	0.18922	0.956853	0.479824	1.10682	0.155298
1944	Msrb2	1.10991	0.356101	1.24467	0.0732802	1.26023	0.152689
1945	Denr	1.08745	0.0230771	1.02083	0.707468	1.05692	0.121571
1946	Prmt5	1.06962	0.188572	1.00842	0.879851	1.03664	0.57196
1947	Sympk	1.01172	0.853659	1.12054	0.0280395	1.18952	0.0788241
1948	Nagpa	1.17745	0.0217821	1.07538	0.310964	1.20612	0.01019
1949	Ivns1abp	1.00182	0.988124	0.77952	0.14905	0.81846	0.262871
1950	Rpp14	1.17697	0.196438	1.0079	0.956937	0.95684	0.696117
1951	Gps2	1.28388	0.007413	1.0586	0.40677	1.17649	0.115789
1952	Bsg	1.14399	0.000178702	1.03113	0.341733	1.03904	0.151332
1953	Cpn2	1.03393	0.681314	1.124	0.175128	1.18681	0.0668339
1954	Vwa5a	0.979397	0.79077	1	1	1.06747	0.268264
1955	Il15ra	1.36017	0.00209954	0.919981	0.575268	0.863561	0.0802341
1956	Serping1	1.18193	0.0157891	1.16968	0.0245037	1.10248	0.0838314
1957	Ccl25	1.17469	0.0826821	1.07838	0.441306	1.26582	0.0239436
1958	Kcnk5	0.635182	0.0589789	0.854661	0.400123	1.10671	0.654877
1959	Parp3	1.00604	0.959845	1.24607	0.0631455	1.31712	0.0762525
1960	Acy1	0.955648	0.524844	1.00881	0.913914	0.897089	0.19567
1961	Creld2	1.28952	0.333341	0.614879	0.170497	1.07624	0.772706
1962	Ube2j2	1.12256	0.011857	1.05212	0.276398	1.03252	0.356227
1963	March5	1.20237	0.000671483	0.939964	0.369328	0.90179	0.080442
1964	Trip6	1.07842	0.351006	0.879582	0.132599	1.18477	0.0627435
1965	Agap3	1.07771	0.140357	0.961021	0.505651	1.02135	0.746213
1966	Tmem176a	1.10465	0.314981	0.95523	0.724311	1.09657	0.12346
1967	Pisd	1.07226	0.468521	0.983754	0.859609	1.15612	0.0969768
1968	Tpi1	1.01105	0.872813	1.0753	0.416585	1.10346	0.294667
1969	Rab12	1.18404	0.0890825	1.11652	0.268004	1.23067	0.110197
1970	Pcbp4	1.11673	0.401018	0.930748	0.395191	0.957594	0.785285
1971	Ccndbp1	1.15433	0.154817	0.943928	0.536545	0.978188	0.789652
1972	Ogfod2	1.02605	0.645084	0.932701	0.213726	0.993318	0.908307
1973	Mrps23	1.14933	0.0245804	1.03941	0.569973	1.04389	0.395482
1974	Sfi1	0.953033	0.545325	1.02818	0.677412	1.11112	0.26256
1975	Pigx	0.944389	0.522936	0.88408	0.20125	1.04961	0.562884
1976	Rsph3b	1.23757	0.00748716	0.973182	0.667773	0.991685	0.89889
1977	Slc22a1	1.16031	0.00314012	0.785848	0.000296456	0.761173	0.000964736
1978	Igf2r	0.966263	0.501805	1.00893	0.827274	1.0154	0.772712
1979	Acat2	0.923907	0.468323	1.31698	0.133402	1.0413	0.538523
1980	Chd1	1.08125	0.275697	0.983228	0.86162	0.998552	0.981811
1981	Mpc1	1.30893	1.87137e-06	0.87854	0.0186961	0.878773	0.0747632
1982	Phf10	1.06688	0.206656	0.991117	0.840811	1.00385	0.940339
1983	Hcfc1r1	1.2514	0.00015751	1.1228	0.0949935	1.02836	0.53988
1984	Tnfrsf12a	1.26785	0.138675	1.01576	0.866177	1.16923	0.325725
1985	Mut	1.01094	0.823486	0.958888	0.392141	0.961115	0.346928
1986	Cdc5l	1.13342	0.0215648	1.01353	0.783071	1.08896	0.0669868
1987	Aars2	1.18215	0.0478477	1.09717	0.177727	1.17235	0.124451
1988	Mrpl14	1.15025	0.0232046	0.986001	0.845678	1.07685	0.198171
1989	Slc29a1	0.876223	0.0916222	1.13658	0.127882	1.23874	0.0416351
1990	Hsp90ab1	0.956089	0.612461	0.90819	0.129321	1.06692	0.472765
1991	Vegfa	1.07724	0.200199	1.11694	0.0128821	1.06672	0.242571
1992	Gtpbp2	1.02764	0.558152	0.927459	0.293102	0.971436	0.459585
1993	Enpp5	0.904029	0.211159	1.19653	0.044116	1.0987	0.417483
1994	Cyp39a1	1.26571	0.113249	0.876823	0.22422	1.26976	0.127818
1995	Mrps18a	1.01519	0.778429	0.967867	0.561422	1.0096	0.838083
1996	Rrp36	1.21608	0.0481238	1.02178	0.776785	1.05223	0.576567
[truncated: 5,546 more rows]
