# Supplementary material for: Nrf2 plays a critical role in the metabolic response during and after spaceflight
Source: Commun Biol. 2021 Dec 9;4:1381. doi: 10.1038/s42003-021-02904-6 (PMC8660801; doi:10.1038/s42003-021-02904-6)
Supplement: Supplementary file 8 — Supplementary Data 6 [file 42003_2021_2904_MOESM8_ESM.xlsx]

## Sheet: Cerebrum_11464
Supplementary Data 6
Statistical results of RNA-seq analyses in Cerebrum. Fold change of TPM and P values of two-tailed t-test.
No.	Gene symbol	FL-WT vs. GC-WT		GC-KO vs. GC-WT		FL-KO vs. FL-WT
		Fold change	P value	Fold change	P value	Fold change	P value
1	Gnai3	0.984649	0.738439	0.929157	0.218724	0.95641	0.395327
2	Narf	1.00168	0.978155	0.933199	0.373768	0.93139	0.0401742
3	Cav2	1.00939	0.900383	0.927698	0.447193	0.959266	0.67004
4	Klf6	1.00042	0.995214	1.01817	0.791475	0.916684	0.0720859
5	Scmh1	0.964856	0.506627	0.990034	0.862104	1.02622	0.568043
6	Cox5a	1.03269	0.503654	1.00913	0.86502	0.969453	0.591027
7	Wnt9a	1.075	0.343349	1.13182	0.120461	1.08076	0.427275
8	Fer	1.01919	0.848922	1.01627	0.853309	0.991731	0.924594
9	Xpo6	1.02591	0.544381	0.985674	0.811068	0.966079	0.0913922
10	Tfe3	1.06586	0.0827842	1.02326	0.460671	0.944077	0.173639
11	Axin2	1.05935	0.411926	1.05731	0.494188	1.04403	0.496795
12	Brat1	0.980882	0.692759	0.963089	0.373852	1.01567	0.744103
13	Gna12	0.967539	0.214553	0.983179	0.449731	0.956049	0.197448
14	Dlat	1.0027	0.859193	0.965691	0.110877	0.959829	0.0615458
15	Sdhd	1.03284	0.313038	1.00901	0.842004	0.97551	0.21789
16	Ccnd2	0.940128	0.282083	0.966249	0.733103	1.02061	0.758414
17	Gpr107	0.972625	0.495595	0.982952	0.747875	0.990745	0.801614
18	Nalcn	0.978917	0.825125	0.955779	0.661668	0.960624	0.647393
19	Btbd17	1.00192	0.978607	0.95186	0.507471	0.957312	0.639757
20	Th	0.87282	0.376388	1.19077	0.193135	1.11318	0.323005
21	Drp2	0.998406	0.979992	0.938638	0.545443	0.944336	0.292961
22	Lhx2	1.03757	0.578461	1.05078	0.511843	1.03058	0.585898
23	Gmpr	1.05003	0.175129	0.973949	0.591847	0.943371	0.126763
24	Mid2	0.978731	0.824411	0.991662	0.92702	0.984714	0.856206
25	Dgke	1.03578	0.573993	0.982962	0.804993	0.937536	0.238676
26	Scpep1	1.03363	0.507614	1.05889	0.150347	1.03968	0.55716
27	Mnt	1.05243	0.29564	1.03394	0.51423	0.973315	0.556784
28	Hddc2	0.914434	0.258874	1.11346	0.241258	1.04123	0.661138
29	Tpd52l1	1.04772	0.339599	1.12299	0.0497379	0.969118	0.403582
30	Cdh4	0.990837	0.85936	1.06978	0.353346	0.947332	0.340004
31	Ckmt1	1.06207	0.0652127	1.00132	0.961199	0.971963	0.357407
32	Arvcf	1.00302	0.950628	1.08185	0.192229	1.06442	0.0447702
33	Comt	1.01443	0.76284	1.01126	0.827806	0.959808	0.426978
34	Rtca	0.978281	0.605589	1.02183	0.607897	1.0357	0.54924
35	Dbt	0.920406	0.199624	0.899599	0.148108	1.01337	0.856484
36	Dazap2	0.963297	0.131131	0.937055	0.0246701	0.953691	0.0330236
37	Mcts1	0.981906	0.643141	0.948942	0.133889	1.02318	0.562564
38	Trappc10	0.998277	0.968837	0.947977	0.255295	0.931084	0.164271
39	Ccm2	0.985369	0.763373	0.912719	0.0723747	0.938544	0.109914
40	Tbrg4	1.05228	0.0712198	1.02215	0.425297	1.0173	0.7546
41	Ndufa9	1.00957	0.781814	0.975392	0.556379	0.974882	0.500618
42	Cttnbp2	1.03199	0.570819	0.9089	0.34807	0.951482	0.315765
43	Galnt1	0.949767	0.335291	1.00262	0.952921	0.967751	0.458342
44	Mkrn2	1.00494	0.890247	0.972394	0.404697	1.00166	0.959035
45	Raf1	1.01381	0.697336	0.96485	0.486965	1.0169	0.616907
46	Pdgfb	0.955156	0.540896	0.982655	0.750704	1.01716	0.834078
47	Acvrl1	0.91786	0.138766	0.895809	0.0717336	0.99178	0.881453
48	Grasp	1.03789	0.550258	1.05162	0.713048	0.964742	0.611662
49	Acvr1b	0.996038	0.931396	0.973917	0.644804	0.962821	0.356903
50	Tom1l2	0.991551	0.855305	0.96282	0.501805	0.95072	0.35278
51	Zfp385a	1.05306	0.0491087	1.01736	0.660128	0.990877	0.655374
52	Gabra2	1.02263	0.699906	0.927235	0.144744	1.00675	0.928784
53	Wdr77	1.01953	0.660038	1.01295	0.76942	0.971391	0.599443
54	Atp5f1	1.03542	0.0518412	1.00199	0.932497	0.982839	0.526938
55	Sox9	1.10112	0.35787	0.972732	0.823119	0.996646	0.980236
56	Hnrnpd	1.06867	0.117123	1.07157	0.179677	1.02423	0.373182
57	C1d	1.01208	0.811918	1.03903	0.664219	1.06445	0.384912
58	Gm2a	1.00075	0.967676	1.11615	0.00457466	1.05879	0.0111203
59	Krit1	0.933583	0.0649585	0.906676	0.0764182	1.01444	0.70766
60	Clcn4	1.03235	0.42555	0.966949	0.382944	0.954262	0.103995
61	Sema4f	1.04609	0.214696	1.06178	0.21163	0.957432	0.230247
62	Myo18a	0.979183	0.49607	0.989025	0.810543	0.98849	0.727532
63	Sez6	1.04399	0.365458	1.00924	0.888596	0.962926	0.399579
64	Kat2b	0.940805	0.0897251	0.925071	0.329165	0.976943	0.661576
65	Rab5b	1.0065	0.748739	1.0311	0.33969	0.984304	0.536837
66	Spg7	1.04716	0.106969	0.973217	0.499471	0.94676	0.131171
67	Rpl13	1.08159	0.203807	1.10989	0.113987	0.985654	0.839164
68	Chmp1a	1.01607	0.658436	0.979985	0.51581	0.967048	0.408605
69	Rpa1	0.983963	0.659041	1.01922	0.607137	0.986537	0.504054
70	Serpinf1	0.97494	0.665283	1.20182	0.0021151	1.00282	0.960348
71	Tubgcp3	0.994405	0.909111	1.07689	0.198269	1.0761	0.0638417
72	Polr3d	0.95852	0.387439	0.99575	0.929641	1.01958	0.552642
73	Tcf7	1.12437	0.19086	0.956765	0.661713	0.892666	0.192505
74	Ddx3x	1.01854	0.780681	0.980705	0.79251	0.958406	0.506591
75	Slc5a5	1.09321	0.0987431	1.21721	0.0289182	1.0684	0.116955
76	Kcnn3	0.918872	0.660759	0.862646	0.53849	0.913911	0.597444
77	Usp32	0.983685	0.851399	0.943405	0.518271	0.937561	0.509066
78	Car4	1.03289	0.473639	1.05946	0.346255	0.912229	0.07163
79	Zfp512b	1.10711	0.0081259	1.03826	0.630446	1.00975	0.833121
80	Dnajc5	0.89861	0.296866	0.961257	0.694894	0.986399	0.903966
81	Tpd52l2	0.982657	0.480405	1.00555	0.868615	1.03294	0.291582
82	Fmr1	0.996917	0.954965	0.951806	0.446839	0.953358	0.345006
83	Bcl11a	1.00869	0.763637	0.925871	0.112423	0.959084	0.11177
84	Pxmp4	0.908972	0.111976	1.03374	0.478953	0.974158	0.728045
85	Dlg3	1.02383	0.319212	0.96345	0.141145	0.981374	0.368635
86	Smarcb1	1.0137	0.735411	1.00802	0.849348	0.968123	0.408679
87	Hip1r	1.03356	0.190121	1.0095	0.766439	0.995201	0.880534
88	Nsun5	1.00257	0.972393	1.01593	0.81871	1.04781	0.556021
89	Top1mt	1.11749	0.0621999	1.12515	0.0646448	0.97205	0.636935
90	Gm38393	0.726526	0.11998	0.78	0.201014	1.02231	0.877441
91	Mmp14	1.03628	0.76211	1.51346	0.0139699	1.32288	0.0113941
92	Oxa1l	1.01812	0.569313	0.998673	0.973237	0.984816	0.62771
93	Heatr6	1.04402	0.301329	0.954507	0.496319	1.01529	0.705431
94	Ilf2	0.970484	0.208718	1.00642	0.843103	1.00937	0.782052
95	Chtop	1.01622	0.445935	0.98599	0.48557	0.981358	0.555397
96	Snapin	0.989273	0.826244	0.984569	0.701528	1.02685	0.591773
97	S100a6	1.05007	0.697261	1.33152	0.0473365	1.05104	0.678416
98	Mapk7	1.09543	0.17967	1.06433	0.264969	1.02607	0.776626
99	Epn2	0.989477	0.794053	1.03335	0.531701	0.98798	0.744199
100	B9d1	1.19178	0.0643526	1.15218	0.31618	1.03889	0.623495
101	Sec24b	0.977039	0.682309	0.98911	0.878289	1.02323	0.690397
102	N4bp3	0.924407	0.0974709	0.961947	0.385033	0.988274	0.872685
103	Rmnd5b	0.992293	0.850278	0.955104	0.487981	0.962294	0.471589
104	Nhp2	1.0526	0.319555	1.10451	0.105211	0.994061	0.92492
105	Vps9d1	1.09585	0.0722766	0.997936	0.968196	0.973388	0.558283
106	Zfp276	1.03217	0.62462	1.0708	0.470512	0.978516	0.794177
107	Mfsd10	1.01881	0.804045	0.90129	0.153736	1.00006	0.999446
108	Luzp1	0.928489	0.567844	0.855827	0.335883	0.948669	0.683509
109	Kctd10	0.962536	0.471169	0.966007	0.505015	0.947053	0.33523
110	Poldip2	1.02224	0.401381	0.993717	0.839216	0.957266	0.151821
111	Ift20	1.06385	0.162092	0.972949	0.648558	0.995946	0.91508
112	Col6a1	1.17934	0.147814	1.17852	0.114994	1.1848	0.10063
113	Pcbp3	0.986852	0.73581	1.00972	0.74424	0.961206	0.449378
114	Lgals9	0.941069	0.299353	0.886066	0.0704634	0.857668	0.0830821
115	Araf	1.03561	0.119629	1.01052	0.731527	0.997586	0.944787
116	Cfp	1.06623	0.601651	0.939304	0.645709	1.08096	0.504696
117	Cnnm3	1.01536	0.604811	1.01858	0.620219	0.991094	0.722009
118	Lman2l	1.00367	0.94797	0.872832	0.0725669	0.939876	0.244633
119	Mcm3ap	1.01278	0.754681	0.952741	0.399182	0.958187	0.34469
120	Pcnt	1.03329	0.615349	0.980567	0.839204	1.0041	0.944388
121	Mxd1	1.00831	0.903973	0.960657	0.729715	0.979405	0.701148
122	Gmcl1	0.987751	0.833989	0.969954	0.640049	0.975008	0.595485
123	Snrnp27	1.03968	0.272702	1.00997	0.873182	0.970719	0.514485
124	Ocrl	1.04141	0.370692	0.992346	0.866447	0.971614	0.326591
125	Calm1	0.986047	0.429969	0.933326	0.00645665	0.94421	0.00313919
126	Agpat3	0.951815	0.59049	0.987386	0.886854	0.914324	0.39062
127	Sema6b	1.00536	0.853042	1.04731	0.176025	0.982643	0.40509
128	Dpp9	1.01971	0.353796	0.943704	0.174542	0.972213	0.329584
129	Ramp2	0.942628	0.514874	0.89537	0.267615	0.833684	0.0195834
130	Lsr	0.96382	0.459168	0.878806	0.0410261	0.897477	0.170811
131	Gramd1a	1.04012	0.430272	1.04516	0.109002	1.02298	0.715263
132	Gabrg1	0.932636	0.419739	0.936968	0.373747	1.06835	0.371272
133	Ckb	0.990274	0.817427	0.952939	0.123464	0.989396	0.803558
134	Sp1	0.937724	0.467477	0.970029	0.769859	1.02522	0.759916
135	Myg1	0.977572	0.655681	0.97015	0.463803	1.08927	0.0489293
136	Rarg	1.07149	0.434107	0.997234	0.965647	1.0394	0.726065
137	Pfdn5	1.05593	0.271635	1.08649	0.295663	0.984908	0.59764
138	Efnb2	1.0295	0.604629	0.946444	0.483107	0.968949	0.367662
139	Rrp15	1.11722	0.146944	1.12771	0.0926668	1.08376	0.1968
140	Rnd2	1.02914	0.437002	1.08594	0.104246	0.986707	0.64955
141	Srr	0.971243	0.46587	0.975826	0.719717	0.996988	0.951704
142	Fndc5	0.952864	0.0882691	0.991561	0.744806	0.998145	0.946484
143	Fbxo9	0.986568	0.680416	1.02569	0.341975	0.968565	0.357936
144	Vps50	1.01214	0.768445	0.921425	0.114784	0.925358	0.100106
145	Hars	1.03894	0.233186	1.05312	0.14629	0.992758	0.812992
146	Zmat2	0.988555	0.623245	0.987651	0.762778	0.985188	0.477178
147	Smg5	0.990624	0.741122	0.943417	0.205043	0.960254	0.204172
148	Cct3	0.999787	0.993623	1.01083	0.659704	1.01478	0.427248
149	Glmp	1.00191	0.96737	0.948458	0.319733	0.92808	0.189957
150	Mef2d	0.967058	0.52255	0.986443	0.863728	0.943606	0.380281
151	Snd1	1.04232	0.117577	0.991397	0.665118	0.957606	0.125406
152	Slc19a1	1.01814	0.765874	1.0465	0.569596	0.946385	0.465553
153	Kpnb1	0.994401	0.890548	0.997471	0.949161	0.974804	0.478907
154	Npepps	1.02524	0.378613	0.98685	0.71938	1.00008	0.997577
155	Mrpl10	0.997399	0.948537	0.982902	0.639215	0.999124	0.9844
156	Cyp51	1.00429	0.9243	0.997241	0.958495	0.9728	0.446247
157	Tcf25	1.0069	0.509235	0.985932	0.497049	0.963108	0.00792472
158	Def8	0.999185	0.990358	1.00539	0.938087	0.977638	0.737573
159	Itga3	1.01243	0.869776	1.1425	0.163973	1.04583	0.452569
160	Itfg2	1.02354	0.601299	0.975792	0.675667	1.03681	0.397474
161	Nrip2	1.06846	0.323028	1.18725	0.0169495	1.0115	0.865615
162	Tulp3	1.036	0.436934	0.972392	0.592476	0.992802	0.869268
163	Gtf2h4	0.987335	0.785995	0.984104	0.769866	1.0178	0.723645
164	Tubb5	1.02451	0.40208	1.05285	0.214966	0.990514	0.770559
165	Ell2	1.01104	0.814948	0.958358	0.542863	0.976296	0.577296
166	Jup	0.996019	0.943631	1.02465	0.622554	1.01136	0.85855
167	Nom1	1.0524	0.143977	1.00256	0.939627	0.961806	0.268223
168	Ergic1	0.977698	0.242183	0.990975	0.674003	0.959891	0.0706389
169	Ifrd1	1.00755	0.893369	0.968648	0.681817	0.965197	0.552403
170	Stk38l	1.07763	0.351133	0.92316	0.295687	0.85413	0.0585232
171	Brpf1	1.04359	0.33558	1.02059	0.664168	0.960577	0.212153
172	Akr1b3	1.03355	0.390369	0.992723	0.878487	0.982381	0.744645
173	Gstt1	1.11897	0.210674	1.33826	0.00646153	1.24397	0.0268429
174	Ddt	0.970178	0.670872	0.985498	0.800232	1.01866	0.79843
175	Ddx18	0.98543	0.806628	0.989096	0.75705	1.05714	0.468136
176	Ubl3	0.98593	0.620775	0.954602	0.20714	0.979261	0.369343
177	Gramd3	0.9875	0.809741	0.839931	0.00112327	0.864346	0.249554
178	Eef1e1	0.980849	0.639207	0.929696	0.266083	1.01225	0.775763
179	Akt1	0.997662	0.902225	0.988993	0.566455	0.980315	0.250683
180	Tcirg1	1.02872	0.62281	1.02723	0.55686	1.09477	0.338465
181	Coasy	1.07646	0.188218	1.02612	0.519636	0.969518	0.625703
182	Smo	0.943607	0.454895	1.03447	0.580154	1.06963	0.426292
183	Tspan33	0.989176	0.838662	1.11189	0.103099	1.06939	0.292685
184	Crnkl1	0.945465	0.242369	1.0121	0.844213	1.02766	0.500588
185	Rin2	0.923069	0.419931	1.02468	0.78351	0.964145	0.736344
186	Chordc1	0.94044	0.504197	0.849748	0.108036	0.945502	0.489586
187	Rtcb	0.996594	0.819606	1.04058	0.0130019	1.01789	0.433926
188	Pwp1	0.992158	0.867391	0.999867	0.998547	1.0124	0.748951
189	Fbxo7	0.974333	0.528316	1.00381	0.877141	1.02039	0.716627
190	Capns1	0.997063	0.938128	1.01866	0.690625	0.99253	0.836456
191	Lrp3	0.992903	0.833746	0.988942	0.769257	0.968166	0.391955
192	Folr1	1.0546	0.641571	0.918179	0.525838	0.996587	0.98156
193	Clpb	0.995117	0.892186	0.930295	0.217568	0.972534	0.53264
194	Setp7	0.982416	0.364608	0.957761	0.0680829	0.985692	0.480223
195	Zdhhc4	1.03962	0.608043	0.999292	0.990784	0.998367	0.983904
196	Rac1	0.999138	0.957127	0.981805	0.266337	0.988218	0.430522
197	Nup214	1.02211	0.783209	0.991695	0.933586	0.9756	0.75628
198	Aif1l	0.909489	0.203911	1.14307	0.123632	1.27319	0.00239926
199	Ugp2	1.01254	0.715068	0.960949	0.313381	0.959148	0.278569
200	Trmt1	1.07775	0.186356	1.0144	0.735183	0.978536	0.657947
201	Nacc1	1.00005	0.998473	0.977364	0.469223	0.95516	0.212788
202	Nfix	0.990013	0.865125	1.00088	0.992062	0.983652	0.80059
203	Uba1	1.00592	0.848436	1.02132	0.473511	0.982936	0.595006
204	Siae	1.01881	0.713956	0.935504	0.183865	1.02443	0.637192
205	Esam	1.13874	0.0825431	1.02765	0.784769	0.895832	0.0214261
206	Spa17	0.967967	0.819162	1.17744	0.0856299	1.37957	0.0426227
207	Fam50a	1.06736	0.177464	1.09166	0.189745	1.05466	0.203971
208	Emd	0.934484	0.190673	1.02162	0.671151	1.02089	0.792441
209	Taco1	0.991471	0.925899	1.00489	0.965873	0.893202	0.180461
210	Grik3	0.977462	0.816467	0.958979	0.674016	0.988981	0.906098
211	Gria3	1.0203	0.735159	0.913756	0.296287	0.97255	0.627973
212	Npas1	1.05902	0.455806	1.11064	0.212031	0.918901	0.3429
213	Sipa1l2	0.982992	0.803457	1.04509	0.512205	0.959947	0.531329
214	Ap4e1	1.02067	0.839735	1.01849	0.901968	1.07946	0.182886
215	Blvra	1.12828	0.00662957	1.08973	0.138731	0.948002	0.183586
216	Pdzd4	0.986831	0.567157	0.985688	0.584624	0.983673	0.360371
217	Idh3g	1.02163	0.346932	1.00917	0.76208	1.00503	0.814721
218	Pnck	0.95865	0.333963	1.0126	0.835197	1.05957	0.282216
219	Ssr4	1.03702	0.491989	1.02053	0.773948	0.954796	0.354005
220	Bcap31	0.980185	0.557405	0.947979	0.220999	1.01131	0.792147
221	Fam98a	0.986687	0.543369	0.940059	0.161008	0.982516	0.590487
222	Kmt2a	1.02256	0.840696	0.913648	0.607427	1.01698	0.840829
223	Ift46	0.959875	0.391999	1.03325	0.365477	1.08109	0.16571
224	Tmem25	1.09956	0.0042342	0.96879	0.492119	0.88844	0.00889641
225	Trappc6a	0.991896	0.943378	0.855046	0.298193	0.786928	0.0103224
226	Supt6	0.972979	0.59795	0.997058	0.957991	0.984892	0.805257
227	Spag5	1.33589	0.0160774	1.05758	0.606174	0.976437	0.802899
228	Unc119	0.962756	0.488713	1.07284	0.308754	1.04696	0.426509
229	Rab34	1.30445	0.00370378	1.13583	0.269186	0.982096	0.843347
230	Sdf2	1.01533	0.772008	1.05004	0.28341	1.06648	0.297278
231	Ccne1	1.01381	0.816594	1.02389	0.72755	1.01201	0.848139
232	Psmc3	1.01796	0.60762	1.01716	0.701722	0.990398	0.70411
233	Acp2	0.984411	0.785636	0.933555	0.127365	0.933604	0.27748
234	Slc39a13	1.01861	0.79095	1.00943	0.830052	0.994573	0.946403
235	Celf2	0.961576	0.679255	0.893354	0.42612	0.93318	0.446654
236	Ddb2	1.07587	0.276828	0.984964	0.833511	0.965783	0.630828
237	Sf3a1	0.973953	0.461302	0.952279	0.232183	0.988653	0.76995
238	Stat6	1.09781	0.459754	1.08101	0.529022	0.963774	0.591489
239	Clgn	1.06611	0.202684	1.03065	0.742842	1.02274	0.689956
240	Vrk3	1.01929	0.76082	0.991117	0.855806	0.910159	0.174687
241	Smg9	1.06785	0.173167	0.971304	0.419525	0.940841	0.29834
242	Paxip1	1.03589	0.257266	1.02078	0.642509	0.96662	0.251639
243	Rmnd5a	0.976549	0.628338	0.921633	0.215187	0.946873	0.215284
244	Mov10	1.17529	0.0344338	0.862455	0.0555186	0.924263	0.248705
245	Rhoc	0.932914	0.391321	0.849314	0.0889953	0.919	0.109
246	Ppard	1.0242	0.614013	0.998458	0.980921	0.911435	0.0481293
247	Peg3	0.96271	0.729275	0.982842	0.882829	1.00543	0.959973
248	Metrn	1.16338	3.04065e-05	1.12862	0.0118782	1.00789	0.789212
249	Lmf1	1.11501	0.0404602	1.0124	0.835148	0.856863	0.0247629
250	Narfl	1.06423	0.314282	0.985323	0.760292	0.942224	0.223285
251	Daxx	0.98908	0.810906	0.947321	0.155066	0.997465	0.96212
252	Cd320	0.956506	0.503576	0.929389	0.429335	1.10744	0.0665588
253	Ipo4	1.01724	0.41234	1.01551	0.619058	0.98807	0.565114
254	Tm9sf1	1.00357	0.912663	0.98665	0.799516	0.950719	0.126655
255	Irf9	1.07071	0.469717	0.877104	0.208043	0.933726	0.458322
256	Gmpr2	1.01486	0.71588	1.05195	0.249375	1.01359	0.766202
257	Mdp1	1.07149	0.128085	1.05247	0.0283119	1.01365	0.822949
258	Dhrs1	1.06652	0.0862074	1.07154	0.179331	0.983408	0.652964
259	Ncan	0.967061	0.319121	1.02546	0.686228	0.98936	0.785638
260	Tmem161a	1.05779	0.28615	1.09918	0.0619343	1.03118	0.534032
261	Armc6	0.962046	0.234892	1.00762	0.861518	1.01016	0.77601
262	Borcs8	0.963793	0.600739	1.03233	0.621624	1.00464	0.944411
263	Slc25a42	0.976223	0.546509	0.955323	0.657961	0.873565	0.00824131
264	Snx9	1.02346	0.502389	1.04493	0.344996	1.01582	0.724738
265	Ranbp3	1.02998	0.282103	1.05415	0.135188	1.02599	0.348431
266	Ndufa11	1.01636	0.744103	1.00034	0.99524	1.00628	0.914804
267	Nr2f6	1.01027	0.856745	1.00741	0.879234	1.02683	0.647703
268	Use1	1.00751	0.899634	0.937967	0.340604	0.951385	0.483203
269	Ocel1	1.02013	0.760064	1.06113	0.439958	0.959104	0.348768
270	Dyrk1b	1.00396	0.951001	0.915598	0.366011	0.928538	0.193731
271	Braf	0.981338	0.79777	0.903102	0.319768	0.940866	0.362557
272	Ndufb2	1.03262	0.669108	0.985369	0.819673	0.985326	0.882628
273	Hltf	0.994689	0.929405	0.998638	0.984435	1.01484	0.749185
274	Prpf6	1.0176	0.625125	1.06074	0.133926	1.0384	0.349109
275	Rgs19	0.953969	0.435646	1.0028	0.959854	1.08188	0.312843
276	Rgs20	0.948664	0.134006	0.885016	0.0257669	1.00749	0.883361
277	Abhd3	0.877482	0.0332682	0.932401	0.213894	0.987916	0.790626
278	Snrpd1	1.04291	0.349044	1.10744	0.106251	1.02637	0.562372
279	Tchp	1.00584	0.851058	1.05411	0.423878	1.07811	0.0476044
280	Tiam1	1.01367	0.764469	1.07773	0.287786	0.941495	0.108095
281	Tsc2	1.02269	0.567577	0.965356	0.526845	0.942022	0.0529436
282	Slc9a3r2	0.990471	0.836475	1.02612	0.604564	0.975743	0.492148
283	Puf60	1.02567	0.454007	1.02708	0.458857	1.03352	0.114243
284	Golga2	0.99611	0.905458	1.02749	0.555728	1.02142	0.332764
285	Uck1	0.979298	0.542104	0.969978	0.309815	0.97646	0.621179
286	Ikzf4	1.00588	0.913833	1.02398	0.738532	0.996491	0.940568
287	Mien1	1.04067	0.526763	0.978368	0.730058	0.965265	0.608794
288	Axl	0.988458	0.757735	0.981941	0.786201	0.979903	0.688085
289	Tgfb1	1.02017	0.806704	1.02337	0.849723	1.00948	0.914234
290	Ccdc97	1.02789	0.26763	1.02789	0.411723	1.0024	0.940346
291	Zfp40	1.01257	0.809505	0.953505	0.315672	1.03585	0.691265
292	Akap8l	1.15142	0.0518074	1.01673	0.731203	1.05385	0.483905
293	Pdcd2l	1.16462	0.00340539	1.0216	0.675583	0.950966	0.404718
294	Gtf2f1	0.986329	0.682126	1.01717	0.581685	1.04113	0.270675
295	Clpp	1.03021	0.512515	1.06453	0.14398	1.06445	0.195088
296	Alkbh7	1.0101	0.902921	1.00634	0.949142	1.10256	0.0719344
297	Med6	1.02129	0.711829	0.983722	0.846958	1.00248	0.966664
298	Cse1l	0.980351	0.779998	0.970939	0.661777	1.00924	0.880591
299	Naa20	1.04757	0.250831	1.01036	0.812887	0.996313	0.934847
300	Prkra	0.945017	0.389911	1.05373	0.441268	1.04498	0.505877
301	Plekha3	1.02179	0.34062	0.949372	0.0854555	0.908889	0.00429636
302	Ykt6	1.00804	0.623944	1.00083	0.974429	0.951445	0.00328712
303	Baz1b	0.991966	0.843158	0.937953	0.254976	0.981276	0.549949
304	Pex6	1.02715	0.536768	0.967782	0.480948	0.984044	0.728275
305	Mrpl2	1.05245	0.309329	1.05993	0.31497	1.02195	0.549201
306	Mea1	0.989189	0.799236	1.07747	0.150874	1.05435	0.283179
307	Grin2d	1.02479	0.743609	1.0572	0.459018	1.04015	0.659236
308	Kdelr1	1.00138	0.968885	1.09868	0.0707558	1.04585	0.337047
309	Tmem143	1.09402	0.0580775	0.852234	0.01517	0.809986	0.000764061
310	Ggct	1.06426	0.279584	1.04814	0.347373	1.02155	0.732985
311	Jag2	1.00899	0.83014	0.98917	0.849668	1.00371	0.91128
312	Btbd6	1.00309	0.884613	0.9796	0.608714	1.00116	0.97753
313	Nudt14	1.02472	0.811813	0.918426	0.474501	0.905623	0.391051
314	Epdr1	0.93286	0.109597	0.9357	0.0274538	0.978879	0.703902
315	Flii	1.00823	0.703978	1.02881	0.45361	1.05355	0.112586
316	Atg4d	1.1262	0.00709761	0.987821	0.684197	0.905108	0.0150643
317	Qtrt1	1.06353	0.495022	0.929276	0.137578	1.02275	0.819844
318	Plin4	0.897145	0.669408	0.908934	0.70104	0.82387	0.577678
319	Hdgfl2	1.04864	0.21115	1.06136	0.0625136	0.989453	0.808685
320	Adprh	1.02348	0.464149	1.03945	0.420838	1.00495	0.908684
321	Tmem39a	1.05285	0.484893	1.01729	0.8063	0.930256	0.294056
322	Timmdc1	0.956423	0.295751	0.980255	0.57742	1.03361	0.442201
323	Tpra1	1.01299	0.714593	0.967094	0.464467	0.98027	0.740966
324	Nab1	1.01244	0.77477	1.02041	0.707843	1.02341	0.551084
325	Adgre5	0.896863	0.0896415	0.913019	0.185622	1.01726	0.713482
326	Il17ra	1.08426	0.372518	0.989876	0.900678	0.96253	0.718783
327	Lamb1	0.980499	0.761915	1.05683	0.349608	1.04782	0.48923
328	Kcnn1	1.00867	0.895689	0.97983	0.712208	0.92026	0.224331
329	Arrdc2	0.837151	0.424121	1.13278	0.624904	1.18854	0.632366
330	Map2k7	1.02261	0.455031	1.04012	0.344949	0.993783	0.807584
331	Timm44	1.02271	0.655273	1.01309	0.819984	1.00462	0.890181
332	Ap2a2	0.997371	0.939023	1.02325	0.517043	0.92723	0.0730301
333	Pnkp	0.999301	0.992036	1.14704	0.00983935	1.17145	0.0759302
334	Med25	1.03	0.458548	0.971686	0.46562	0.97137	0.526348
335	Bcam	0.942773	0.178655	1.14216	0.023085	1.13308	0.019406
336	Clptm1	1.02215	0.183573	0.979421	0.336075	0.951042	0.0417938
337	Tomm40	1.02776	0.431691	0.994448	0.900678	0.968234	0.40215
338	Apoe	1.02395	0.478588	1.11918	0.0152108	1.09074	0.00509838
339	Hbp1	0.925432	0.227061	0.911339	0.207682	1.02707	0.306236
340	Prkar2b	0.956476	0.282332	0.917512	0.14143	0.988277	0.720186
341	Cdkn1b	1.01848	0.571346	0.973192	0.552402	0.948418	0.102877
342	Klf4	0.907626	0.502615	0.823811	0.314007	1.08885	0.484986
343	Ap1m1	1.05816	0.0723496	1.03987	0.402182	0.974882	0.25303
344	Rab8a	0.987735	0.696446	1.01908	0.421113	1.04249	0.263257
345	Hmgn2	1.02676	0.464102	1.09366	0.10978	0.998946	0.976691
346	Fam32a	0.979534	0.57902	1.02488	0.564675	1.02135	0.590325
347	Stard3nl	0.97703	0.727667	0.974765	0.753056	0.940927	0.288041
348	Stk11	1.03053	0.554476	1.01726	0.68012	0.995935	0.922617
349	Efna2	1.02977	0.726275	1.14884	0.11211	1.01866	0.831553
350	Atp5d	1.03427	0.585881	0.990812	0.858413	0.957156	0.456397
351	Ppp5c	1.00208	0.915076	0.995584	0.804022	0.982896	0.419012
352	Cdk12	0.968321	0.798764	0.929028	0.648064	0.968492	0.803259
353	Lipe	1.06678	0.0708968	0.929168	0.328492	1.00711	0.853408
354	Pafah1b2	0.962726	0.676299	1.06113	0.479064	1.02499	0.820752
355	Tbc1d8	0.984609	0.728457	0.902088	0.136716	1.00833	0.869982
356	Cnot11	1.02349	0.439808	0.987803	0.700441	0.989935	0.723616
357	Slc2a3	0.978589	0.599641	0.993285	0.932415	0.944278	0.0118718
358	Foxj2	1.02313	0.525584	0.983577	0.800635	1.01282	0.737317
359	Sri	0.97545	0.191589	1.0063	0.794545	0.969565	0.191614
360	Dgcr2	0.964424	0.484338	1.00074	0.988076	0.971001	0.577392
361	Irf3	0.968039	0.604768	0.835997	0.00155294	0.933912	0.323687
362	Mpnd	1.04796	0.243293	1.03925	0.274322	0.978477	0.592891
363	Sh3gl1	1.0521	0.279291	0.986607	0.785653	0.974564	0.571619
364	Yju2	1.09126	0.13216	1.09355	0.134414	0.975577	0.544241
365	Ranbp2	0.955087	0.733198	0.899474	0.448522	0.958965	0.750106
366	Grk5	0.954259	0.460673	0.926667	0.156044	0.915428	0.308887
367	Dvl3	1.00178	0.961268	0.965448	0.576171	0.993056	0.78531
368	Abcf3	1.05143	0.224544	1.05356	0.292837	0.97964	0.484796
369	Eif2b5	0.996538	0.885047	0.984098	0.495365	0.966688	0.114075
370	Cyth2	1.04813	0.227139	1.11191	0.0020733	1.06008	0.209818
371	Sult2b1	1.10792	0.28748	1.00962	0.920959	0.867455	0.220039
372	Car11	1.04104	0.472035	0.884629	0.0371347	0.921705	0.123514
373	Dlgap1	1.00406	0.920025	0.980361	0.757911	0.948362	0.17492
374	Mrpl4	1.01278	0.839592	1.01013	0.863023	1.05322	0.263025
375	Keap1	1.01262	0.518011	1.00305	0.899873	0.963506	0.102383
376	Glg1	0.949421	0.600776	0.972307	0.782574	0.982222	0.863929
377	Btbd2	1.01187	0.658771	0.988554	0.780126	0.971956	0.409615
378	Csnk1g2	1.01787	0.581337	1.02152	0.551775	0.975455	0.398538
379	Abhd17a	1.01363	0.824667	0.91705	0.12391	0.921404	0.148048
380	Mob3a	0.997312	0.946297	0.960513	0.394101	1.08358	0.120703
381	Cacnb3	1.04087	0.311199	0.990888	0.770519	0.962576	0.288322
382	Ccdc65	1.01695	0.759273	1.0825	0.343532	1.11145	0.0344872
383	Ddx23	0.998941	0.972785	0.962552	0.238315	0.994363	0.858563
384	Pld3	0.971713	0.201129	0.957529	0.138408	0.962334	0.152365
385	Grik5	0.979123	0.584334	0.999653	0.995568	0.94291	0.0731353
386	Rabac1	1.0179	0.569159	0.991234	0.906105	0.980787	0.677151
387	Etv3	0.955278	0.462541	0.970691	0.740882	0.973964	0.555432
388	Prkcsh	0.994031	0.882713	0.978759	0.615126	1.014	0.666688
389	Elavl3	1.02873	0.396457	0.987955	0.69181	0.986393	0.603733
390	Rab3b	1.03664	0.43845	0.988614	0.864346	1.07913	0.0677406
391	Fcgrt	1.02508	0.690634	0.907904	0.17501	0.801488	0.00442397
392	Nosip	0.972365	0.58998	0.983269	0.728687	1.01491	0.710961
393	Pih1d1	1.02343	0.64686	1.72595	4.30214e-06	1.60785	1.52724e-05
394	Rps11	0.997642	0.957438	0.995055	0.920617	1.00847	0.858928
395	Supt5	1.00919	0.688002	0.983854	0.659476	1.01114	0.714682
396	Paf1	1.03534	0.399419	1.04498	0.289992	1.00586	0.890126
397	Timm50	0.918352	0.107183	0.991341	0.818366	1.14622	0.0281713
398	Med29	0.989975	0.871138	1.05242	0.556227	1.07173	0.161616
399	Bicd1	0.916182	0.605823	0.911258	0.624173	0.898903	0.554256
400	Ncstn	1.00465	0.89383	1.01193	0.760528	0.988753	0.664804
401	Pex19	1.04019	0.2844	0.969507	0.352258	0.906175	0.0090109
402	Phyhip	0.985382	0.655424	0.94605	0.235264	0.929254	0.0737891
403	Impdh1	1.03472	0.265465	0.969929	0.126794	0.94739	0.123707
404	Dusp3	1.01825	0.585288	0.929386	0.173367	0.958771	0.273771
405	Prodh	0.88951	0.0806831	0.857631	0.0347094	0.964929	0.522973
406	Ess2	1.0205	0.600014	1.06669	0.0672019	1.02165	0.611835
407	Slc25a1	1.00895	0.723611	1.01151	0.859161	1.00521	0.834532
408	Dgcr6	1.03215	0.627685	1.03984	0.574983	0.945487	0.342005
409	Ddr1	1.04793	0.201414	1.07098	0.120276	1.02669	0.596169
410	Ier3	1.10681	0.348052	0.937784	0.466704	0.947196	0.647561
411	Fosb	0.92533	0.592265	0.87178	0.554027	0.932985	0.636989
412	Klc4	1.06337	0.203858	1.04356	0.392255	0.98853	0.786733
413	Ercc1	1.04227	0.469158	1.03703	0.32203	1.02225	0.718145
414	As3mt	1.03182	0.683987	1.18375	0.0359629	1.118	0.142156
415	Homer3	1.05864	0.503302	1.10633	0.155557	1.04666	0.557187
416	Crtc1	1.00708	0.873069	0.943096	0.45227	0.949461	0.180815
417	Rnf215	0.968454	0.528385	0.982733	0.677147	1.01053	0.857763
418	Sec14l2	0.939275	0.0178438	0.914192	0.0113073	0.990402	0.712541
419	Aven	0.971641	0.758275	0.792179	0.00409774	0.915289	0.449483
420	Cp	0.876795	0.206628	0.947031	0.592653	0.95676	0.529796
421	Crot	0.890613	0.0133405	0.819575	0.0133749	0.880771	0.025529
422	Rps6ka1	1.05276	0.245632	1.0161	0.816525	0.929775	0.148848
423	Calb2	0.916715	0.390237	1.31462	0.0710139	1.29975	0.0201756
424	Snrnp200	0.972208	0.679456	0.947939	0.505827	0.97873	0.747953
425	Ciao1	1.03465	0.337704	1.07882	0.179264	1.0313	0.36894
426	Taf6l	1.05922	0.410011	1.00537	0.92592	0.912412	0.198805
427	Insig2	1.00263	0.955642	0.980363	0.646187	0.972593	0.603034
428	Kpna6	0.985401	0.725772	0.975834	0.652468	0.989429	0.780861
429	Man1a	1.03972	0.219463	0.920037	0.0948504	0.939011	0.190849
430	Coq8b	1.02038	0.663675	1.00391	0.938995	1.03493	0.554461
431	Brd8	1.03549	0.455537	1.02763	0.65893	1.01766	0.613543
432	Farsa	1.07343	0.140798	1.03833	0.188566	0.972223	0.600066
433	Gcdh	1.00091	0.980248	0.966556	0.335278	1.07347	0.248259
434	Mast2	1.05984	0.0954321	0.956778	0.393124	0.961198	0.222406
435	Rad23a	1.03815	0.405097	1.00178	0.965482	0.960338	0.397616
436	Calr	0.965707	0.517867	0.954385	0.427755	0.964832	0.488248
437	Nfat5	1.02147	0.854475	0.950701	0.77955	0.974016	0.804851
438	Nob1	1.01056	0.864259	1.02135	0.736382	1.18019	0.00484725
439	Ppfia3	1.04089	0.0956634	0.991492	0.764797	0.928171	0.00355947
440	Gys1	0.894945	0.0306794	0.839381	0.00668983	0.892621	0.0191405
441	Ruvbl2	1.0536	0.321846	1.08846	0.0880556	1.03288	0.524853
442	Lin7b	1.01598	0.828437	1.02782	0.739501	0.974513	0.69815
443	Bax	1.10379	0.112468	1.07156	0.274497	0.979105	0.758806
444	Tfam	0.95411	0.390023	1.00414	0.940476	0.977009	0.567694
445	Zfp81	0.992531	0.893511	0.999193	0.988597	1.01989	0.690277
446	Efnb3	0.979967	0.551094	1.01423	0.743709	1.03149	0.286279
447	Mmd	1.02454	0.355115	0.971945	0.366283	0.952506	0.197193
448	Hlf	0.970525	0.516103	0.888872	0.211848	0.938238	0.163809
449	Fam162a	1.01123	0.85281	0.954269	0.382896	1.06057	0.337886
450	Rpl8	1.03042	0.603549	1.01358	0.798436	1.00851	0.899944
451	Grm3	0.989995	0.933647	0.965136	0.802905	0.953857	0.722309
452	Ssbp2	1.01789	0.645949	1.0319	0.490239	0.989648	0.831967
453	Brinp2	0.962502	0.408115	0.968236	0.567896	0.947072	0.163122
454	Gstm5	0.979348	0.417045	0.994815	0.932523	1.05798	0.236948
455	Gstm7	1.20351	0.0179821	1.15794	0.0915559	0.890789	0.152362
456	Stat3	1.00768	0.928968	0.974051	0.667417	0.925426	0.383254
457	Cavin1	1.01342	0.785088	1.06844	0.268611	0.976295	0.3622
458	Map3k11	1.04359	0.522699	0.964029	0.548937	0.91886	0.126654
459	Akt2	0.934468	0.137464	0.897723	0.0870197	0.976242	0.586791
460	Dnaja3	0.963576	0.402912	0.982057	0.69616	0.978712	0.400804
461	Hmox2	1.01782	0.573504	1.02207	0.468636	0.995824	0.884231
462	Cdip1	1.00422	0.82607	1.02696	0.292743	0.970817	0.131509
463	Cwc15	0.98533	0.727171	1.02967	0.455402	1.03968	0.326001
464	Dnmt1	0.983608	0.651293	0.985764	0.770675	1.02084	0.604116
465	Ppan	1.09324	0.330437	1.07792	0.345011	1.01408	0.84661
466	Cacna1e	0.996901	0.962496	0.929934	0.484824	0.925175	0.216241
467	Cacna1b	1.02012	0.848464	0.986469	0.913489	0.969415	0.745739
468	Etv1	0.968687	0.749185	1.04127	0.74134	0.944537	0.623864
469	Kifc2	1.06388	0.0683274	0.984018	0.654991	0.942875	0.0312266
470	Psap	1.02224	0.271472	1.00206	0.936725	0.954416	0.00815575
471	Ikbkg	0.944561	0.361857	0.956955	0.558984	1.07193	0.311922
472	Atn1	1.01587	0.722702	1.00125	0.98299	1.03885	0.526646
473	Phb2	0.958549	0.196341	0.970361	0.412328	0.994133	0.8644
474	Eno2	1.00177	0.894893	0.962068	0.176204	0.937681	0.00233021
475	Emg1	1.04331	0.306962	1.02135	0.6206	1.05277	0.204094
476	Lpcat3	1.02741	0.534157	1.09047	0.117105	1.13089	0.0873884
477	Atp6v1f	1.00339	0.938993	1.04177	0.499181	1.0477	0.374925
478	Clcn3	0.948058	0.598452	0.968413	0.734393	0.968356	0.75466
479	Pde1c	0.959179	0.587612	0.940729	0.585009	0.99976	0.997894
480	Utp20	1.00186	0.979802	0.98057	0.840855	1.00138	0.985338
481	9330159F19Rik	1.01083	0.7941	0.921078	0.2233	0.988147	0.698439
482	Cul3	0.958668	0.315643	0.934743	0.106821	0.995716	0.910111
483	Sst	1.02957	0.702934	1.08872	0.318081	1.10158	0.107334
484	Large1	0.986555	0.617984	0.970692	0.400652	0.981665	0.64474
485	Ddx56	0.994824	0.858796	1.04566	0.324577	1.06015	0.119515
486	Tmed4	1.00924	0.75327	0.983781	0.575404	0.997222	0.899307
487	Bid	1.01196	0.911943	1.05182	0.63244	1.00691	0.95218
488	Ralb	0.960325	0.242266	0.978598	0.577425	0.930379	0.181692
489	Ppp1cc	1.06355	0.0519905	0.879289	0.00351211	0.913133	0.0621609
490	Dnajb11	0.950519	0.159526	0.91728	0.0149159	0.953612	0.204412
491	Tbccd1	0.966573	0.50865	0.985247	0.803575	1.03818	0.513295
492	Gab2	0.992878	0.954447	1.0938	0.58656	0.910256	0.502452
493	Coro1c	1.01094	0.720134	1.0548	0.318867	0.959071	0.309799
494	Tax1bp1	0.953279	0.0836257	0.94352	0.0552933	0.99643	0.883525
495	Ndrg2	0.9227	0.0352928	1.03426	0.332893	1.02113	0.437226
496	Mettl17	1.08878	0.128149	0.89677	0.068617	0.886895	0.034767
497	Arhgef40	1.03403	0.439347	1.17658	0.00666607	1.12123	0.0439551
498	Pnpla6	1.01579	0.715556	1.01257	0.832501	1.0162	0.420337
499	Mcoln1	1.06136	0.040514	0.991271	0.864991	0.910489	0.000229435
500	Arhgef18	0.977853	0.634012	0.975383	0.720165	0.996618	0.928824
501	Pkn2	0.909741	0.388191	0.869424	0.245623	1.04166	0.602784
502	Etfb	1.04001	0.430028	1.04535	0.58216	1.00553	0.910864
503	Stxbp2	1.15312	0.0510127	0.997847	0.979389	0.970474	0.573924
504	Sgce	0.956201	0.474533	0.960654	0.30786	1.11355	0.174115
505	Chn2	0.990617	0.889378	0.866334	0.0789234	0.863023	0.0455478
506	Wwox	1.03738	0.484908	1.09031	0.0691565	1.02902	0.52093
507	Slbp	1.02642	0.741694	1.04141	0.62514	0.981592	0.828211
508	Arid3b	1.05411	0.673662	0.863624	0.360011	0.987503	0.900535
509	Cnn2	0.909197	0.369299	1.08556	0.301916	1.13816	0.181193
510	Polr2e	1.03322	0.458462	1.04076	0.528693	0.94165	0.212883
511	Myo9b	1.05454	0.448089	0.961632	0.637739	0.986943	0.822622
512	Hdac9	0.948834	0.580329	0.978642	0.860437	0.950858	0.660474
513	Mtfp1	1.09389	0.165896	1.12522	0.0716251	0.95976	0.387016
514	Rab23	0.985534	0.797902	0.994321	0.932941	0.966446	0.55001
515	Rab11a	0.966558	0.498501	1.01459	0.707	0.995488	0.930556
516	Eif2b2	1.03011	0.535009	1.04275	0.391421	0.942967	0.223378
517	Dlst	1.0326	0.0314955	1.01885	0.138092	0.966893	0.120992
518	Ulk2	0.960325	0.505639	0.926161	0.278949	0.933187	0.284445
519	Dgkq	1.02088	0.686854	0.959383	0.462057	0.955776	0.429812
520	Chmp2b	0.959465	0.249984	0.900551	0.0143921	0.953126	0.0751629
521	Plod3	1.02911	0.454211	1.02228	0.394654	0.975447	0.605985
522	Ap1s1	1.07349	0.141702	1.03993	0.648693	0.94225	0.238065
523	Srpk1	1.04403	0.194036	0.950788	0.485291	0.961007	0.281234
524	Lbr	0.885427	0.0547398	0.924976	0.317047	1.01971	0.766871
525	Nes	1.05829	0.567596	0.894353	0.224098	0.923531	0.459334
526	Bcan	1.01738	0.522155	1.01518	0.671238	0.983398	0.558467
527	Hapln2	1.05647	0.343749	0.958181	0.608298	0.964576	0.55614
528	Prcc	1.01655	0.716505	1.06307	0.117803	1.01834	0.732538
529	Rrnad1	1.06545	0.222126	1.05576	0.362656	1.03781	0.56032
530	Hdgf	1.01636	0.601746	0.989771	0.692436	0.990027	0.771156
531	Slc25a18	1.13931	0.0909468	1.09672	0.0205018	0.992563	0.926648
532	Thop1	1.01644	0.718195	1.01485	0.738885	0.960622	0.360186
533	Apba3	1.0186	0.794157	1.0244	0.801061	0.963757	0.564771
534	Matk	1.09076	0.142918	1.00394	0.938606	0.970443	0.620901
535	Pias4	1.08816	0.153494	0.984017	0.793931	0.913774	0.112347
536	Map2k1	0.986429	0.616322	0.925421	0.160952	0.936294	0.00716822
537	Sgta	1.0345	0.294958	1.02972	0.407947	0.992979	0.718985
538	Tmem242	1.04662	0.258438	1.09138	0.132001	1.04375	0.404326
539	Dtx2	1.02966	0.625136	1.05836	0.387053	1.00918	0.888804
540	Hspb1	0.815879	0.308131	0.813006	0.228473	1.07401	0.712538
541	Syt5	1.00753	0.861938	1.02056	0.715265	0.990953	0.860854
542	Hnrnpa2b1	1.06641	0.0421414	1.04357	0.0641858	1.04127	0.29364
543	Ccdc130	1.09531	0.0702209	1.04351	0.428967	1.02157	0.731208
544	Prkacb	0.974429	0.583166	0.934226	0.14333	0.96566	0.485902
545	Chd5	1.02272	0.793372	1.00831	0.927022	0.978134	0.799298
546	Cstb	0.956855	0.480021	0.957376	0.592855	0.992894	0.854972
547	Pex5	1.03756	0.365044	0.934946	0.124658	0.950864	0.313632
548	Jkamp	0.971182	0.441995	0.991187	0.851974	1.02429	0.419365
549	Slc1a2	0.943828	0.522936	0.967949	0.770097	0.950294	0.587801
550	Eif2ak4	0.932653	0.259521	0.92412	0.343982	0.982781	0.647535
551	Wdr1	0.985799	0.542969	1.02737	0.450943	1.00707	0.74697
552	Ndrg1	0.988148	0.733474	1.0609	0.0321085	1.01185	0.742939
553	Man2b1	1.03524	0.430342	0.957043	0.435116	0.907756	0.0168281
554	Klf5	1.0417	0.478148	0.943364	0.402568	0.980075	0.745916
555	Wdr83	1.00545	0.92546	0.959421	0.380227	1.0909	0.119445
556	Prdx2	1.01326	0.657686	0.98535	0.754138	0.987163	0.748974
557	Polr2a	0.97499	0.77776	0.960333	0.703297	0.985098	0.864442
558	Senp3	1.02801	0.521218	0.974373	0.410351	1.00236	0.962625
559	Plekha8	1.05862	0.4119	1.00783	0.922109	0.896555	0.174844
560	Ufd1	0.996031	0.907356	1.0481	0.20707	1.02071	0.557543
561	Zfp287	1.07348	0.265756	1.03248	0.61466	0.959343	0.537937
562	Letm1	1.01388	0.482129	1.00361	0.863111	0.979598	0.333656
563	Ubqln1	0.958681	0.16858	0.986922	0.721496	0.989324	0.784726
564	Cadm3	0.964816	0.294319	1.02894	0.449846	0.971089	0.458735
565	Txn2	0.993264	0.8455	0.993721	0.860901	1.00292	0.929401
566	Slc1a6	0.876871	0.0743936	0.909599	0.356864	1.11397	0.0184056
567	Slc1a3	0.870012	0.00209724	0.958552	0.307694	1.0126	0.759035
568	Crbn	0.970243	0.608698	0.986379	0.754276	0.993683	0.923389
569	Msh6	1.01376	0.732716	0.968892	0.579095	0.998778	0.981486
570	Fbxo11	0.974708	0.666536	1.02588	0.687477	1.00719	0.899106
571	Tbl2	1.02227	0.677918	0.988111	0.799846	0.981011	0.706712
572	Bud23	1.02971	0.578417	0.982909	0.684684	0.969823	0.637058
573	Hmox1	0.872976	0.143631	1.02665	0.835518	1.02916	0.741115
574	Mprip	0.983907	0.700266	0.960905	0.52117	0.968157	0.484882
575	Cic	0.994722	0.89774	1.0098	0.885211	0.987601	0.773755
576	Pafah1b3	1.01734	0.779538	1.27529	0.0419123	1.14954	0.135495
577	Prkaca	1.0267	0.251313	1.01979	0.465224	0.960099	0.103847
578	Ddx39	1.10274	0.337335	1.05457	0.441073	1.04641	0.639545
579	Dnajb1	0.972944	0.601113	0.893411	0.301501	1.0317	0.686948
580	Usp40	1.04113	0.628983	1.00358	0.97448	1.01065	0.852265
581	Kbtbd4	1.07289	0.0999685	0.977886	0.60729	0.956363	0.165384
582	Celf1	1.01153	0.80855	0.939501	0.360788	0.945625	0.0784258
583	Ndufs3	0.973145	0.525792	0.942647	0.218264	0.990522	0.819491
584	Por	0.989868	0.76895	1.01987	0.544054	1.00584	0.914545
585	Igf1r	1.00907	0.928063	0.989531	0.936198	0.922768	0.463527
586	Insr	1.05004	0.529169	0.950194	0.592077	0.920386	0.187297
587	Trim28	1.02608	0.300405	0.991468	0.801244	0.977869	0.40198
588	Ube2m	1.03203	0.454512	1.00922	0.847347	0.967251	0.472447
589	Adcy9	0.949303	0.757328	0.917356	0.585012	0.8814	0.522034
590	Mef2c	1.0391	0.663797	0.991634	0.946975	0.955117	0.612001
591	Ctr9	0.94209	0.300068	0.973842	0.631816	1.00946	0.87422
592	Eif4g2	0.960879	0.446912	0.96541	0.447058	0.969497	0.595844
593	Pcyt1a	0.983124	0.890647	0.975101	0.845378	0.986024	0.91509
594	Zfp592	0.992249	0.921157	1.05381	0.608618	1.03452	0.553797
595	Psmd4	1.03802	0.41379	1.0746	0.0683633	1.02657	0.573968
596	Snx6	0.963619	0.477291	0.965959	0.557211	1.02475	0.619757
597	Mthfd2	0.964421	0.694722	1.05448	0.470121	1.01794	0.864038
598	Kit	0.997966	0.971582	0.944641	0.541468	1.01536	0.758865
599	Tomm40l	1.04073	0.405757	0.992848	0.86977	0.945531	0.16978
600	Pan2	1.12289	0.0354448	0.934886	0.390072	0.986736	0.803252
601	Cs	1.01651	0.276779	1.0163	0.26465	0.966181	0.107595
602	Ampd3	1.00366	0.963884	1.05525	0.430618	1.03902	0.685311
603	Bcas2	1.02182	0.434316	0.983776	0.661522	0.96011	0.446533
604	Ctcf	1.03188	0.438247	1.00786	0.802914	0.976309	0.589968
605	Pard6a	1.09588	0.159027	1.01046	0.887702	0.940774	0.211548
606	Pvalb	1.1571	0.0168076	0.90453	0.0573876	0.770881	0.00126585
607	Ranbp1	1.01469	0.478823	1.06023	0.114998	1.03568	0.343867
608	Rfx5	1.05753	0.324226	0.993804	0.848626	0.976203	0.67231
609	Psmb4	1.04543	0.339222	1.00172	0.975792	0.964352	0.52507
610	Slc30a4	0.978135	0.536387	0.881777	0.0345676	0.923569	0.0250993
611	Bloc1s6	1.01213	0.760426	0.9206	0.0483844	0.980652	0.603245
612	Metap1	0.961383	0.189167	0.987191	0.677424	1.00779	0.736027
613	Gpr108	1.03737	0.360703	1.00902	0.840247	1.02008	0.594922
614	Rsl1d1	1.024	0.368243	1.02481	0.414042	0.984398	0.550852
615	Apc	0.963733	0.772072	0.934001	0.673121	0.908332	0.424221
616	Reep5	0.993323	0.764241	1.01342	0.45751	0.955501	0.0564756
617	Ergic3	1.03029	0.446847	1.0626	0.202251	1.00961	0.796079
618	Uqcc1	0.995918	0.939634	1.02597	0.595606	0.957029	0.477681
619	Ncoa2	0.935103	0.606304	0.85876	0.349126	0.897632	0.425021
620	Trh	0.963273	0.83436	1.55816	0.01773	1.5826	0.015254
621	Nr2c2	1.02219	0.794375	0.984875	0.881577	0.940728	0.420622
622	Nr2c1	1.09153	0.114358	1.05575	0.352689	0.934325	0.3206
623	Smpd4	1.16635	0.0271722	1.02241	0.69173	0.981272	0.772027
624	Pex1	0.974501	0.617461	0.9516	0.584166	0.9806	0.58878
625	Kctd20	0.957729	0.406402	1.04062	0.527258	0.957435	0.403138
626	Ctns	1.08638	0.129755	1.06834	0.151456	1.00585	0.933657
627	Ephb3	1.07356	0.463027	1.07116	0.256661	1.01992	0.871798
628	Rcn1	0.92202	0.0195071	1.03358	0.53493	1.0849	0.0193364
629	Trap1	1.03594	0.20505	1.00874	0.806803	0.967797	0.284263
630	Naa60	0.980469	0.646449	0.949231	0.299572	0.990222	0.779604
631	Ankrd13d	1.12522	0.00899794	1.06086	0.140416	1.02993	0.591605
632	Tpr	0.940777	0.483856	0.968452	0.704181	1.01348	0.889864
633	Odr4	0.98121	0.390339	0.94798	0.0581413	1.00417	0.84314
634	Kptn	1.05204	0.588834	0.994275	0.956999	1.07875	0.322795
635	Napa	1.02462	0.358999	0.949068	0.181525	0.927032	0.0276469
636	Sra1	1.04459	0.288925	1.00349	0.927624	0.974217	0.550997
637	Atp5g1	1.00877	0.898442	0.872544	0.251351	0.867909	0.151612
638	Snf8	1.05677	0.340051	1.01948	0.717815	0.958227	0.48117
639	Tbcb	0.985226	0.698882	1.02363	0.625564	1.02641	0.634632
640	Inpp5k	1.05293	0.299018	0.932074	0.232376	0.965951	0.473487
641	Crkl	0.911096	0.380062	0.955548	0.696184	1.02841	0.788752
642	Clint1	0.992229	0.898541	1.02469	0.691844	1.01378	0.814399
643	Cdkal1	0.916361	0.0733172	0.982295	0.679824	1.09287	0.10673
644	Htra1	0.921228	0.174253	1.04369	0.418391	1.0509	0.351012
645	Zbtb17	1.00841	0.813262	0.932079	0.194879	0.931351	0.086599
646	Epor	0.907011	0.310744	0.987454	0.865484	1.02164	0.88365
647	Ccdc159	0.980088	0.828982	0.889565	0.176107	0.986005	0.90935
648	Mob1b	0.948578	0.551802	0.884301	0.245335	0.919589	0.130136
649	Atp6v1b2	1.00663	0.835497	1.00129	0.982799	0.949037	0.101747
650	Eps15l1	1.01508	0.799401	1.00906	0.895334	0.991113	0.876577
651	Ttc5	1.01932	0.707626	0.958975	0.258734	0.980437	0.747694
652	Osgep	1.11353	0.0361093	1.04188	0.404494	0.99123	0.858217
653	Aamp	0.998023	0.905157	1.04767	0.0541333	1.04424	0.218916
654	Tmbim1	1.02615	0.433889	0.933429	0.0582164	0.892043	0.0327057
655	Arpc2	1.01146	0.636379	0.912882	0.000490603	0.915569	0.00295102
656	Kmt2b	1.02598	0.653488	1.03338	0.758623	1.00642	0.870315
657	Tmem147	1.07271	0.0969134	1.018	0.702349	0.998259	0.961841
658	Rps9	1.02701	0.606961	1.01104	0.847525	0.979847	0.696935
659	Tfpt	1.06892	0.219551	1.04573	0.474116	1.01419	0.845119
660	Susd2	1.05235	0.604231	1.2265	0.0288825	1.09377	0.350165
661	Crip2	0.998317	0.973217	1.04627	0.578555	0.97728	0.582406
662	Crip1	1.09808	0.507227	0.935132	0.635949	0.862004	0.291041
663	Cbfa2t3	0.928774	0.231385	0.875699	0.0689988	0.944769	0.598477
664	Fbln1	0.880009	0.242023	1.28223	0.000393406	1.29473	0.0273662
665	Pgrmc1	0.967356	0.0973989	1.00994	0.753667	1.01759	0.578921
666	Tek	0.96376	0.728196	0.947678	0.651082	1.07224	0.55208
667	Elovl1	0.95467	0.522459	0.946947	0.353061	1.00212	0.974554
668	Med8	1.09035	0.0611194	1.06387	0.130801	0.958948	0.428267
669	Hyi	0.93401	0.522758	0.903553	0.385454	0.908096	0.457775
670	Adamts4	1.06474	0.239442	0.955267	0.412586	0.905294	0.140173
671	Pfdn2	0.999365	0.985899	1.01362	0.785914	1.02104	0.524765
672	Rnf114	1.01317	0.694893	0.984851	0.71856	1.01133	0.701608
673	C330007P06Rik	1.05314	0.285656	0.961427	0.360108	0.925102	0.0691769
674	Neurl1a	0.994664	0.808892	0.959653	0.264691	0.926497	0.0589572
675	Srm	1.01981	0.682469	0.977961	0.690518	1.00992	0.827497
676	Rbm14	0.997333	0.938913	0.985064	0.798562	0.945623	0.226382
677	Zdhhc24	1.05362	0.269687	1.04852	0.230792	0.961072	0.477415
678	Bbs1	0.98274	0.706276	0.91889	0.235351	1.0261	0.533206
679	Nsmf	1.03947	0.139879	1.05473	0.14283	0.904989	0.000601325
680	Pdk1	1.06968	0.0173788	0.904846	0.0214619	0.73657	1.35671e-06
681	Ptbp1	0.98395	0.727152	1.00212	0.954403	1.06328	0.218847
682	Mvd	1.10022	0.0588994	1.17741	0.12588	0.968997	0.541956
683	Cyba	0.918753	0.496208	0.911074	0.394534	1.0658	0.621412
684	Itih3	0.901911	0.508282	1.30478	0.0163804	1.33093	0.0557816
685	Tmem110	1.03334	0.415355	1.15843	0.00332347	1.02408	0.553252
686	Sfmbt1	0.97593	0.818793	1.03877	0.771942	0.98786	0.902572
687	Rundc3a	1.03596	0.389519	1.0051	0.889892	0.963369	0.37882
688	Slc4a3	1.03063	0.330574	0.889668	0.0164225	0.909685	0.00548838
689	Runx1t1	0.974964	0.83233	1.00227	0.989533	0.991343	0.930039
690	Aprt	1.10878	0.134052	1.00921	0.931092	0.91822	0.316153
691	Gtf2h1	1.00338	0.954263	1.03998	0.521044	0.978366	0.699596
692	Slc5a6	0.962791	0.489498	0.918261	0.302172	0.989912	0.872886
693	Aplp1	1.03362	0.414724	1.03018	0.518513	0.985235	0.642931
694	Qrich1	1.02427	0.239501	1.02252	0.448613	0.980671	0.403987
695	P4htm	0.980566	0.635324	1.03476	0.607936	1.01551	0.748637
696	Usp19	0.998263	0.923835	0.952973	0.275544	0.987221	0.569407
697	Cdc42	1.02286	0.369241	1.03556	0.377872	0.966752	0.24165
698	Pknox1	1.01878	0.717784	0.983204	0.729199	0.99436	0.921808
699	D130043K22Rik	0.992832	0.93742	0.961626	0.752784	0.97739	0.78699
700	Gmnn	1.04464	0.671982	0.910009	0.38875	0.900675	0.315084
701	Acot13	1.04892	0.253003	1.032	0.569146	1.00628	0.895665
702	Cdk4	0.969947	0.616012	0.977026	0.683621	1.01513	0.824605
703	B4galnt1	0.959382	0.384498	0.967404	0.551458	0.998668	0.973381
704	Mettl1	0.912229	0.206655	0.939645	0.505802	1.0451	0.488997
705	Tspan31	0.994633	0.852278	0.95354	0.297972	0.948658	0.247286
706	Kif5b	0.970584	0.699725	0.935022	0.378943	0.944384	0.466079
707	Cnp	1.00467	0.858316	0.978296	0.663085	0.966675	0.248713
708	Sulf2	1.0135	0.806002	1.0215	0.73545	0.967757	0.541625
709	Sod2	1.00268	0.94025	0.972019	0.548974	0.938338	0.0743409
710	Tmco6	1.07202	0.4214	0.880127	0.0721734	0.964427	0.655446
711	Stambp	0.97699	0.464909	0.953095	0.224851	0.965269	0.161667
712	Ezh1	0.968613	0.440983	0.963479	0.512356	0.972777	0.565293
713	Hap1	0.973053	0.749683	1.23068	0.00205599	1.15185	0.145324
714	P3h4	0.995325	0.871339	1.08093	0.128902	1.16229	0.0415054
715	Ctnnb1	0.981695	0.68437	1.0236	0.621933	0.984429	0.710942
716	Eif1b	0.99865	0.977144	1.00426	0.93635	0.986051	0.793842
717	Chrd	1.14373	0.0532515	0.923727	0.289945	0.943127	0.468217
718	Psmd2	1.00995	0.557002	0.999208	0.974052	0.995578	0.744588
719	Syngr3	1.02423	0.392616	1.00892	0.744618	1.0037	0.88086
720	Vars	1.08469	0.111118	1.01356	0.801994	0.96846	0.53343
721	Abhd16a	1.05673	0.219621	1.03111	0.512758	0.972747	0.431221
722	Neu1	1.06726	0.0201288	1.02971	0.331544	0.948949	0.123307
723	Ddah2	1.16974	0.0923355	1.27339	0.0238176	0.972915	0.792272
724	Clic1	0.970462	0.599309	1.05108	0.524177	1.08681	0.179318
725	Lsm2	1.10619	0.285404	1.05346	0.595386	1.00694	0.911166
726	Atp1a2	1.0128	0.573476	1.07235	0.0182997	1.00605	0.808879
727	Stx1a	0.996164	0.92444	0.956555	0.220486	0.967555	0.440262
728	Mrpl49	0.991988	0.791564	0.985509	0.743786	1.01183	0.746036
729	Mark3	1.00545	0.895942	0.953149	0.377537	0.972532	0.2524
730	Gatad1	0.989104	0.568329	1.00005	0.99802	0.988231	0.688821
731	M6pr	1.00831	0.77428	0.990216	0.754276	1.00409	0.878376
732	Lrrc8a	0.955956	0.563125	0.97033	0.697032	0.980822	0.817411
733	Ppp2r1a	1.00162	0.958559	0.972778	0.458249	0.968903	0.295513
734	Fance	1.04086	0.52732	1.05558	0.403533	0.992599	0.916148
735	Tinf2	1.06164	0.446278	0.999575	0.994217	0.940541	0.416324
736	Hapln4	1.0041	0.903609	0.976349	0.692606	0.88397	0.00616695
737	Dus3l	1.05366	0.325456	1.07777	0.117895	1.05789	0.288102
738	Gtpbp3	1.08181	0.12962	1.04202	0.424019	0.939086	0.385928
739	Tgfbr1	0.977412	0.789403	1.07915	0.401166	0.949122	0.412004
740	Homer1	0.925838	0.436236	0.81734	0.167047	0.911772	0.402694
741	Gabrb2	0.922105	0.668117	0.860407	0.474981	0.899983	0.607923
742	Cav1	0.839437	0.222582	0.965802	0.817616	1.0093	0.925385
743	Arpp19	0.92758	0.0403956	0.912551	0.0841785	0.991727	0.83559
744	Bcl2l1	1.00644	0.90828	1.04555	0.442604	0.953835	0.512254
745	Khsrp	1.0141	0.627295	0.985896	0.713814	0.982696	0.492348
746	Dio2	0.729644	0.00074499	0.778372	0.00642899	0.865383	0.128722
747	Ccdc124	1.03645	0.448894	1.01814	0.76538	1.00771	0.841788
748	Cct4	0.946775	0.0114798	1.01106	0.694998	1.0365	0.0329862
749	0610009B22Rik	0.892773	0.106272	0.841462	0.0776508	1.08594	0.317971
750	Cpt1c	1.01754	0.591455	0.906191	0.0149005	0.92518	0.0319871
751	Zfp655	1.0005	0.992586	0.950937	0.527899	0.909957	0.0523599
752	Rhoa	0.974741	0.258426	0.97802	0.224179	0.98925	0.757268
753	Zmiz1	0.97445	0.682043	1.05247	0.632467	0.957179	0.533199
754	Ankrd26	1.01174	0.88279	1.00536	0.961658	1.01674	0.834053
755	Hnrnpa0	1.02757	0.368192	1.07456	0.0843159	0.991408	0.758476
756	Prrg2	0.911729	0.374007	0.916767	0.284224	1.04657	0.696969
757	Hnrnph1	1.03439	0.159743	1.02387	0.493031	1.01774	0.531732
758	Ift43	1.08668	0.227462	1.058	0.474877	1.04784	0.498248
759	Id3	1.13983	0.144542	1.02246	0.790147	1.07535	0.556151
760	Arid1a	0.987637	0.89156	0.971279	0.807904	0.985436	0.873686
761	Ctsd	0.980359	0.376884	1.01675	0.536418	0.987593	0.399888
762	Rplp1	1.00746	0.900276	1.02045	0.772835	1.01662	0.71228
763	Hmgcll1	0.902025	0.32088	0.889032	0.310175	1.13101	0.249312
764	Ttc9b	0.945614	0.485532	0.937212	0.395612	0.951402	0.529165
765	Abhd8	1.01116	0.766895	0.975733	0.384264	1.00529	0.880785
766	Ift22	0.922834	0.133717	1.0245	0.611063	1.03313	0.2079
767	Fzd3	0.959499	0.670377	0.903215	0.357336	0.948331	0.577139
768	Mid1ip1	1.02536	0.390695	1.09349	0.0276932	1.07749	0.0629163
769	Ap2s1	1.00752	0.89067	1.04849	0.48569	1.01876	0.785835
770	Fgfrl1	1.06506	0.30319	0.991491	0.922905	1.02923	0.708396
771	Fhl2	0.965427	0.425695	1.0143	0.869128	0.968031	0.540692
772	Emc10	1.03621	0.336327	1.03485	0.294938	0.960753	0.234503
773	Clstn3	1.00118	0.965081	0.962244	0.316669	0.974499	0.504626
774	Fbxw9	1.12699	0.114105	1.09153	0.269314	1.01195	0.861079
775	Fnbp4	1.12251	0.0155102	0.991001	0.889384	0.986245	0.665748
776	Cers4	1.10699	0.0108128	1.1334	0.0884865	1.05372	0.161924
777	Scrn3	0.942513	0.320317	0.874467	0.027435	0.908481	0.0567166
778	Phax	1.09078	0.0350734	1.08332	0.197174	1.01467	0.517468
779	Tle1	1.0028	0.948995	1.00639	0.910225	0.958114	0.336467
780	Relt	1.02265	0.64439	1.08881	0.0629578	0.967798	0.411088
781	Snrpb2	1.02656	0.655432	1.01328	0.834429	1.03111	0.593563
782	Ubc	1.03866	0.291329	0.950264	0.168487	0.909789	0.00924135
783	Prpf31	0.980181	0.614788	1.00219	0.944017	0.9802	0.616121
784	Sertad1	1.04089	0.754865	1.01341	0.942085	0.970656	0.820945
785	Carhsp1	0.965076	0.517273	0.93814	0.327056	0.927246	0.298563
786	Herpud2	1.03151	0.178275	0.994686	0.856636	0.95103	0.140861
787	Rdh13	1.07257	0.229711	1.02055	0.769529	0.917685	0.104755
788	Arpc5	0.939053	0.101453	0.982205	0.788066	0.981834	0.468676
789	Elavl2	0.95389	0.701381	1.00613	0.958202	0.978148	0.861936
790	Mgst1	1.04937	0.644664	0.623552	0.00631761	0.646395	0.00433922
791	Nfib	1.03343	0.439847	1.03128	0.590462	0.990831	0.760271
792	Ubqln4	1.07983	0.0117822	0.98785	0.750483	0.926286	0.0105122
793	Rbfox1	0.968299	0.628463	0.91953	0.422397	0.943512	0.458341
794	Rps18	1.01892	0.672658	0.986109	0.822758	1.00223	0.965806
795	Rpl10	1.09438	0.395326	1.05526	0.562909	1.01225	0.941244
796	Rps15a	1.03419	0.450661	0.984062	0.740095	1.00182	0.977712
797	Ncaph2	0.999778	0.99086	0.981863	0.366141	0.9646	0.0446148
798	Hipk1	0.968083	0.796343	1.05392	0.748271	1.07733	0.576416
799	Gprc5b	0.995372	0.863783	1.00191	0.9391	0.973927	0.484762
800	Man1a2	0.954455	0.488318	0.931554	0.447378	0.945155	0.319595
801	Acyp1	1.05037	0.415424	1.13316	0.0312823	0.978926	0.73409
802	Hdac5	1.00362	0.881156	0.930433	0.127355	0.96479	0.284293
803	Rala	0.981561	0.349402	0.963563	0.0995963	0.98108	0.309074
804	Vdac3	0.965197	0.462526	0.959593	0.512114	1.04732	0.547299
805	Vps72	1.01294	0.773455	1.05169	0.357114	0.994537	0.910723
806	Gabpa	0.964339	0.496834	0.955752	0.595547	0.99066	0.880369
807	Bmp7	0.977504	0.795664	1.20709	0.0427473	1.11261	0.11823
808	Dynll1	1.00295	0.963191	0.965233	0.606105	1.01484	0.822097
809	Pdcl	0.980213	0.712644	0.994083	0.894238	0.949456	0.456928
810	Tmem184b	1.01408	0.616371	0.971284	0.517161	0.95038	0.0100916
811	Nf2	1.00169	0.978421	0.981279	0.767847	0.953811	0.394766
812	Cabp7	1.09847	0.335266	1.16997	0.0108813	0.993375	0.950065
813	Zmat5	1.02775	0.691292	0.964772	0.565209	0.965738	0.694531
814	Ewsr1	1.05857	0.184421	1.03035	0.56381	1.00585	0.873779
815	Ap1b1	0.994413	0.809847	0.959743	0.218789	0.957217	0.0577889
816	Bcl2l13	0.955091	0.462298	0.946865	0.39031	0.998464	0.978631
817	Lnpk	0.984509	0.879831	1.04953	0.646327	0.986196	0.873802
818	Fam163b	1.0273	0.458765	1.02377	0.527213	0.922209	0.0447428
819	Rarres2	0.927377	0.455033	1.06885	0.45318	1.25029	0.0485457
820	Pttg1ip	0.987831	0.763676	1.02182	0.697526	0.997603	0.938546
821	Trpm2	1.02758	0.627457	0.885201	0.106594	0.943673	0.223935
822	Ube2g2	1.01623	0.63894	0.995706	0.88917	0.951719	0.347034
823	Syn2	0.98588	0.567844	1.07042	0.38631	0.943076	0.0636505
824	Elk1	0.975186	0.301469	1.01943	0.622499	0.978351	0.513623
825	Nav1	1.02974	0.644618	0.952183	0.627305	0.986804	0.767467
826	Tnpo1	0.976355	0.819722	0.952051	0.658918	0.927922	0.402326
827	Rnmt	1.0241	0.781483	1.02332	0.781536	0.957957	0.496392
828	Srp14	0.983633	0.605992	1.05726	0.314926	1.01028	0.778133
829	Cdk9	1.05677	0.262104	0.999963	0.999075	1.04074	0.481841
830	Tor2a	1.09604	0.133237	1.02761	0.62105	1.01606	0.761542
831	Mkl2	0.964387	0.560533	0.923118	0.355809	0.94333	0.406149
832	Cbx5	0.966113	0.759443	1.02404	0.818365	0.968182	0.77525
833	Ppp2cb	1.03509	0.144253	1.00637	0.819893	0.964606	0.148514
834	G0s2	1.10326	0.294509	1.19736	0.0944157	1.01779	0.777628
835	Dmap1	1.02516	0.713394	1.03327	0.638214	1.07001	0.235685
836	Mcu	1.06778	0.038312	0.9377	0.0969466	0.929335	0.0319137
837	Bcr	0.986083	0.712896	0.916132	0.134273	0.930772	0.107362
838	Fxyd5	1.09534	0.372538	1.12711	0.132822	1.08679	0.423183
839	Tfcp2	0.997653	0.975193	1.06483	0.362399	0.984898	0.835503
840	Pou6f1	1.0259	0.547388	0.912733	0.193108	0.97754	0.603859
841	Ubp1	1.08588	0.0773068	1.04325	0.506849	1.00367	0.886885
842	Ick	0.891572	0.160665	0.933544	0.494959	0.98527	0.848838
843	Sdhb	1.01443	0.726309	0.965976	0.535287	0.974229	0.594345
844	Snap47	1.01778	0.441144	1.0373	0.305144	0.994022	0.812088
845	Kdsr	1.01746	0.766259	0.980507	0.758096	0.93103	0.140131
846	Vps4b	0.983055	0.549255	0.997482	0.923119	0.982279	0.648664
847	Rps25	1.02897	0.519903	0.988126	0.854696	0.996383	0.945754
848	Taz	1.03085	0.720029	0.98389	0.855447	0.949417	0.57024
849	Aldh3a2	0.947896	0.276573	0.949812	0.315402	0.97552	0.599126
850	Tmem115	1.02446	0.505232	1.04591	0.281442	1.00793	0.752375
851	Hyal2	1.08371	0.199254	0.982829	0.738564	0.916637	0.172431
852	Tusc2	1.00645	0.869287	0.986865	0.743272	0.985696	0.702359
853	Nprl2	1.04777	0.351528	1.03547	0.47524	1.00364	0.956533
854	Slc38a3	1.01846	0.73497	1.0754	0.0888099	1.01023	0.85605
855	Cacna2d2	1.02307	0.721944	0.995169	0.946965	1.03222	0.577555
856	Rassf1	1.01911	0.829122	1.02897	0.796239	1.03937	0.563508
857	Rnf112	1.08582	0.124531	1.00755	0.881509	0.989977	0.881311
858	Slc3a2	1.00972	0.751929	1.02681	0.584634	0.975604	0.435659
859	Nxf1	1.08068	0.0333052	1.00094	0.976965	1.02899	0.433353
860	Stx5a	1.08158	0.0675873	1.0708	0.0281046	1.06468	0.201746
861	Spire2	0.945516	0.114612	1.06088	0.0958564	1.05112	0.26312
862	Prox1	0.991759	0.930749	1.11519	0.486952	0.955241	0.597556
863	Raver1	1.05673	0.281568	1.01243	0.841447	1.01204	0.719584
864	2610507B11Rik	0.983653	0.6146	0.943888	0.185416	0.973292	0.45967
865	AI597479	1.01594	0.757802	0.998327	0.963653	0.940333	0.279409
866	Tmem86a	1.03006	0.705417	1.16865	0.163815	0.913634	0.179404
867	Rdm1	0.991707	0.884466	0.831193	0.0172823	0.92096	0.416664
868	Nedd8	1.01861	0.67302	1.08202	0.160829	1.05551	0.323738
869	Gosr1	0.98639	0.819879	1.02646	0.623444	0.978585	0.677438
870	Mrpl52	1.08866	0.136067	1.04959	0.500071	1.0595	0.273043
871	Kansl3	0.996655	0.938307	0.976175	0.684081	0.984679	0.672192
872	Faf1	1.04926	0.181381	1.05393	0.132862	0.950007	0.238039
873	Mettl16	0.993335	0.90923	1.02336	0.672627	1.04215	0.545354
874	Pigyl	1.03887	0.60484	1.05569	0.59672	1.05431	0.408563
875	Rbm25	1.08719	0.032033	1.03228	0.462123	0.990748	0.669545
876	Psen2	1.01154	0.858443	1.02863	0.71402	0.969835	0.542753
877	Plcd1	1.0614	0.53649	1.01927	0.74368	1.06926	0.438945
878	Fads1	1.01475	0.581172	1.07429	0.00418669	1.01309	0.640258
879	Lmbr1	1.00444	0.927873	0.972756	0.675996	0.972303	0.575881
880	Cars	1.12019	0.00244944	1.11846	0.00469422	0.996672	0.929906
881	Gabra1	0.97305	0.650854	0.904351	0.179919	0.954312	0.464118
882	Apip	1.00551	0.923646	1.04632	0.529561	1.04437	0.613149
883	Pdhx	0.950009	0.108133	1.0376	0.223264	1.00969	0.767469
884	Vac14	0.981608	0.616449	1.01501	0.67995	1.01589	0.702395
885	Akt1s1	1.0276	0.582095	1.06888	0.203213	1.07155	0.103069
886	Tbrg1	0.993297	0.831328	0.961808	0.341492	1.01534	0.641311
887	Adssl1	1.05541	0.196538	1.06821	0.267838	0.894374	0.0723619
888	Brf1	1.11737	0.0113463	1.06833	0.119668	0.925444	0.00680973
889	Odc1	1.0193	0.496264	1.06058	0.0886751	1.03172	0.338671
890	Thg1l	1.05228	0.424306	0.989936	0.87647	0.998181	0.981966
891	Adam19	0.978221	0.772073	1.10972	0.296917	1.03693	0.661581
892	Pabpc4	0.993531	0.831462	0.982416	0.80417	0.896413	0.0134239
893	Sugp1	1.06239	0.0742369	1.08624	0.0420182	1.02933	0.365241
894	Dhdh	1.05801	0.545809	1.05394	0.621242	0.938589	0.394238
895	Zfp790	0.990361	0.904886	0.925047	0.3997	0.984544	0.810303
896	Fsd1	0.994422	0.878137	1.01952	0.649032	1.04378	0.453214
897	Fuz	1.0204	0.798145	0.870495	0.100496	1.03571	0.630421
898	Sptbn4	1.04732	0.328495	0.964386	0.562845	0.981672	0.637175
899	Pgam1	1.00051	0.988023	0.992639	0.831527	0.949661	0.0794014
900	Evi5	1.0029	0.948204	0.963314	0.585425	0.971277	0.501725
901	Evi5l	1.0112	0.755639	0.987654	0.735062	0.96311	0.293879
902	Snapc2	1.05594	0.37734	0.999357	0.991624	1.03162	0.629856
903	Git1	1.06984	0.0150114	0.96478	0.31237	0.927054	0.011697
904	Gltp	0.984358	0.717473	0.981866	0.662619	0.950974	0.356498
905	Bnip2	0.956533	0.55956	0.961741	0.614594	1.00075	0.985754
906	Ccnt1	0.924427	0.572223	0.967453	0.83786	0.959447	0.760139
907	Brms1l	0.999214	0.983834	0.935712	0.165221	0.952789	0.216989
908	Med15	0.995687	0.912889	1.03988	0.475654	0.976168	0.530221
909	Dhdds	1.00129	0.975215	0.980284	0.555088	0.985946	0.703747
910	Ubxn11	1.18874	0.0606469	1.2023	0.00641855	1.0422	0.652408
911	Tjap1	1.09583	0.182308	0.986685	0.808219	0.994909	0.942822
912	Rpl15	0.990674	0.857459	0.948071	0.424916	0.996738	0.939311
913	Tmem167	0.98381	0.74939	0.873856	0.0475993	0.916314	0.02611
914	Mplkip	1.07817	0.26325	1.11665	0.0816172	1.00331	0.972984
915	Rpa3	1.25392	0.262196	0.948344	0.803743	0.808691	0.223275
916	Tnpo3	1.00838	0.8422	0.971615	0.428071	0.967906	0.477215
917	Ttll5	1.02077	0.695757	1.00196	0.980261	0.939933	0.289628
918	Zfp715	1.07373	0.368254	0.998585	0.986985	0.956261	0.466618
919	Rps5	1.01533	0.742256	0.976439	0.682007	1.00372	0.943459
920	Adgrl1	1.01435	0.753065	0.986049	0.828491	0.955263	0.274373
921	Amotl1	0.957936	0.750768	1.17342	0.349312	0.955785	0.752401
922	Etv5	1.03925	0.228338	0.909002	0.129592	0.954495	0.321784
923	Gfod2	0.999319	0.99257	1.08105	0.273677	0.980257	0.771523
924	Enkd1	1.06352	0.217671	1.14167	0.135113	1.15271	0.0858568
925	Atp6v0d1	1.02051	0.573011	0.975741	0.491618	0.949884	0.212166
926	Ptprs	1.01504	0.656834	1.00087	0.98643	0.967278	0.199247
927	Slc41a1	0.912366	0.299377	0.982032	0.84073	0.984467	0.877427
928	Iglon5	0.990485	0.8222	1.04036	0.475429	0.947518	0.327046
929	Zfp651	1.02102	0.511274	1.02485	0.647423	1.00354	0.940652
930	Nelfb	1.02726	0.4331	1.02643	0.473637	0.99686	0.94009
931	Tmem175	1.02555	0.534961	0.974289	0.600735	0.978888	0.55896
932	Bcas1	1.01198	0.749122	1.04911	0.205393	0.992659	0.803209
933	Tango2	1.02644	0.440949	1.01778	0.628087	0.934622	0.0373838
934	Ndufs2	1.03908	0.158904	0.960952	0.220445	0.930753	0.0341018
935	Atraid	1.00763	0.842144	0.987183	0.768639	0.961029	0.369103
936	Cad	0.999055	0.983403	0.980164	0.730048	1.0041	0.927113
937	Sh3bp5l	1.00634	0.819354	0.996914	0.915884	0.974881	0.556302
938	Atad1	0.993349	0.862771	0.969411	0.524945	0.951921	0.227378
939	Pten	0.993579	0.872124	0.938975	0.242848	0.952394	0.149544
940	Pea15a	0.967489	0.135585	1.08245	0.00127414	1.09182	0.00192744
941	Timm23	0.971064	0.549913	0.987081	0.756812	1.02944	0.538698
942	Trnt1	0.967333	0.577167	0.954479	0.491689	0.949333	0.257966
943	Ehmt2	0.99323	0.842056	1.00614	0.837007	0.992163	0.786754
944	Elof1	1.01454	0.78606	0.985305	0.745273	1.01753	0.671254
945	Med16	1.00604	0.819924	1.00501	0.895886	0.956593	0.3852
946	St3gal1	1.00937	0.85721	1.03746	0.524928	0.956615	0.385263
947	Tmem259	1.03158	0.389308	1.02133	0.592378	0.990137	0.786659
948	Rnf170	1.0436	0.424649	1.02573	0.629826	0.897055	0.0387889
949	Clip3	1.04132	0.237552	1.04053	0.404879	0.983207	0.644494
950	Dedd	1.08071	0.107457	0.986074	0.7136	0.973141	0.554403
951	Nit1	0.991692	0.752651	0.954613	0.118144	0.99444	0.882197
952	Prdm15	1.05057	0.294514	0.925934	0.343413	0.954344	0.392299
953	Rnf168	0.968491	0.556453	0.98847	0.844341	0.97928	0.559165
954	Tctex1d2	1.18035	0.118356	1.04758	0.65602	0.989337	0.929654
955	Chp1	1.00216	0.936715	0.965979	0.118092	0.966831	0.254002
956	Klhl3	1.05292	0.191598	0.956785	0.508628	0.903456	0.0147718
957	Tvp23b	0.965548	0.520427	0.957039	0.375419	1.02693	0.595509
958	Dnajc7	1.03253	0.246181	1.03379	0.283401	1.00864	0.709321
959	Cacybp	0.954088	0.157602	0.984339	0.67339	1.00307	0.915883
960	Cluap1	0.983682	0.654194	1.00961	0.860589	1.05807	0.193143
961	Zswim7	1.06969	0.60673	1.0796	0.555911	1.06914	0.582263
962	Pigl	1.03253	0.403861	1.0727	0.237562	1.02272	0.67818
963	Ndufa2	1.00319	0.951301	1.01941	0.764345	1.00526	0.902075
964	Pam16	1.32293	0.442473	1.18408	0.700297	0.805494	0.5604
965	Glis2	1.10199	0.172707	1.07145	0.273973	1.03083	0.612877
966	Cox6c	1.02769	0.637312	0.980343	0.757692	0.988916	0.878771
967	Ube2z	0.971646	0.198471	0.998541	0.934511	1.02135	0.418966
968	Tmem87b	0.9901	0.889311	0.941262	0.446085	0.947554	0.190251
969	Anapc1	0.979477	0.829928	0.954726	0.696303	0.980072	0.811814
970	Mertk	0.887551	0.16625	0.982624	0.847342	1.01491	0.867555
971	Tsg101	1.03401	0.187915	1.02614	0.429357	0.98871	0.679529
972	Hps5	1.08574	0.0699265	0.997044	0.953218	1.02982	0.538591
973	Map3k4	0.98078	0.647546	1.02353	0.613362	0.991115	0.856767
974	Rnf166	1.04763	0.183341	1.00217	0.969194	0.962928	0.395032
975	Ankrd28	0.943151	0.41011	0.885211	0.236215	0.912361	0.19775
976	Ankrd52	0.985452	0.873119	0.978454	0.854518	1.00117	0.989482
977	Srp19	1.0017	0.977215	1.09155	0.165513	1.06121	0.253912
978	Wdfy2	1.01533	0.756595	0.918551	0.229908	0.980204	0.559543
979	Rbsn	1.01397	0.761243	0.970664	0.526356	0.973038	0.591023
980	Mrps25	1.01495	0.688068	1.06063	0.0475791	1.00728	0.889517
981	Dguok	0.979716	0.76692	0.943205	0.376596	1.01159	0.858461
982	Camta1	0.973619	0.678771	1.00551	0.937934	0.970298	0.645739
983	Csf1	1.0814	0.146731	1.11342	0.114667	1.01499	0.819985
984	Strip1	1.0112	0.768174	1.02816	0.489318	0.995917	0.899647
985	Kif1a	1.00003	0.999772	1.01327	0.915694	0.95838	0.69651
986	Slc25a11	1.04234	0.430179	0.990683	0.879883	0.939952	0.284374
987	Cmc2	1.07361	0.492313	0.990775	0.925017	0.930391	0.305121
988	Chfr	1.00456	0.945744	1.00856	0.928945	0.997047	0.953852
989	Tex261	0.986816	0.763805	0.96184	0.252638	0.948208	0.293637
990	Fam120b	0.994798	0.903562	0.992368	0.868802	0.974696	0.573898
991	Tbp	1.00061	0.988415	1.02723	0.584142	1.00745	0.873618
992	Psmb1	1.02158	0.498202	0.978195	0.617991	1.00298	0.931061
993	Pdcd2	1.01852	0.80308	1.03833	0.534734	0.995216	0.952028
994	Nol3	0.99573	0.926624	0.915994	0.178561	0.869301	0.0324333
995	Slc9a5	1.01518	0.692312	0.942665	0.341416	1.01394	0.775863
996	4931428F04Rik	1.02207	0.591154	0.927944	0.201534	1.00342	0.946382
997	Tppp3	0.894853	0.0480553	0.9956	0.946159	1.04302	0.522941
998	Msh3	1.01089	0.82772	0.9838	0.733414	0.979846	0.720073
999	Tmem208	1.15881	0.0465581	1.01818	0.799328	1.01866	0.77132
1000	E2f4	1.00316	0.932433	0.992192	0.869846	0.964253	0.414949
1001	Surf4	0.964441	0.201061	0.951062	0.217621	0.989621	0.745093
1002	Surf2	0.999128	0.984844	1.01426	0.744617	1.098	0.0722939
1003	Dnajb9	0.999381	0.986315	0.991693	0.785505	0.966264	0.380348
1004	Naf1	1.04644	0.458865	0.964606	0.665934	0.882231	0.0658251
1005	Yes1	1.05621	0.534952	1.19135	0.151232	1.08089	0.2966
1006	Ppp1cb	0.979752	0.468088	0.993827	0.868689	0.96548	0.212169
1007	Gorasp2	1.01235	0.535971	1.01275	0.598042	0.96068	0.0306214
1008	Tsen15	0.98635	0.774902	0.999407	0.990926	1.06146	0.609621
1009	Efr3a	1.05904	0.423015	0.948458	0.569509	0.93031	0.223964
1010	Trappc2l	1.00711	0.933308	1.10347	0.198328	1.03248	0.653294
1011	Acsf3	1.02456	0.676081	0.981513	0.730252	1.04215	0.477695
1012	Ddx19a	0.95046	0.276768	0.95308	0.293401	0.982092	0.698212
1013	Entpd2	1.05117	0.470844	1.28061	0.00873904	1.15279	0.194179
1014	Rabl6	1.01883	0.470601	0.99678	0.922429	1.00168	0.948067
1015	Ptgds	1.03519	0.504569	1.15069	0.011951	1.06925	0.16988
1016	Edf1	1.04157	0.491179	1.04333	0.513793	0.977268	0.680094
1017	Npdc1	1.01916	0.657102	0.991704	0.812598	0.990092	0.817464
1018	Fbxw5	1.02491	0.33775	0.999109	0.97697	0.976018	0.372755
1019	Ube2i	1.00361	0.898909	1.00664	0.856296	0.993582	0.837149
1020	Tsr3	1.11507	0.0658931	1.08581	0.250992	0.991202	0.900881
1021	Unkl	0.986493	0.676258	1.0012	0.978832	1.01889	0.600643
1022	Actn1	0.957217	0.180498	0.916338	0.102514	0.957704	0.296621
1023	Sirt2	1.03251	0.299547	1.01393	0.641156	1.01691	0.579003
1024	Hnrnpl	1.06423	0.109311	1.04278	0.267479	0.990995	0.816611
1025	Nolc1	0.98467	0.655167	0.95245	0.215368	0.951893	0.329015
1026	Casd1	0.979221	0.809043	0.998944	0.993046	0.979995	0.775375
1027	Mtmr1	1.02889	0.487261	0.951436	0.37369	0.966048	0.314835
1028	Hmgb3	0.900249	0.0625407	1.1393	0.0429399	1.05992	0.197723
1029	Map2	0.95055	0.469169	0.973408	0.73068	0.985609	0.837284
1030	Cyp2j9	0.909224	0.0394757	1.07671	0.135818	1.09913	0.0382764
1031	Abca1	1.00585	0.952273	1.06681	0.606788	0.993618	0.935999
1032	Nipsnap3b	0.895725	0.183996	0.927749	0.52504	1.01951	0.793502
1033	Lage3	0.945621	0.102316	0.999654	0.991408	1.06561	0.263459
1034	Ubl4a	0.998518	0.966006	0.929549	0.0307533	0.931034	0.0633538
1035	Gdi1	0.992023	0.719304	1.01022	0.731232	1.00084	0.964252
1036	Sash1	0.924997	0.348062	1.01162	0.904496	0.980967	0.802453
1037	Gadd45b	1.00067	0.996005	0.996286	0.981994	1.04593	0.755733
1038	Zdhhc12	1.36112	0.00301276	1.15578	0.286415	0.808588	0.0300546
1039	Endog	0.99115	0.722581	1.00411	0.905594	0.891964	0.163647
1040	Golga7	0.972137	0.242349	0.922836	0.0197885	0.931201	0.00840915
1041	Xk	0.992347	0.900492	0.913903	0.157462	0.900964	0.11222
1042	Clpx	1.0755	0.120242	1.00928	0.772237	0.928219	0.139567
1043	Trabd	1.03828	0.516452	1.04741	0.563054	1.03685	0.579449
1044	Dennd6b	1.10451	0.186328	1.03016	0.722706	0.96391	0.591947
1045	Cd83	0.989307	0.915603	1.1939	0.0763856	1.08725	0.430125
1046	Atf6b	1.03222	0.396827	0.95827	0.261168	0.948048	0.237768
1047	Ppt2	1.04437	0.373807	1.00558	0.911247	0.994395	0.918986
1048	Prrt1	1.0235	0.764189	1.00487	0.954543	1.0075	0.917698
1049	Rnf5	1.03675	0.171919	1.01871	0.564198	1.01191	0.689175
1050	Cacfd1	0.995143	0.895497	0.995235	0.888158	0.97621	0.54493
1051	Hivep2	0.990149	0.918055	0.894581	0.411512	0.944873	0.605987
1052	Arnt	1.09074	0.21418	0.982509	0.851574	1.01141	0.818708
1053	Mocs2	1.02715	0.550355	1.02477	0.544853	0.905077	0.145595
1054	Nat9	1.0863	0.232358	0.964092	0.555288	0.974556	0.771017
1055	Lpl	1.05352	0.597589	0.890421	0.18359	0.936392	0.445768
1056	Atp6v0e	0.974282	0.667355	0.929558	0.342082	0.977783	0.638773
1057	Zfp318	1.00867	0.915183	0.986188	0.89126	0.933556	0.23408
1058	Ttbk1	1.00422	0.945519	0.948784	0.536644	0.936112	0.361562
1059	Srf	0.958114	0.380917	0.949025	0.447595	1.00506	0.941884
1060	Steap2	0.910206	0.502925	0.875406	0.37943	0.937797	0.633957
1061	Hspa8	0.970492	0.491322	0.956262	0.335558	1.00023	0.995289
1062	Serac1	0.989402	0.909666	0.964074	0.734526	0.914815	0.332399
1063	Pdzd11	1.01604	0.668214	1.05802	0.247639	1.02388	0.534695
1064	Psma2	0.990997	0.771801	0.969469	0.546996	1.00313	0.93449
1065	Mrpl32	1.07983	0.0722293	1.05171	0.380157	1.02679	0.565589
1066	Setdb1	1.06726	0.104631	1.01101	0.818831	0.963981	0.284899
1067	Arnt2	0.984581	0.767487	0.976839	0.692557	0.952831	0.385812
1068	Prune1	0.996267	0.916982	1.01867	0.70453	1.00274	0.952989
1069	Cers2	1.00529	0.874477	0.985689	0.755218	0.947311	0.179258
1070	Capza2	0.978708	0.566864	0.9394	0.195465	0.969703	0.277738
1071	Plekho1	1.08299	0.241535	0.966563	0.458337	0.923207	0.304602
1072	Vps45	0.997546	0.945118	1.00557	0.82407	1.01357	0.747705
1073	Prpf3	0.987485	0.717273	1.02455	0.497634	1.0845	0.120995
1074	Anp32e	0.935202	0.218634	1.014	0.7815	0.997878	0.965932
1075	Aph1a	1.02213	0.688103	1.02135	0.770033	1.03432	0.625782
1076	Tab2	1.01623	0.713767	0.975089	0.658221	0.979453	0.654447
1077	Ppil4	1.00239	0.952255	1.00066	0.986462	0.979227	0.572627
1078	Cnih1	1.03302	0.346927	1.0476	0.233153	0.99425	0.836587
1079	Eps8	0.929994	0.419211	1.00746	0.927978	1.01426	0.8892
1080	Med22	1.00362	0.950364	1.01604	0.829722	0.942984	0.174519
1081	Surf1	1.03837	0.465091	1.02774	0.524674	0.965971	0.573935
1082	Med28	1.0228	0.549814	0.92552	0.179116	0.965209	0.664126
1083	Qdpr	1.01846	0.595811	1.03069	0.582881	0.930439	0.0794352
1084	Tnr	1.02589	0.693036	0.924325	0.461031	0.905087	0.186781
1085	Sqstm1	0.982459	0.294852	0.976099	0.415119	0.971357	0.205654
1086	Rxrg	0.958014	0.532163	0.813254	0.0118842	0.922626	0.306546
1087	Rxra	0.931269	0.260488	0.956218	0.422096	1.02915	0.66658
1088	Fcrls	1.05205	0.497205	0.938595	0.393478	0.879259	0.0822067
1089	Prpsap1	1.04431	0.467602	0.961117	0.309323	0.998874	0.986797
1090	Lcorl	1.04056	0.558231	0.976759	0.636116	0.920101	0.337005
1091	Lta4h	0.978058	0.574383	1.02649	0.603678	1.01728	0.730854
1092	Dstn	0.992531	0.659068	1.01873	0.656347	0.993195	0.80765
1093	H2afy	1.03977	0.261071	1.07063	0.0644472	1.03739	0.249229
1094	Gtf2ird2	1.17026	0.00485322	1.05319	0.498109	0.979026	0.622605
1095	Bola1	1.12254	0.167428	1.06746	0.385589	0.932087	0.563092
1096	Castor2	0.975001	0.462638	0.965375	0.599627	1.00035	0.992245
1097	Ncf1	0.871009	0.235682	1.06668	0.594834	1.05208	0.683425
1098	Adss	0.99869	0.957172	0.964903	0.397951	0.976071	0.248378
1099	Cacna1d	1.0704	0.462949	0.963845	0.755372	0.941949	0.355947
1100	Actr8	0.995697	0.877842	0.956354	0.298989	1.02402	0.431217
1101	Lrrc27	0.911423	0.335916	1.08947	0.391278	1.05589	0.38547
1102	Stk32c	1.02244	0.557098	0.985991	0.718414	0.924994	0.130244
1103	Fnta	0.967573	0.369727	1.04698	0.244149	1.06715	0.0763032
1104	Mtrex	0.968307	0.546516	0.971674	0.476927	1.01096	0.833971
1105	Lbp	1.17307	0.0888055	1.03387	0.728351	1.08516	0.31312
1106	Stard13	1.01042	0.930422	0.943376	0.578961	0.902458	0.476075
1107	Tenm1	0.976298	0.875677	0.988948	0.948206	0.880196	0.431739
1108	Camk1g	1.00264	0.96863	0.935994	0.491814	0.967506	0.743402
1109	Diexf	0.936424	0.0614139	0.870567	0.0842974	1.00233	0.957663
1110	Hsd11b1	1.05526	0.302943	1.26151	0.0367048	0.979288	0.68427
1111	Syt14	0.960761	0.819309	0.868092	0.512892	0.922211	0.620531
1112	Atp5e	0.989408	0.871173	0.985675	0.845218	1.05287	0.36554
1113	Nelfcd	1.00131	0.966338	1.00976	0.818465	1.03307	0.367119
1114	Ctsz	1.09167	0.06019	1.06616	0.309197	0.968931	0.278401
1115	Prelid3b	0.99492	0.886672	1.05194	0.309521	1.06904	0.0852339
1116	Sertad4	0.975037	0.540831	0.950622	0.251781	0.972672	0.693433
1117	Ube2a	0.957948	0.423716	0.959465	0.312895	0.950247	0.47425
1118	Slc25a5	1.01126	0.580648	0.961805	0.238221	0.967522	0.282638
1119	Ppdpf	1.00248	0.960051	1.01177	0.841737	1.00994	0.851287
1120	Kcnq2	1.02928	0.596697	0.956129	0.538914	0.928306	0.161257
1121	Eef1a2	1.00555	0.845954	1.03794	0.277237	0.990755	0.731411
1122	Pls3	1.02365	0.555731	1.03816	0.342895	0.944555	0.177672
1123	Mpped2	0.952326	0.301445	0.910345	0.172979	1.0332	0.577782
1124	Nkap	1.02428	0.489893	0.94258	0.178848	0.936356	0.158944
1125	Ndufa1	0.997006	0.962226	1.09729	0.235305	0.982401	0.7593
1126	E2f3	1.00724	0.887654	0.921624	0.217174	0.935946	0.275138
1127	Cr1l	1.04018	0.506125	0.918247	0.247107	0.911991	0.147629
1128	Ppfibp1	1.00013	0.998663	1.07753	0.377984	1.00593	0.920899
1129	Cd34	0.992386	0.891965	0.987679	0.882803	1.06352	0.194887
1130	Plgrkt	1.16943	0.188076	1.01219	0.925176	1.09254	0.374444
1131	Gtf3a	1.03952	0.526861	1.01332	0.723402	0.976332	0.761295
1132	Mtif3	0.962215	0.400339	1.02394	0.629319	1.03044	0.597395
1133	Mapkapk2	0.998439	0.965385	1.02617	0.514309	0.935931	0.13232
1134	Lamp2	0.946478	0.358356	0.890185	0.0723562	0.89388	0.0443021
1135	Atxn10	0.987985	0.611465	1.02812	0.358881	1.00602	0.765454
1136	Foxred2	0.997767	0.965269	1.06474	0.209941	0.982734	0.71188
1137	Eif3d	0.998516	0.96617	1.00264	0.949526	0.981138	0.439925
1138	H3f3b	0.997903	0.923592	1.09146	0.0195923	1.02433	0.279765
1139	Nup50	0.927005	0.283245	0.980333	0.749199	0.932805	0.322746
1140	Phf21b	1.16854	0.207488	0.946183	0.520436	1.0869	0.507271
1141	Ift27	0.938472	0.392074	1.09843	0.112554	1.08798	0.193105
1142	Pacsin2	1.00333	0.884666	0.981655	0.61134	0.916916	0.0185248
1143	Ttll12	0.968822	0.411031	0.987628	0.802283	1.02571	0.560727
1144	Scube1	1.09296	0.37329	1.14499	0.382094	0.934982	0.41924
1145	Tox4	0.994229	0.846593	0.970842	0.41049	0.965948	0.21758
1146	Mrps18c	1.05889	0.347125	0.887036	0.231859	0.95915	0.50526
1147	Sulf1	1.0123	0.900903	1.09738	0.329863	0.996653	0.964549
1148	Srsf6	1.08708	0.136878	0.98503	0.787385	0.993715	0.904628
1149	Plcg1	1.05483	0.04784	1.03076	0.562604	1.01181	0.726463
1150	Kctd2	1.0463	0.273881	1.01615	0.696874	0.930452	0.141067
1151	Kctd5	1.00746	0.86597	1.0897	0.173228	1.08999	0.0959205
1152	Matn4	0.949483	0.451964	1.08439	0.356941	1.12418	0.174665
1153	Sdc4	0.92663	0.278478	1.05758	0.329617	0.928424	0.474532
1154	Nbr1	0.98288	0.64113	0.966502	0.536114	0.957005	0.249853
1155	Cyth1	1.04846	0.301372	0.92852	0.26123	0.953129	0.143413
1156	Rnd3	1.00222	0.980903	1.00633	0.93033	1.12322	0.22897
1157	Cntnap1	1.02977	0.611568	0.924648	0.330661	0.893836	0.0663975
1158	Nt5c3b	1.01037	0.752765	1.02756	0.598542	1.00099	0.977105
1159	Coa3	0.943687	0.376919	1.00167	0.979832	1.0203	0.793337
1160	Med24	1.01826	0.466457	0.97369	0.535453	0.974957	0.228496
1161	Psmd3	1.03472	0.262226	1.02772	0.222422	1.00959	0.725106
1162	Exosc10	1.01538	0.331024	1.04034	0.132663	1.04694	0.109459
1163	Glod4	1.01075	0.845723	1.00796	0.883671	0.939558	0.247477
1164	Vps53	1.01926	0.324888	1.05332	0.0730871	0.984035	0.435451
1165	Taok1	0.959267	0.743402	0.926061	0.601471	0.940932	0.580868
1166	Dnttip1	1.00326	0.939827	1.11271	0.0320921	1.01372	0.702897
1167	Acot8	1.04376	0.644858	1.09618	0.458	0.945245	0.582613
1168	Mpp2	0.996394	0.90976	0.965246	0.310965	0.999043	0.979034
1169	Vtn	0.969777	0.43423	1.02255	0.532599	0.963681	0.495354
1170	Nlk	1.00906	0.82339	0.885564	0.0739487	0.914697	0.0731528
1171	Traf4	1.02599	0.750628	1.05876	0.435701	1.03814	0.689259
1172	Aldoc	1.01044	0.693485	1.07464	0.0368987	0.996141	0.812103
1173	Stac2	1.05339	0.131706	0.984365	0.834233	0.902652	0.00182628
1174	Rpl19	1.05818	0.318807	0.996587	0.963574	0.99276	0.912022
1175	Cacnb4	0.989075	0.899847	0.869311	0.261308	0.903029	0.219648
1176	Plxdc1	1.0492	0.387438	1.193	0.0338448	0.978536	0.595081
1177	Arl5b	0.940796	0.46452	0.877013	0.24733	0.982715	0.816813
1178	Zfp207	0.918294	0.0549921	0.950772	0.26479	1.01768	0.76986
1179	Psmd11	1.03072	0.504763	1.00101	0.984188	0.934093	0.119606
1180	Timp2	0.967487	0.339571	1.10826	0.0170075	0.995401	0.910349
1181	Zc3h18	1.01496	0.596037	1.02492	0.532748	1.01389	0.693769
1182	Top2b	0.969434	0.623552	0.964891	0.58793	0.975884	0.678271
1183	Rarb	0.898881	0.0241001	0.769858	0.0013988	0.953435	0.451506
1184	Igfbp4	1.12686	0.0644966	1.20273	0.0901838	1.04133	0.453624
1185	Suz12	0.983125	0.790306	0.951298	0.555153	1.0214	0.659058
1186	Crlf3	0.910203	0.146209	1.04834	0.584146	1.12368	0.0689801
1187	Tnfaip1	0.982863	0.666151	0.982795	0.735913	1.03562	0.273032
1188	Abr	0.994312	0.844178	0.992543	0.817921	0.947836	0.0816386
1189	Rab11fip4	1.0091	0.815484	0.966127	0.536636	0.913872	0.0601276
1190	Slc35c2	1.03599	0.345074	1.0497	0.284607	1.00154	0.965144
1191	Zfp334	0.978374	0.727001	0.956055	0.558126	0.996711	0.951981
1192	Elmo2	0.978277	0.521499	0.983763	0.711007	0.99971	0.993654
1193	Wsb1	1.08075	0.0299941	1.05196	0.204196	1.07986	0.173951
1194	Ttpal	1.01431	0.842542	0.939787	0.44885	0.99264	0.883333
1195	Rhot1	0.973269	0.447309	0.970082	0.454046	0.985616	0.697625
1196	Rhbdl3	0.957039	0.350731	0.979572	0.752228	0.998526	0.970058
1197	Serinc3	0.977158	0.485988	0.921836	0.158299	0.938296	0.031354
1198	Pgs1	1.027	0.482647	0.985996	0.706498	0.944573	0.0468439
1199	Pigt	0.972506	0.3727	1.01771	0.669207	0.99775	0.946421
1200	Etv4	1.06888	0.572997	0.986387	0.860101	1.03036	0.825628
1201	Dbndd2	1.04616	0.287617	0.974249	0.653597	0.986717	0.700152
1202	Slc12a5	1.00163	0.96662	0.929228	0.224465	0.961946	0.23137
1203	Pltp	0.972286	0.556592	0.990333	0.841499	0.994807	0.929668
1204	Ctsa	1.00272	0.943272	0.997877	0.962726	0.967375	0.340409
1205	Zswim1	0.987867	0.679232	1.03907	0.434532	1.01132	0.739078
1206	Slc12a4	1.11646	0.0158259	1.16741	0.00718588	0.983342	0.748673
1207	Myo1c	0.96803	0.453694	0.94579	0.376397	1.02252	0.680855
1208	Crk	0.979351	0.641521	0.938713	0.274201	0.963763	0.469224
1209	Cox7c	1.13145	0.0732693	1.17443	0.160848	0.952741	0.55682
1210	Pitpna	0.989772	0.635032	0.990361	0.616929	0.950297	0.0753966
1211	Mlx	1.04405	0.202743	0.970991	0.607971	0.975205	0.540663
1212	Retreg3	0.993711	0.889331	0.956622	0.378792	1.00773	0.85687
1213	Rab5a	0.982308	0.424573	0.983616	0.480599	1.01661	0.422618
1214	Nkiras2	0.871388	0.105976	0.972924	0.749162	0.937628	0.221452
1215	Ppp2r5c	0.977886	0.520224	0.97297	0.334576	0.958932	0.215178
1216	Ift52	0.948661	0.418875	1.003	0.9586	1.01238	0.778392
1217	B4galt5	1.00833	0.806729	1.04222	0.149873	0.975857	0.630602
1218	Gdap1l1	1.04826	0.12178	1.10323	0.154903	0.978854	0.585006
1219	Cadps2	1.0028	0.976166	0.904833	0.344922	0.924104	0.411677
1220	Ddx27	1.04464	0.261902	1.0323	0.507515	1.04071	0.181296
1221	Cyth3	1.00308	0.972201	1.08828	0.351506	0.928274	0.461521
1222	Cyth4	1.02401	0.72355	1.09214	0.379226	0.934489	0.479822
1223	Rac3	0.976658	0.719837	1.06029	0.476067	0.95056	0.460406
1224	Rrp7a	0.97824	0.605332	0.978812	0.58292	1.01518	0.70457
1225	Cyb5r3	0.999804	0.996323	1.08512	0.170891	0.984761	0.703869
1226	Ints2	1.07247	0.364201	0.959283	0.660612	0.999427	0.992524
1227	Med13l	0.992571	0.947466	0.895531	0.50821	0.939106	0.538968
1228	Hist1h2bc	1.00081	0.987734	0.977838	0.686096	0.988228	0.884268
1229	Mafk	1.0303	0.642303	1.07846	0.341648	1.04651	0.539244
1230	Med1	1.02549	0.69147	0.965474	0.669697	0.952883	0.401269
1231	Erbb3	0.927744	0.583707	0.924108	0.507498	1.07597	0.710012
1232	Stard3	1.0283	0.501402	0.946258	0.129752	0.964869	0.449133
1233	Vmp1	0.954381	0.0136359	0.908564	0.0169531	0.95206	0.0441496
1234	Uchl5	1.08433	0.0907481	0.996597	0.941992	0.950407	0.301095
1235	Glrx2	0.998033	0.965448	0.911816	0.0202135	0.993449	0.888865
1236	Trove2	0.944374	0.547202	0.91038	0.397817	0.937016	0.354609
1237	Stk4	1.03417	0.554371	1.00008	0.999027	0.909557	0.142185
1238	Pmp22	0.962677	0.54214	1.1137	0.10261	0.976468	0.669189
1239	Zcchc10	1.06791	0.261041	1.08875	0.246641	0.951682	0.453788
1240	Psmb6	1.04939	0.342287	1.06577	0.216374	1.00111	0.979411
1241	Spag7	0.979628	0.405928	1.04362	0.257689	1.04883	0.166374
1242	Pfn1	1.00272	0.952873	1.04141	0.472425	1.00767	0.871037
1243	Tomm34	1.00611	0.817802	0.951681	0.0996037	0.988082	0.592113
1244	Ywhab	0.99137	0.501658	1.02327	0.254298	1.00935	0.622319
1245	Ksr1	1.02635	0.72479	1.00685	0.937285	0.924823	0.34113
1246	Gpx3	1.01604	0.926911	1.40673	0.0218379	1.32431	0.233833
1247	Anxa6	1.07114	0.0309485	0.997066	0.914614	0.973122	0.389187
1248	Zkscan6	1.08619	0.199406	1.06138	0.340764	1.0633	0.0597858
1249	Kpna2	1.01603	0.805462	0.940397	0.524599	0.904704	0.259172
1250	Smurf2	0.98336	0.812047	0.941973	0.454193	0.990433	0.89321
1251	Cep95	1.06903	0.286432	1.08082	0.322161	1.09285	0.1353
1252	Vezf1	0.988964	0.870183	0.983008	0.835148	1.0071	0.906769
1253	Cuedc1	1.09005	0.146674	1.15545	0.00388061	1.04574	0.419771
1254	Srsf1	0.984098	0.741246	0.979636	0.720527	0.978977	0.550149
1255	Kif3a	0.994248	0.922044	1.03678	0.534683	1.02804	0.695069
1256	Sept8	1.04398	0.124413	0.955524	0.0857616	0.952371	0.106015
1257	Mtmr4	0.989467	0.886685	0.959818	0.639492	0.953701	0.430394
1258	Mrm1	1.01456	0.837122	0.965565	0.60255	1.05021	0.533412
1259	Mapt	0.979027	0.632978	1.01219	0.808095	0.971626	0.610473
1260	Kansl1	0.982529	0.712718	0.941421	0.41337	1.0084	0.840546
1261	Gid4	1.02647	0.321592	0.949255	0.149316	0.942256	0.0555194
1262	Myo1b	0.972716	0.692525	0.914226	0.302208	0.955104	0.381289
1263	Dhx40	1.06419	0.194121	0.974633	0.62942	0.951518	0.212264
1264	Ypel2	1.00235	0.950394	0.876997	0.0446361	0.904706	0.08508
1265	Akap1	1.0679	0.206199	0.991656	0.904338	0.960931	0.498612
1266	Nol11	0.91392	0.0653977	0.999047	0.987966	1.06569	0.192873
1267	Derl2	0.995601	0.945204	0.987737	0.846644	0.983585	0.78918
1268	C1qbp	1.01114	0.81105	1.01186	0.804724	0.995121	0.937302
1269	Rpain	1.03582	0.730207	0.944476	0.458457	1.02219	0.865719
1270	6330403K07Rik	1.04428	0.434119	1.16016	0.0408137	1.02188	0.630085
1271	Slc13a3	0.943345	0.455077	1.14137	0.0911504	0.921106	0.317539
1272	Kcnab3	1.12344	0.0187593	0.897165	0.0364609	0.838722	0.000271128
1273	Chd3	0.998239	0.966997	1.02921	0.558149	1.00497	0.913505
1274	Kdm6b	1.00871	0.924976	1.01396	0.89909	1.1288	0.125896
1275	Appbp2	1.01087	0.828568	0.988535	0.857751	0.960711	0.381709
1276	Ncor1	0.998098	0.976522	0.962434	0.684399	0.963118	0.63297
1277	Trpv2	0.999081	0.978222	1.10629	0.0217812	1.04694	0.428339
1278	Cenpv	1.03716	0.68803	0.980125	0.796829	0.953362	0.549587
1279	Pcgf2	1.15688	0.0375291	1.04976	0.411747	0.978256	0.670251
1280	Cwc25	1.02721	0.680762	0.946836	0.516505	0.989479	0.811402
1281	Pip4k2b	0.996004	0.93361	0.9797	0.689961	0.966438	0.562713
1282	Trim37	0.997533	0.951449	0.928501	0.170531	0.925405	0.0752427
1283	Ctdnep1	1.0174	0.769325	0.952227	0.340162	0.982309	0.75751
1284	Elp5	1.01559	0.719977	0.970684	0.531812	0.971921	0.544616
1285	Gabarap	1.01129	0.833345	0.972532	0.666256	0.979576	0.719277
1286	Phf23	1.08766	0.173259	1.07137	0.124858	1.0106	0.855559
1287	Acadvl	1.03973	0.245392	1.05476	0.149566	1.08945	0.0713466
1288	G3bp1	1.0164	0.403911	0.993365	0.772299	0.98059	0.273319
1289	Atox1	1.06733	0.37428	0.92503	0.232586	0.950713	0.518621
1290	Glra2	0.946706	0.399225	1.00522	0.932547	1.06201	0.375479
1291	Sparc	0.952563	0.661398	1.1974	0.0378705	1.1382	0.263023
1292	Mief2	1.05179	0.402679	1.07377	0.250256	0.95033	0.459544
1293	Crhr1	1.11611	0.0310134	1.00267	0.949833	0.905194	0.0942569
1294	Dusp14	1.02173	0.842299	0.898008	0.110621	0.98415	0.899491
1295	Tada2a	1.01514	0.745992	0.990953	0.80143	0.999629	0.994794
1296	Pnpo	1.01128	0.81174	1.00437	0.937685	0.993072	0.894941
1297	Cog1	1.05334	0.421933	1.00207	0.965118	1.01946	0.798057
1298	Cbx1	0.875665	0.0110537	0.999595	0.993861	1.06475	0.154631
1299	Cdk5rap3	1.00163	0.972655	1.07639	0.155676	1.00646	0.924038
1300	Copz2	1.02094	0.864101	1.05065	0.610562	1.0543	0.629398
1301	Slc25a39	0.986352	0.666067	0.991967	0.779914	0.974124	0.417454
1302	Sp2	1.04486	0.0877498	1.04652	0.39587	0.946083	0.107053
1303	Aatf	1.04914	0.328193	1.00032	0.993109	0.946361	0.294205
1304	Dync1h1	0.991745	0.925587	0.956483	0.694588	0.956064	0.593054
1305	Pex12	1.03725	0.574505	1.0435	0.395659	0.995231	0.953347
1306	Ndel1	0.989386	0.597405	0.957948	0.227445	0.973762	0.385936
1307	Zbtb4	0.998629	0.987826	0.985168	0.884627	0.99124	0.929588
1308	Mpdu1	1.00124	0.968333	0.938544	0.281469	0.956711	0.288773
1309	Fxr2	1.02532	0.344676	0.965939	0.139752	1.00107	0.965018
1310	Atp5g3	0.981042	0.715356	1.00394	0.944021	0.978624	0.722512
1311	Cd68	1.03519	0.569177	1.03758	0.450892	0.907659	0.251967
1312	Acsl1	1.03933	0.354648	0.990809	0.821833	0.945974	0.120334
1313	Abca5	1.0097	0.922054	0.882257	0.31802	0.883163	0.227754
1314	Zfyve27	0.996683	0.942644	0.949088	0.33873	0.968652	0.466642
1315	Avpi1	1.04805	0.365876	0.981378	0.62051	0.944343	0.401013
1316	Sfrp5	1.0265	0.794877	1.57035	5.21514e-05	1.00492	0.970891
1317	Myh11	1.12078	0.268435	1.04657	0.744762	0.995897	0.962411
1318	Rad51d	1.04807	0.546303	1.0046	0.951268	1.00974	0.902187
1319	Pank3	0.954926	0.727711	0.942599	0.665675	0.938786	0.589849
1320	Rars	1.00207	0.948783	1.03431	0.203378	0.966984	0.34239
1321	Wwc1	0.988283	0.712194	0.941664	0.221248	0.963505	0.257936
1322	Mrpl58	1.01851	0.706729	0.953629	0.253558	0.953725	0.492768
1323	Fdxr	1.00544	0.941748	0.941615	0.3411	0.996476	0.964085
1324	Sult4a1	1.02903	0.303941	1.03379	0.354624	0.949896	0.0679743
1325	Mrpl45	1.01246	0.639351	1.01334	0.703523	0.994518	0.870367
1326	Slc22a5	1.01325	0.826752	0.905503	0.177692	1.00142	0.977548
1327	P4ha2	0.89605	0.149115	0.949394	0.482614	1.05809	0.455923
1328	Arrb1	0.976933	0.625623	0.943379	0.311775	0.927807	0.120382
1329	Pelp1	1.00261	0.954604	1.04046	0.348517	0.98859	0.744326
1330	Med11	1.03005	0.721088	1.06198	0.40437	0.978291	0.806304
1331	Natd1	0.97925	0.655494	0.9635	0.455725	0.992903	0.90132
1332	Map2k3	1.07415	0.427064	0.978148	0.758376	1.06273	0.496738
1333	Ywhah	1.00015	0.995059	1.05407	0.186911	0.962773	0.118772
1334	Sart3	1.00374	0.901378	1.0083	0.781201	0.989902	0.597002
1335	Nars2	1.04807	0.551118	0.947611	0.596896	0.965669	0.677291
1336	Slc35b4	1.0214	0.591624	0.957477	0.340759	0.943811	0.0923069
1337	Dalrd3	1.09303	0.170335	1.0059	0.8825	1.02618	0.726026
1338	Fis1	1.00966	0.854708	0.980926	0.718956	0.972089	0.59052
1339	Plod1	0.98018	0.592445	1.00761	0.8903	0.977451	0.579258
1340	Slc25a22	1.02125	0.524374	0.968967	0.55057	0.890162	0.0029774
1341	Atp6ap1	1.00059	0.979178	0.990854	0.74544	0.991249	0.653202
1342	Scrn1	0.964212	0.398298	0.977934	0.495733	0.951255	0.25926
1343	BC005537	1.0157	0.584928	0.957161	0.0819881	0.961278	0.215308
1344	Isyna1	0.995425	0.88662	1.00696	0.775983	1.02908	0.502929
1345	Hars2	1.03579	0.569999	1.01825	0.750917	1.06525	0.277781
1346	Cacng2	0.982774	0.435387	0.972805	0.503324	0.941459	0.0709964
1347	Tmem160	1.06297	0.264364	1.00049	0.993167	0.931169	0.331958
1348	Rab5c	0.991677	0.761335	1.00392	0.889408	1.00333	0.88096
1349	Mdh2	1.03038	0.253673	1.00288	0.934664	0.970137	0.317921
1350	H13	1.01862	0.545692	0.982985	0.745278	0.987201	0.56245
1351	Rnf145	1.02106	0.384538	1.05105	0.17674	0.998282	0.942804
1352	Scn1b	1.06267	0.154277	0.985014	0.634888	0.886407	0.0103164
1353	Atp6v1e1	1.00238	0.945667	0.953817	0.404078	0.956605	0.318959
1354	Etnppl	0.933539	0.627147	1.20008	0.049481	1.1399	0.398902
1355	Rps6kl1	0.992968	0.739575	1.04122	0.11901	1.05346	0.20204
1356	Ppp1r12c	1.06352	0.105125	0.984715	0.539739	0.958415	0.284161
1357	Map1s	1.03789	0.429075	1.0152	0.686455	0.982519	0.70848
1358	Tmem129	0.969057	0.297347	0.956069	0.173814	0.998364	0.968119
1359	Nop9	1.04517	0.47515	1.04673	0.565976	0.976811	0.739642
1360	Atp6v0a1	1.01891	0.397737	1.01146	0.71432	0.951977	0.00678408
1361	Zfp687	0.962484	0.403197	1.03505	0.527009	1.07449	0.0912048
1362	D8Ertd738e	1.02226	0.697255	0.992974	0.902905	1.00807	0.894062
1363	Calm3	0.989725	0.389234	0.980873	0.148767	0.947213	0.0497534
1364	Cops3	1.01438	0.612638	1.04957	0.0995259	1.01292	0.656864
1365	Fkbp8	1.02853	0.417449	1.01732	0.67788	0.99034	0.786209
1366	Ddx39b	1.0409	0.206731	1.00839	0.713578	0.977523	0.599916
1367	Gipc1	1.02701	0.585042	0.971484	0.430105	0.941608	0.286003
1368	Tlcd1	1.08	0.293727	1.13596	0.18075	0.973472	0.597775
1369	Plscr3	1.06943	0.326682	1.07216	0.237029	1.00172	0.980417
1370	Arhgef25	1.14839	8.32531e-05	1.05354	0.253391	0.938703	0.0303301
1371	Xab2	1.02601	0.571323	1.05121	0.0953382	1.01878	0.65874
1372	Cdc37	1.02995	0.198288	1.05604	0.101355	0.997744	0.946454
1373	Rab4a	0.990103	0.778087	1.02868	0.489398	1.01086	0.769027
1374	Trip10	1.01225	0.898268	1.25713	0.325046	0.99186	0.933529
1375	Cops6	1.05692	0.133713	1.00388	0.920754	0.96526	0.249074
1376	Ubb	1.00662	0.87591	1.03875	0.411784	1.03177	0.478446
1377	Ap4m1	1.06921	0.212921	0.976841	0.708984	0.946581	0.295187
1378	Gyg	0.954443	0.385694	1.00844	0.842224	1.05301	0.386623
1379	Slc6a8	1.00694	0.803849	0.982499	0.729775	0.938167	0.0216757
1380	Ubxn6	1.089	0.0853592	1.05901	0.185493	0.974055	0.469217
1381	Mydgf	0.939561	0.105756	0.96312	0.362713	1.00027	0.993463
1382	Cyb561	1.02593	0.461187	0.951979	0.417788	0.922332	0.0639986
1383	Sema6a	1.01762	0.744731	0.979751	0.810905	1.0208	0.686771
1384	Ccdc12	0.990558	0.855826	0.946006	0.21199	1.04282	0.502959
1385	Fmc1	1.03934	0.709926	0.975101	0.789784	0.993604	0.956565
1386	Akt3	0.982969	0.894184	0.956742	0.756827	0.907136	0.483934
1387	Mrpl24	1.0414	0.449511	0.94823	0.295467	1.00348	0.951581
1388	Gle1	0.979583	0.450283	0.98061	0.441836	0.985672	0.634029
1389	Lyst	0.972015	0.829998	0.899847	0.49268	0.908578	0.479902
1390	Slc35e1	0.968527	0.414438	0.937486	0.217459	0.963615	0.413293
1391	Polr2i	0.964378	0.710861	1.02281	0.726346	1.06069	0.541103
1392	Krt10	0.807742	0.00579784	0.884731	0.0741213	1.13282	0.0685967
1393	Rmnd1	1.03855	0.475573	0.894512	0.176753	0.931577	0.0488274
1394	Vip	1.15062	0.0123512	1.01614	0.763141	1.08946	0.112856
1395	Mtrf1l	1.01835	0.730586	0.987584	0.842285	1.04193	0.491681
1396	Rgs17	0.978476	0.606113	1.05464	0.385839	0.970244	0.515655
1397	Hdac2	0.990722	0.673891	0.97624	0.358084	1.01984	0.277421
1398	Rwdd1	1.00344	0.960037	0.975158	0.732673	1.02309	0.736741
1399	Clvs2	1.03439	0.421746	0.995763	0.945569	0.946936	0.185912
1400	Stxbp5	0.983876	0.883147	0.967387	0.780856	0.960334	0.722809
1401	Hint3	0.852625	0.300555	0.725258	0.0312982	0.869947	0.503628
1402	Katna1	0.827839	0.00554472	0.892565	0.105689	1.11455	0.120806
1403	Pcmt1	1.00189	0.922899	0.956189	0.187124	0.983417	0.631638
1404	Lrp11	1.03918	0.155944	1.02621	0.441089	0.957323	0.179067
1405	1700021F05Rik	1.00985	0.870113	1.03384	0.66305	1.06631	0.25164
1406	Sec63	1.01373	0.698778	1.01934	0.659798	0.982812	0.639004
1407	Nr2e1	1.05386	0.479275	1.01064	0.887685	1.04858	0.442428
1408	Snx3	1.00227	0.957148	0.978896	0.586057	0.979457	0.625441
1409	Aig1	1.01374	0.703179	0.978896	0.42326	0.990018	0.811751
1410	Pex3	0.947458	0.333659	1.06154	0.252191	1.13676	0.0221431
1411	Fuca2	1.01657	0.797279	1.07384	0.170935	1.03248	0.610907
1412	Ltv1	1.1135	0.131347	1.04226	0.496576	0.951	0.351259
1413	Plagl1	1.00786	0.885784	1.15684	0.0285484	1.00044	0.99516
1414	Cd164	0.961701	0.432809	0.960107	0.555379	0.953677	0.212365
1415	Utrn	0.945301	0.57693	0.926864	0.520757	0.944101	0.55009
1416	Smpd2	1.06432	0.381432	1.12502	0.0863685	1.06462	0.453038
1417	Zbtb24	0.980876	0.646026	1.03843	0.273399	1.04804	0.275189
1418	Grm1	0.951186	0.645021	0.971864	0.805265	0.930235	0.529807
1419	Wasf1	1.0313	0.481318	1.02135	0.7183	0.948357	0.0798497
1420	Gtf3c6	0.995658	0.881957	1.03779	0.483614	1.06045	0.0873442
1421	Rev3l	1.01001	0.92077	0.961499	0.725211	0.926359	0.439846
1422	Fyn	1.00218	0.916978	0.960738	0.102725	0.988963	0.608678
1423	Prep	1.01722	0.782317	1.02971	0.574638	0.996888	0.956637
1424	Arfgef3	0.967721	0.75776	0.919784	0.551798	0.932869	0.505823
1425	Reps1	1.01395	0.601169	0.956655	0.358951	1.00169	0.947023
1426	Fam184a	1.01409	0.754037	0.985484	0.871219	1.04108	0.426345
1427	Asf1a	1.03344	0.737878	0.906291	0.36297	0.965755	0.734423
1428	Gopc	1.01904	0.627909	1.04509	0.242376	0.944355	0.111906
1429	Qrsl1	1.11998	0.0114168	1.04497	0.333297	0.879375	0.121005
1430	Rtn4ip1	1.02726	0.636443	0.982981	0.782425	0.960331	0.317977
1431	Vta1	0.967521	0.435382	0.942053	0.121657	1.01032	0.856296
1432	Smpdl3a	1.01671	0.706529	1.00289	0.953353	1.02175	0.502417
1433	Reep3	1.02087	0.691332	0.977693	0.740407	0.949551	0.335401
1434	Fabp7	1.14951	0.106471	1.21767	0.0834457	1.23963	0.0462458
1435	Pkib	0.943292	0.518058	1.02491	0.804736	1.10611	0.308098
1436	Serinc1	1.00335	0.868683	0.978953	0.371272	0.954734	0.0153854
1437	Hsf2	1.01193	0.837805	1.02653	0.693261	0.939083	0.0739358
1438	Rspo3	1.01104	0.854228	0.900639	0.232261	1.04034	0.567497
1439	Echdc1	0.974984	0.594058	0.991619	0.846817	0.92251	0.101847
1440	Mgat4c	0.969385	0.640272	0.974095	0.775797	0.993015	0.931983
1441	Ptprk	1.00117	0.98006	0.905612	0.114218	0.944465	0.316911
1442	Nts	0.89811	0.0877743	0.949723	0.489039	1.11913	0.1294
1443	Dcbld1	1.01737	0.811068	0.962746	0.573784	1.12693	0.135767
1444	Slc6a15	1.00841	0.907226	0.970556	0.71233	0.923668	0.18844
1445	Ccdc59	1.01422	0.68289	1.08312	0.0986152	1.03778	0.350046
1446	Lin7a	0.910126	0.265943	0.865837	0.239863	0.921558	0.397354
1447	Ppp1r12a	0.955601	0.644342	0.980923	0.865881	0.981051	0.852362
1448	P4ha1	0.9722	0.505417	0.828463	0.00439452	0.932564	0.123251
1449	Lims1	0.972476	0.63791	0.938722	0.33724	0.990854	0.878037
1450	Zwint	1.00751	0.784243	1.07767	0.0698268	0.98263	0.468948
1451	Ube2d1	1.02994	0.319746	1.04163	0.137905	0.992156	0.726418
1452	Dcn	0.955136	0.581674	1.11097	0.383762	1.01879	0.746764
1453	Atp2b1	0.985439	0.838827	0.900269	0.236707	0.926865	0.361909
1454	Arid5b	0.918644	0.632967	0.95416	0.818625	0.966421	0.862924
1455	Actr6	0.954776	0.255754	0.800085	0.0279818	0.923417	0.337174
1456	Uhrf1bp1l	1.00442	0.928088	0.960175	0.470496	0.955658	0.381159
1457	Dusp6	1.03881	0.667788	0.855093	0.0284801	1.01129	0.897941
1458	Tmpo	0.963414	0.279022	1.03601	0.391443	1.08083	0.155156
1459	Kitl	0.919044	0.462449	0.878567	0.378535	0.928431	0.429171
1460	Psen1	0.95407	0.0886331	0.97297	0.580802	0.962019	0.113205
1461	Sgk1	0.761559	0.354884	1.10522	0.722	1.14776	0.747247
1462	Cep290	0.971852	0.811318	0.99422	0.963439	1.00202	0.986887
1463	Ikbip	0.920804	0.14744	0.971804	0.61089	1.12871	0.0996324
1464	Hbs1l	0.996681	0.906979	0.995303	0.917927	0.96986	0.379724
1465	Epb41l2	1.02352	0.602543	1.01449	0.801729	0.972079	0.546176
1466	Med23	1.00048	0.994005	0.978983	0.801366	1.03644	0.1824
1467	Ahi1	0.92993	0.439957	1.09644	0.217548	1.09686	0.349974
1468	Pde7b	0.935178	0.503779	0.855693	0.19056	0.959225	0.716788
1469	Map7	1.01837	0.708514	0.918159	0.175663	0.950856	0.31172
1470	Ctgf	1.08695	0.313348	0.9044	0.135018	0.878178	0.160492
1471	Stx7	0.98827	0.615609	0.9823	0.495038	0.9767	0.380846
1472	Moxd1	1.03185	0.732472	0.899537	0.206782	1.00401	0.967038
1473	Pex7	1.06079	0.283386	1.02468	0.6116	1.02495	0.555978
1474	Ifngr1	1.02308	0.638512	1.01149	0.763466	0.998755	0.976237
1475	Cdk17	0.974701	0.487724	0.9199	0.173749	0.946179	0.0859334
1476	Snrpf	1.10548	0.237962	1.0813	0.379612	1.07693	0.437819
1477	Ntn4	0.883529	0.0214121	0.908523	0.114945	0.943366	0.398487
1478	Fgd6	0.973375	0.740008	0.993129	0.953557	0.948353	0.347674
1479	Ndufa12	0.975261	0.656588	1.00434	0.941003	1.0482	0.380311
1480	Tmcc3	0.960141	0.632411	1.02919	0.723103	0.979286	0.84236
1481	Cep83	1.01459	0.661578	0.957335	0.301	0.94422	0.0835511
1482	Socs2	1.06427	0.439654	1.00558	0.96421	0.969621	0.678355
1483	Nudt4	1.00158	0.960971	1.03186	0.522217	0.998002	0.937447
1484	Nuak1	1.03213	0.508055	0.974491	0.715171	0.988433	0.84939
1485	Tcp11l2	1.06841	0.411322	1.05511	0.516279	0.950467	0.423733
1486	Rfx4	0.97564	0.653436	1.04303	0.467801	1.13789	0.183617
1487	Cry1	1.02526	0.500784	0.994066	0.908238	0.976947	0.637024
1488	Btbd11	1.02841	0.777734	1.03575	0.702548	0.957821	0.663625
1489	Timp3	0.906543	0.283187	1.0493	0.587655	0.97346	0.779201
1490	Hsp90b1	0.92747	0.106697	0.925579	0.0946138	1.00346	0.936256
1491	Washc3	1.06517	0.403674	1.09194	0.120504	0.923137	0.312035
1492	Sirt1	1.02649	0.602263	1.09073	0.226593	1.03355	0.544469
1493	Herc4	0.982036	0.806625	0.941916	0.523045	0.924439	0.127155
1494	Hnrnph3	0.991024	0.839787	1.009	0.752641	1.04345	0.429132
1495	Rufy2	0.986253	0.791836	0.970311	0.592985	0.984	0.688536
1496	Ccar1	0.922264	0.162086	0.984715	0.836305	0.986579	0.795006
1497	Ddx21	1.01894	0.806915	0.997895	0.976575	1.00437	0.953735
1498	Ddx50	0.990885	0.819979	0.996514	0.953496	0.969118	0.320766
1499	Srgn	0.898503	0.0825053	0.977643	0.656793	1.05345	0.563581
1500	Vps26a	0.993215	0.767599	0.966346	0.324092	0.961115	0.0264852
1501	Supv3l1	1.07947	0.0591453	1.08413	0.0151815	0.981	0.606804
1502	Fam241b	1.04323	0.524219	1.07846	0.141587	1.04758	0.527242
1503	Aifm2	1.03839	0.775799	1.18696	0.222292	1.15776	0.23374
1504	H2afy2	0.980278	0.693474	1.03862	0.46332	1.09672	0.0219391
1505	Tysnd1	1.09529	0.121484	1.0283	0.452159	0.967424	0.593494
1506	Sar1a	0.956578	0.172081	0.950663	0.170007	1.00801	0.770366
1507	Ppa1	0.99954	0.986072	0.978145	0.610218	1.0138	0.696396
1508	Eif4ebp2	0.977028	0.736989	0.970224	0.787507	0.950929	0.490823
1509	Sgpl1	1.02949	0.530259	1.00345	0.958216	1.01813	0.456792
1510	Pcbd1	0.979286	0.906821	1.21365	0.288096	1.13304	0.529049
1511	Unc5b	0.970301	0.614033	1.05993	0.376056	1.0539	0.604439
1512	Slc29a3	0.976447	0.755605	1.04997	0.584364	0.968436	0.625856
1513	Vsir	0.912099	0.00147247	0.888228	0.00162381	0.987528	0.876616
1514	Slc16a7	0.950023	0.559582	0.975621	0.849028	0.994258	0.938356
1515	Anapc16	1.01996	0.699823	0.973283	0.550553	0.968976	0.508227
1516	Ddit4	0.891741	0.34722	1.18225	0.432191	1.21493	0.414847
1517	Dnajb12	0.968628	0.512639	0.969618	0.51117	1.01833	0.568259
1518	Micu1	1.02688	0.411756	0.957335	0.255802	0.925276	0.0218669
1519	Cand1	0.97595	0.746032	0.980735	0.793089	0.973129	0.706278
1520	Tbk1	1.02467	0.640734	1.04412	0.530214	0.968857	0.436341
1521	Pno1	1.05174	0.329907	1.04299	0.512051	0.939114	0.207361
1522	Plek	1.01196	0.819229	0.991654	0.886392	0.895051	0.0107592
1523	Srgap1	0.988485	0.888697	0.980179	0.819241	0.960642	0.654429
1524	Usp15	0.977671	0.748093	0.958161	0.607528	0.958422	0.524047
1525	Vps54	0.971555	0.358156	0.975228	0.611379	1.01398	0.618064
1526	Tbc1d15	0.915775	0.229504	0.895311	0.180472	0.938709	0.363815
1527	Rab21	0.987891	0.693014	0.984604	0.661308	0.976733	0.37316
1528	2310011J03Rik	0.979015	0.751725	1.0153	0.817394	0.955283	0.501695
1529	Peli1	0.973997	0.629512	0.892416	0.149002	1.00049	0.99084
1530	Apc2	1.03327	0.532054	0.984334	0.839486	0.937203	0.127606
1531	Thap2	0.934726	0.388733	0.964491	0.676687	0.947765	0.40394
1532	Slc1a4	0.998618	0.973968	1.0648	0.109825	1.01925	0.653094
1533	Rab1a	1.0095	0.623342	0.994099	0.829784	0.972369	0.183424
1534	Gamt	1.01605	0.850675	0.948686	0.650066	0.944127	0.536319
1535	Ptprr	0.997854	0.973811	1.04078	0.50482	0.993726	0.939345
1536	Actr2	0.98862	0.775052	0.913762	0.104586	0.954869	0.217073
1537	Ndufs7	1.05259	0.288642	1.00355	0.949105	1.01084	0.856762
1538	Ptprb	0.943386	0.627418	0.939234	0.691396	0.874015	0.239047
1539	Mum1	1.00219	0.965269	1.03895	0.496303	1.08515	0.117867
1540	Meis1	1.04494	0.295388	1.0711	0.226452	1.04483	0.49117
1541	Uqcr11	1.03558	0.538514	1.01429	0.824113	1.00146	0.976781
1542	Cnot2	0.978786	0.420351	0.954712	0.285212	1.01156	0.636783
1543	Tcf3	1.052	0.50075	1.09767	0.119297	1.02731	0.696666
1544	Frs2	1.00827	0.896744	0.994169	0.941751	0.955217	0.407382
1545	Yeats4	1.05799	0.0971705	1.03319	0.485174	0.963031	0.244357
1546	Cobl	0.948757	0.171948	0.938244	0.269206	0.965403	0.588653
1547	Rab36	1.0632	0.133431	1.09815	0.243997	0.943005	0.32202
1548	Grb10	0.907792	0.310757	1.03859	0.664422	1.10479	0.299988
1549	Adora2a	1.02379	0.729284	0.842706	0.0426078	0.955101	0.607179
1550	Snrpd3	1.01249	0.750369	1.13162	0.0379395	1.03932	0.452006
1551	Nav3	0.947653	0.630923	0.978339	0.8577	0.890286	0.241483
1552	Ddc	1.07679	0.604124	1.26732	0.0357232	1.13974	0.333764
1553	Cpm	0.938159	0.573966	1.03931	0.772852	1.01972	0.893259
1554	Mdm2	1.03999	0.322986	0.983453	0.714484	0.962026	0.143251
1555	Csrp2	1.08086	0.511961	1.2489	0.0282728	1.05381	0.683245
1556	Osbpl8	0.922467	0.525321	0.80809	0.238285	0.956251	0.662868
1557	Mknk2	1.00779	0.850916	0.973577	0.750332	0.915364	0.0623373
1558	Cabin1	1.02545	0.60494	1.01454	0.827372	0.978439	0.42276
1559	Ap3d1	1.00126	0.957524	0.989386	0.759184	0.985893	0.348585
1560	Phlda1	1.04003	0.629418	0.925861	0.163936	0.996036	0.961978
1561	Sf3a2	1.01458	0.729887	1.02472	0.614247	0.971864	0.448404
1562	Mdm1	1.11347	0.270148	1.07555	0.408095	0.944917	0.584457
1563	Jsrp1	1.11086	0.393549	1.21368	0.514549	0.746504	0.000868389
1564	Timm13	0.992745	0.898521	0.953229	0.448619	0.939272	0.2536
1565	Vps13d	1.01845	0.842278	0.93594	0.572057	0.920017	0.375477
1566	Llph	1.02471	0.663298	0.984122	0.824415	0.999037	0.983136
1567	Tmbim4	1.10176	0.0774142	0.938528	0.273957	0.878342	0.118607
1568	Prmt2	0.964973	0.39135	1.09197	0.0761004	1.10064	0.0883413
1569	Dip2a	1.02959	0.572181	1.01424	0.81152	0.98111	0.610009
1570	Hmg20b	1.12782	0.0562695	1.07945	0.195799	0.981215	0.687717
1571	Fzr1	0.964656	0.215071	1.00129	0.976471	0.982198	0.59444
1572	Ncln	0.992097	0.802603	0.985784	0.696076	0.967776	0.292787
1573	Col6a2	1.23861	0.0151591	1.44374	0.000466563	1.17604	0.0649165
1574	Hcfc2	1.02828	0.567166	1.00918	0.906648	0.951815	0.27791
1575	Nfyb	0.975036	0.628437	0.96521	0.555392	0.970307	0.339503
1576	Txnrd1	0.894349	0.0983778	0.86301	0.0628827	0.985548	0.765129
1577	Glt8d2	1.07084	0.343009	1.25674	0.1541	1.02172	0.726726
1578	Ppm1m	1.12458	0.0279729	1.1993	0.0101631	1.12888	0.278846
1579	Wdr82	0.974197	0.471703	0.980862	0.588143	0.990114	0.750031
1580	Pofut2	1.00655	0.869028	1.05284	0.222203	1.02771	0.414533
1581	Slc36a1	0.950042	0.444798	0.994297	0.941857	0.975542	0.728819
1582	Adarb1	0.994509	0.933826	0.99323	0.932208	0.886742	0.126938
1583	Appl2	1.04954	0.35985	1.00802	0.908706	1.03052	0.252813
1584	Sumo3	0.951961	0.238958	1.03695	0.439322	1.06808	0.254302
1585	Hint1	1.06667	0.248097	1.06273	0.324766	0.988614	0.838818
1586	Lyrm7	1.11629	0.0340945	0.987997	0.81634	0.919181	0.0116523
1587	Fbxw11	0.987567	0.772631	0.984047	0.691771	0.965756	0.408681
1588	Papolg	0.962762	0.640238	0.978522	0.706513	0.989483	0.897307
1589	Pfkl	1.06181	0.0340948	1.10463	0.134995	0.950457	0.170141
1590	Pus10	1.01782	0.781549	0.952103	0.49576	0.943128	0.434872
1591	Rhbdf1	0.972467	0.580927	1.0556	0.432891	1.03244	0.632753
1592	Pex13	0.952628	0.35421	0.968814	0.581772	0.991754	0.88771
1593	1810043G02Rik	0.993408	0.89133	1.02411	0.582439	1.08419	0.113156
1594	Mpg	1.02677	0.726338	1.07516	0.361203	1.05104	0.529368
1595	Ahsa2	0.976775	0.573255	0.934783	0.172029	1.02006	0.66268
1596	Nprl3	0.986373	0.816535	0.954066	0.483272	1.00941	0.871649
1597	Xpo1	0.997357	0.964395	0.954126	0.522195	0.963954	0.431041
1598	Nsg2	0.999407	0.978138	1.01913	0.459206	0.983709	0.507934
1599	Cpeb4	0.990981	0.926355	0.964681	0.761156	0.942111	0.42652
1600	Asb3	0.969215	0.553834	0.911957	0.276726	0.926377	0.213532
1601	Cdc34	0.990676	0.853479	0.996264	0.928233	0.969815	0.529101
1602	Tpgs1	1.02447	0.682216	1.04117	0.398989	1.00938	0.8722
1603	Chac2	0.940136	0.27195	0.988454	0.872066	0.985182	0.820588
1604	Erlec1	0.968289	0.566971	0.997324	0.924566	1.0095	0.883491
1605	Shc2	1.0032	0.932747	1.03101	0.537812	1.01935	0.620315
1606	Sptbn1	0.963496	0.566367	0.97598	0.765962	0.961174	0.595848
1607	Mdh1	0.991268	0.722469	0.89973	0.0742799	0.958202	0.237496
1608	Ccng1	1.02384	0.623722	0.91909	0.179752	0.953009	0.257056
1609	Nudcd2	0.963688	0.62359	1.00328	0.963708	0.965426	0.543088
1610	Polrmt	1.06026	0.163484	1.02888	0.44281	0.9713	0.449523
1611	Hcn2	1.01938	0.504929	0.982993	0.70694	0.933233	0.0300048
1612	Acsl6	0.972591	0.594012	1.02188	0.723872	0.975269	0.520392
1613	Cyfip2	0.981264	0.602984	0.923344	0.193001	0.947418	0.235752
1614	Mgat1	1.0169	0.639298	0.944174	0.196343	0.933066	0.116375
1615	Ppp2ca	0.99939	0.977489	0.973645	0.307045	0.957571	0.0428091
1616	Hnrnpab	1.01672	0.583778	1.08042	0.0493753	1.01972	0.555826
1617	Hspa4	0.989613	0.810499	0.960955	0.369504	0.974544	0.542929
1618	Cnot6	0.96217	0.628172	0.909435	0.30568	0.972682	0.68165
1619	Zfp354a	1.12076	0.296432	0.901016	0.32214	0.952537	0.660733
1620	Mapk9	0.965692	0.626161	0.93539	0.348756	0.9497	0.519456
1621	Canx	0.964624	0.400285	0.978169	0.546878	0.972285	0.467229
1622	Rack1	1.03922	0.217498	1.01878	0.620291	1.02988	0.309658
1623	Rasgef1c	0.948375	0.508952	0.973936	0.568079	0.989007	0.89735
1624	Rufy1	0.968545	0.282257	0.94448	0.0882849	1.00913	0.723461
1625	Rnf130	0.955453	0.532074	0.950999	0.437961	0.960052	0.65411
1626	Ltc4s	1.05622	0.572879	0.959221	0.674991	0.911535	0.340301
1627	Rad50	0.938833	0.419102	1.01228	0.891705	1.02409	0.683246
1628	Mrnip	1.01983	0.757258	1.05926	0.377099	0.966798	0.611878
1629	Clk4	1.04226	0.515594	0.951769	0.598068	1.01756	0.625201
1630	Sar1b	1.02145	0.653532	0.971282	0.598976	0.970346	0.619465
1631	Jade2	0.985126	0.833319	0.935623	0.491259	0.984347	0.826368
1632	Pdlim4	0.923896	0.480749	0.935014	0.53209	0.998441	0.990116
1633	Cdkl3	1.03559	0.618295	0.995067	0.933223	0.999115	0.98908
1634	Ube2b	0.967849	0.334038	0.948682	0.0611338	0.983272	0.708793
1635	Cdkn2aipnl	0.99828	0.95527	1.02445	0.531715	0.994667	0.868009
1636	Kremen1	1.00355	0.955714	1.01738	0.810651	0.943584	0.335085
1637	Nefh	0.991088	0.82651	0.96972	0.520316	0.893673	0.0291841
1638	Med7	1.06082	0.259028	1.0302	0.582478	1.03382	0.502762
1639	Tnip1	1.00469	0.868714	1.04585	0.288188	1.01767	0.633747
1640	Vdac1	0.998785	0.968454	1.00798	0.759402	0.950122	0.15886
1641	Slu7	0.980448	0.441178	1.00936	0.750249	1.01063	0.651757
1642	Ascc2	1.0816	0.143927	0.995803	0.954276	1.02056	0.623096
1643	Pttg1	1.00662	0.901847	0.967769	0.499751	0.993177	0.879663
1644	Tns3	0.984522	0.82864	1.05617	0.457049	0.948589	0.548049
1645	Btg2	1.27742	0.0774557	1.18246	0.513479	1.11272	0.400069
1646	Igfbp3	0.954895	0.644775	1.21287	0.0306898	1.20369	0.0556692
1647	Pes1	1.03968	0.0787027	1.03961	0.0986518	0.955599	0.0424546
1648	Adcy1	1.03341	0.745827	0.939871	0.653088	0.872321	0.220696
1649	Tcn2	0.954075	0.158457	0.961521	0.451552	1.01656	0.783785
1650	Osbp2	1.01267	0.776881	0.974062	0.644954	0.943274	0.0793621
1651	Gabrg2	0.996689	0.954033	0.919133	0.225491	0.942065	0.251507
1652	Smtn	0.80573	0.0260387	1.01119	0.930362	1.21344	0.0259455
1653	Arf5	1.00921	0.871203	1.02376	0.710968	0.979512	0.663317
1654	2310033P09Rik	1.05068	0.471004	1.02035	0.752932	1.04683	0.438227
1655	Guk1	1.04118	0.23296	1.03869	0.440895	0.978569	0.663007
1656	Rnf185	0.993758	0.883069	0.950939	0.281269	0.983833	0.713342
1657	Limk2	1.03911	0.133775	1.01079	0.749855	1.01876	0.614676
1658	Patz1	1.03305	0.198242	1.01605	0.602126	0.987095	0.683625
1659	Eif4enif1	1.03236	0.375629	1.04823	0.371752	1.00403	0.926633
1660	Trim11	0.964935	0.500344	0.991908	0.882031	1.05987	0.323635
1661	Ogdh	1.02938	0.534277	1.00053	0.991196	0.966505	0.395714
1662	Drg1	1.04588	0.0284407	0.98325	0.495766	0.933373	0.0711343
1663	Rtn4	0.993036	0.788383	0.903243	0.00903345	0.973845	0.442332
1664	Mtif2	1.05537	0.207797	1.00642	0.830807	1.00141	0.97725
1665	Rps27a	0.982864	0.819119	0.992518	0.942725	1.0582	0.532308
1666	Cfap36	0.971951	0.369776	0.975878	0.528975	1.03483	0.134094
1667	Ppp4r3b	0.958129	0.519418	0.919218	0.199915	0.986316	0.810549
1668	Pnpt1	0.979799	0.721064	0.937275	0.38797	0.941405	0.133283
1669	Efemp1	0.928881	0.245326	1.02432	0.695795	1.07456	0.354038
1670	Pold2	1.05217	0.36483	1.05011	0.481206	0.981664	0.690443
1671	Zkscan17	1.16537	0.0114245	1.07426	0.393074	1.02233	0.642528
1672	Aebp1	0.996005	0.953818	1.27763	0.0320321	1.07828	0.193182
1673	Pgam2	1.39218	0.0680961	1.59926	0.0239629	1.0783	0.705648
1674	Dbnl	1.03099	0.354594	1.07987	0.0195781	1.01512	0.618471
1675	Mrps24	1.01993	0.780889	0.992196	0.925915	0.973773	0.748439
1676	Ccdc117	0.923964	0.298528	0.820816	0.10295	1.03184	0.66595
1677	Dynll2	1.03922	0.104243	0.967772	0.0828628	0.934622	0.0291803
1678	Xbp1	0.970509	0.554275	0.893907	0.11794	0.958186	0.383383
1679	Supt4a	0.993007	0.915369	0.933213	0.173319	1.01196	0.863385
1680	Sept4	1.02964	0.357753	1.07441	0.18497	0.976193	0.584037
1681	2810021J22Rik	1.01447	0.860433	1.09637	0.133246	1.02239	0.798282
1682	Ska2	1.01756	0.799767	0.989109	0.87932	1.05007	0.412242
1683	Smg8	1.01529	0.840169	1.04861	0.42189	0.969988	0.669168
1684	Rnf187	0.999063	0.974178	1.01945	0.616628	0.965763	0.190386
1685	Tubd1	1.12705	0.062105	1.00526	0.940837	1.00022	0.998313
1686	Mrpl22	1.05418	0.29371	1.04465	0.460713	0.979066	0.77928
1687	Cnot8	0.993439	0.836239	1.03434	0.35949	1.0703	0.043358
1688	Rps6kb1	1.02248	0.686899	0.97594	0.732623	0.967227	0.514678
1689	Sap30l	0.9455	0.273125	1.02154	0.584256	1.02747	0.607606
1690	Galnt10	0.994029	0.942933	1.06113	0.256714	1.01945	0.830814
1691	Rnft1	1.05452	0.317838	0.93392	0.344226	1.09736	0.062811
1692	Mfap3	0.982349	0.786532	0.971803	0.684629	0.975703	0.734565
1693	Fam114a2	0.966815	0.363941	1.03586	0.417986	1.07097	0.0541041
1694	Gria1	1.06068	0.177847	1.0874	0.0586592	1.0485	0.228194
1695	Ppm1d	0.931828	0.0995055	0.943833	0.310285	1.03009	0.190199
1696	Znhit3	1.08867	0.202062	0.955245	0.5345	0.869622	0.0228762
1697	Prpsap2	0.967711	0.44396	0.963836	0.293498	0.964916	0.435469
1698	Ggnbp2	1.05472	0.113325	0.973747	0.526553	0.96214	0.145036
1699	Acaca	0.999643	0.996168	1.0107	0.881291	0.995663	0.955801
1700	Llgl1	1.04848	0.102156	1.02547	0.651269	0.94662	0.142994
1701	Drg2	1.0021	0.96059	1.0326	0.524388	1.00961	0.842667
1702	Srebf1	0.983445	0.808519	1.11421	0.144575	1.10882	0.206138
1703	Tom1l1	1.00976	0.800407	1.10994	0.117528	1.06024	0.00988583
1704	Cox11	1.05532	0.321733	1.07553	0.282769	1.03358	0.545518
1705	Stxbp4	1.08099	0.320564	0.982312	0.82227	0.89907	0.217465
1706	Bzw2	1.02337	0.545047	1.02131	0.619446	0.922015	0.0194417
1707	Elac2	1.02972	0.284333	1.02412	0.557679	0.971851	0.393661
1708	Twistnb	0.97353	0.712577	0.967674	0.519321	1.03311	0.648018
1709	Atxn7l1	1.00047	0.992221	0.971864	0.613897	0.970093	0.525312
1710	Sypl	0.988739	0.815216	0.935392	0.287651	0.924746	0.0553475
1711	Pdia6	0.924604	0.102634	0.919892	0.052046	0.991244	0.836744
1712	Nampt	0.987671	0.789034	0.946166	0.270642	0.971701	0.551534
1713	Nbas	1.01824	0.832322	1.02347	0.762164	0.985583	0.870937
1714	Tspan13	1.00022	0.993491	0.956406	0.232069	0.967196	0.335891
1715	Rock2	0.97739	0.746546	0.912381	0.314855	0.977566	0.765368
1716	Laptm4a	0.995509	0.746773	0.973315	0.330331	0.972008	0.398522
1717	Fam49a	0.927107	0.394892	0.940693	0.577053	0.947433	0.620827
1718	Snx13	0.97466	0.793952	0.926092	0.48506	0.930995	0.43402
1719	Ntsr2	0.938422	0.12285	1.10347	0.0307545	1.0679	0.128331
1720	Lpin1	0.968707	0.670635	1.05746	0.5145	1.05368	0.537415
1721	Pum2	0.975149	0.693573	0.942039	0.450473	0.94241	0.360346
1722	Nrcam	0.965081	0.742173	1.01048	0.927126	0.990771	0.936463
1723	Rgs9	1.01828	0.817636	0.836186	0.017125	0.952667	0.56926
1724	Trib2	0.862999	0.0844734	1.07978	0.46677	1.0668	0.348714
1725	Arsg	0.919871	0.169056	0.963761	0.694856	0.895863	0.106404
1726	Hs1bp3	1.03688	0.336598	1.00213	0.952646	1.06456	0.078517
1727	Fam84a	0.977675	0.613984	0.982598	0.770552	1.02678	0.568384
1728	Smc6	0.990749	0.860038	1.03558	0.582545	0.994541	0.922718
1729	Amz2	1.00735	0.858693	0.962099	0.385474	0.991876	0.813457
1730	Gna13	0.980301	0.81028	0.977895	0.775662	0.929842	0.314323
1731	Prkar1a	0.993236	0.819194	0.995499	0.881415	0.990265	0.665184
1732	Fam20a	0.797492	0.0235568	0.784236	0.0186531	0.908324	0.388239
1733	Abca8b	1.04068	0.452471	1.00743	0.914433	0.986429	0.743734
1734	Rdh14	0.984762	0.756749	0.942428	0.267101	0.992032	0.860223
1735	Map2k6	0.96516	0.703594	1.00374	0.977843	0.897136	0.304738
1736	Klhl29	0.955829	0.598021	0.927761	0.482475	0.96373	0.739797
1737	Trappc12	1.03497	0.405353	0.974704	0.52555	0.934912	0.116882
1738	Adi1	0.982392	0.404014	0.915948	0.0826184	1.01704	0.20773
1739	Rnaseh1	0.980093	0.69231	1.11824	0.0718019	1.08422	0.19751
1740	Ubxn2a	0.955686	0.595286	0.860337	0.114215	0.922202	0.344652
1741	Fkbp1b	0.919274	0.423102	0.95524	0.698065	1.03023	0.747025
1742	Cmpk2	0.909891	0.0361862	0.882116	0.0561582	0.95453	0.343535
1743	Pfn4	0.860113	0.0570479	1.09232	0.122098	1.24744	0.00365415
1744	Itsn2	1.00036	0.996926	0.980725	0.857018	0.957009	0.591834
1745	Rnf144a	0.969204	0.522742	1.02273	0.670109	0.966153	0.44857
1746	Id2	1.02125	0.672838	1.0319	0.475159	0.969553	0.504602
1747	Mboat2	1.00871	0.918566	1.01265	0.889595	0.935982	0.396227
1748	Ncoa1	0.961134	0.676283	0.944477	0.577334	0.962475	0.705925
1749	Bcap29	0.984048	0.652936	0.906614	0.138717	0.893091	0.0337669
1750	Adcy3	0.971037	0.45864	0.938105	0.120021	0.980204	0.580444
1751	Grhl1	1.11849	0.158479	1.28218	0.0259635	0.919713	0.173687
1752	Dnajc27	1.01039	0.885507	1.01398	0.851176	0.953808	0.526043
1753	Efr3b	1.0174	0.781444	0.956918	0.544617	0.882964	0.0422404
1754	Cbll1	0.980964	0.873544	0.914023	0.45338	0.927296	0.437671
1755	Dnmt3a	1.07859	0.146831	0.991086	0.915014	0.974464	0.577133
1756	Dld	0.990454	0.826997	0.961171	0.325741	0.98632	0.67362
1757	Kif3c	0.976182	0.614624	0.994672	0.926488	0.954842	0.419313
1758	Sh3yl1	0.979338	0.796657	1.1024	0.21807	0.982001	0.856489
1759	Rab10	0.971452	0.414687	0.980218	0.586331	0.957227	0.283397
1760	Pxdn	1.00883	0.864826	1.00568	0.963028	0.968856	0.427339
1761	Ddx52	1.01876	0.45585	1.03978	0.237195	0.99113	0.663718
1762	Taf15	1.06015	0.0954788	1.02981	0.344663	1.01504	0.656998
1763	Ace	0.953087	0.654098	0.907734	0.348605	1.0072	0.927869
1764	Rasl10b	1.0188	0.460185	0.875385	0.0109501	0.933944	0.0337534
1765	Cdc27	0.975121	0.735698	0.987338	0.875432	0.988268	0.854415
1766	Mettl2	1.01147	0.852886	1.03277	0.573292	0.975594	0.647756
1767	Nle1	1.06709	0.479584	1.11231	0.10835	0.999388	0.995348
1768	Tlk2	1.00885	0.818214	1.00576	0.906157	0.980978	0.690709
1769	Rffl	1.1358	0.0472991	1.17493	0.0617802	0.939352	0.125309
1770	Lig3	1.02952	0.435672	1.04549	0.448123	1.06499	0.0832301
1771	Map3k3	0.999605	0.994868	0.91642	0.304975	0.992577	0.882585
1772	Tmem132e	0.946947	0.253405	1.06567	0.302186	1.10207	0.0614634
1773	Asic2	0.956552	0.171881	1.08551	0.012852	0.995361	0.930922
1774	Ddx42	0.980868	0.648156	1.03744	0.357945	1.0402	0.289597
1775	Ftsj3	0.995502	0.90757	1.00294	0.961548	1.02129	0.507022
1776	Psmc5	1.03587	0.36962	1.00852	0.833015	0.959292	0.351676
1777	Adap2	1.11121	0.377607	1.12055	0.3787	0.859561	0.256488
1778	Nf1	0.99324	0.941224	0.957328	0.666424	0.948892	0.572165
1779	Pecam1	0.934763	0.0981688	0.951072	0.352161	0.958367	0.414739
1780	Ddx5	1.0269	0.397432	0.974083	0.540652	0.983041	0.305393
1781	Psmd12	1.01343	0.54719	1.01641	0.65147	1.02221	0.445782
1782	Helz	0.96527	0.797278	0.999798	0.999132	1.00245	0.983514
1783	Cacng4	0.934371	0.0854763	1.01473	0.562733	1.03835	0.363855
1784	Slc9a3r1	1.02606	0.551754	1.12595	0.123841	1.07524	0.0822412
1785	Grin2c	0.99741	0.945594	1.12472	0.0124841	1.15109	0.013877
1786	Nt5c	0.991075	0.863078	1.02932	0.662464	1.07097	0.221222
1787	Jpt1	1.04577	0.475445	1.00824	0.888417	1.00202	0.970196
1788	Sumo2	1.0161	0.636787	0.975701	0.595201	1.01059	0.825126
1789	Nup85	1.01127	0.778506	0.966683	0.483542	1.02673	0.567737
1790	Gga3	1.06409	0.121269	0.992651	0.874557	0.915969	0.0351496
1791	Cluh	1.0313	0.558433	1.01763	0.791232	0.964458	0.486976
1792	Mif4gd	1.0981	0.101112	1.14558	0.0270025	1.08196	0.336067
1793	Slc25a19	1.04063	0.287142	1.00039	0.993089	0.958242	0.244457
1794	Pafah1b1	0.973837	0.62609	0.963724	0.491773	0.958419	0.383872
1795	Tmem94	1.02591	0.431219	1.06447	0.395274	0.990896	0.704956
1796	Recql5	1.00794	0.875559	0.972978	0.604749	1.0189	0.710834
1797	Sap30bp	0.987395	0.654859	1.00038	0.985258	1.01749	0.594627
1798	Itgb4	1.0103	0.85552	1.05792	0.425557	1.00419	0.949616
1799	Galk1	1.05117	0.516971	0.993359	0.940228	1.03278	0.757779
1800	Unk	1.08638	0.0746894	1.07196	0.172573	1.06131	0.148906
1801	Aspa	0.927935	0.239205	0.927935	0.33661	1.04772	0.580164
1802	Mrpl38	1.01982	0.680418	0.984131	0.732224	0.982197	0.699098
1803	Fbf1	1.01509	0.500189	0.992161	0.842308	1.03604	0.293083
1804	Acox1	1.0065	0.851113	0.980944	0.507348	0.952275	0.129507
1805	Ten1	1.07004	0.322683	1.02802	0.642913	1.01062	0.929487
1806	Srp68	1.01111	0.711897	1.00413	0.881345	0.968883	0.177969
1807	Camkk1	0.960925	0.171341	0.982411	0.824546	0.943339	0.0375096
1808	Ankfy1	0.981686	0.800456	0.932362	0.406379	0.947255	0.410218
1809	Exoc7	0.987123	0.637045	0.997283	0.933549	1.01277	0.801904
1810	Ube2g1	1.0391	0.257622	0.957107	0.33762	0.931337	0.0407607
1811	Med31	1.02671	0.739366	0.981248	0.844013	0.944959	0.287302
1812	Ube2o	1.02202	0.571971	0.999765	0.996241	0.98042	0.482162
1813	Txndc17	0.999829	0.99707	0.956864	0.43697	0.971001	0.667354
1814	Slc13a5	1.02202	0.791133	1.08896	0.440771	0.892502	0.217525
1815	4933427D14Rik	1.03358	0.520258	0.921032	0.166716	0.972964	0.615
1816	Cygb	1.02026	0.529318	1.09787	0.0360644	1.01061	0.826945
1817	Wscd1	0.945827	0.062172	1.02781	0.432781	1.05896	0.0869674
1818	Mxra7	0.999353	0.99121	0.926286	0.32407	0.970551	0.647648
1819	Rabep1	0.9544	0.563487	0.983998	0.82564	0.969197	0.6778
1820	Mfsd11	1.03847	0.509613	1.05612	0.503415	0.984641	0.676749
1821	Kif1c	0.96263	0.14443	0.997792	0.953552	0.96936	0.207618
1822	Sec14l1	1.01569	0.743879	0.9131	0.239699	0.923244	0.072336
1823	Mink1	0.997447	0.947444	0.981028	0.749071	0.973384	0.47499
1824	Pld2	1.0765	0.148431	1.03109	0.57976	1.05605	0.226775
1825	Slc46a1	0.990443	0.912709	1.08289	0.386215	1.12202	0.125444
1826	0610010K14Rik	1.0336	0.649339	1.0071	0.921362	1.08488	0.305093
1827	Eral1	0.980016	0.781541	0.950534	0.462474	1.01175	0.825203
1828	Dhrs13	1.01607	0.77915	1.02849	0.502324	1.03206	0.626888
1829	Coro6	1.20014	0.0317471	0.88936	0.328951	0.897841	0.0653139
1830	Blmh	1.02099	0.519818	1.02655	0.551117	0.961445	0.232111
1831	Cpd	0.952308	0.546393	0.943424	0.489837	0.952171	0.516017
1832	Timm22	0.969435	0.511208	1.01515	0.763817	0.981903	0.683814
1833	Nxn	1.00807	0.921222	1.08166	0.377678	1.08888	0.290689
1834	Rflnb	1.08543	0.341394	1.07141	0.371613	1.03152	0.753097
1835	Doc2b	1.02436	0.501101	1.06798	0.190014	1.02709	0.440076
1836	Ywhae	0.999955	0.997724	1.0351	0.0556376	0.996562	0.883427
1837	Prpf8	0.983968	0.820821	0.960836	0.62442	0.974092	0.729636
1838	Nme2	1.06664	0.607287	0.955831	0.791933	1.05441	0.673448
1839	Spag9	0.986987	0.876251	0.964754	0.710272	0.95774	0.581472
1840	Luc7l3	1.03886	0.193629	1.05063	0.226665	1.0283	0.266099
1841	Ankrd40	0.955046	0.170813	0.975135	0.655816	0.979491	0.54623
1842	Cacna1g	1.00807	0.869381	1.1968	0.0615447	1.03574	0.349155
1843	Xylt2	1.07704	0.162645	1.15014	0.0416894	0.963763	0.367273
1844	Lrrc59	0.991629	0.752533	0.964776	0.160142	0.970263	0.282424
1845	Slc35b1	1.02107	0.713856	0.966875	0.297874	0.998805	0.98522
1846	Snx11	1.08291	0.239836	1.0028	0.954917	0.980434	0.752054
1847	Cacnb1	0.998451	0.957956	0.968543	0.473392	0.9543	0.339659
1848	Fbxl20	1.02837	0.538928	1.00484	0.941024	1.00165	0.960597
1849	Dlg4	1.01384	0.68285	0.990681	0.800565	0.972883	0.33051
1850	Dvl2	1.02668	0.727225	0.959501	0.472736	1.05216	0.584105
1851	Nr1d1	1.03935	0.707047	0.967412	0.820248	0.927535	0.480436
1852	Per1	0.96587	0.781267	0.879758	0.526891	1.02078	0.868819
1853	Vamp2	1.019	0.54997	1.01026	0.731247	0.960392	0.204672
1854	Tmem107	1.18668	0.093186	1.08086	0.40765	0.926297	0.477747
1855	Ctc1	1.07591	0.12626	1.05279	0.21012	0.990623	0.864504
1856	Pfas	1.05635	0.179662	1.03235	0.697733	0.993347	0.852624
1857	Myh10	0.981958	0.801317	0.959929	0.603877	0.964721	0.623826
1858	Ntn1	0.982714	0.786775	1.03918	0.618803	0.987159	0.855443
1859	Stx8	1.09298	0.215043	1.03961	0.302423	1.04454	0.567472
1860	Adprm	0.969811	0.623262	0.946589	0.363698	1.03298	0.465687
1861	Acly	0.989355	0.860795	1.00106	0.984652	1.034	0.571901
1862	Kat2a	1.00091	0.975885	0.997832	0.945018	1.03894	0.2573
1863	Stat5b	0.96063	0.534268	1.03243	0.5354	1.03536	0.581242
1864	Tmem101	1.01693	0.769385	1.02454	0.583396	0.887929	0.0555646
1865	Lsm12	1.0525	0.0972763	1.03488	0.317934	0.993903	0.86612
1866	Ubtf	0.982329	0.65793	0.982252	0.634723	0.990424	0.859159
1867	Ccdc43	1.01001	0.849063	1.00627	0.917144	0.9774	0.623568
1868	Adam11	1.07228	0.027409	1.02901	0.513619	0.922159	0.00320484
1869	Eftud2	1.00471	0.855698	0.972641	0.448241	0.966412	0.0436351
1870	Gfap	1.04036	0.551519	1.22613	0.0838431	0.911613	0.108466
1871	Dcakd	1.00018	0.997095	1.06082	0.278926	1.03412	0.526664
1872	Nmt1	1.00478	0.892989	0.959546	0.271715	0.933887	0.108716
1873	Plcd3	1.12266	0.0447842	1.11804	0.123657	0.8931	0.0934446
1874	Gosr2	0.919591	0.00814478	0.934935	0.00977785	0.990648	0.716732
1875	Klhl28	1.01435	0.811599	0.929765	0.270084	0.849268	0.0233448
1876	Fkbp3	0.997561	0.926664	1.01423	0.714494	1.01406	0.539472
1877	Foxg1	1.06414	0.215485	0.943571	0.38087	0.992714	0.883439
1878	Scfd1	0.978277	0.699068	0.993858	0.893705	1.02873	0.662814
1879	Coch	1.05553	0.210297	0.896419	0.00152181	0.898112	0.138614
1880	Strn3	1.02528	0.537468	1.00036	0.995384	0.961698	0.271087
1881	Ap4s1	1.02309	0.551294	0.964865	0.448235	0.985884	0.703541
1882	Dtd2	0.982869	0.85696	1.07475	0.47139	0.950683	0.497163
1883	Ston2	0.948878	0.50188	1.03721	0.718653	1.00138	0.987142
1884	Gtf2a1	0.983546	0.839763	0.965799	0.722227	0.914636	0.145531
1885	Sel1l	0.971368	0.560627	0.948123	0.439501	0.940533	0.296682
1886	Klhdc2	0.978748	0.614249	0.993512	0.881756	0.986161	0.735826
1887	Nemf	0.981675	0.748658	0.963651	0.493461	0.965305	0.641891
1888	Sec23a	0.941889	0.425135	0.952536	0.538785	0.977375	0.740401
1889	L2hgdh	0.971587	0.72248	0.918955	0.364146	1.04031	0.514986
1890	Cdkl1	1.04714	0.703251	1.23518	0.0626302	1.20041	0.104331
1891	Trappc6b	1.02745	0.334926	1.01289	0.618232	1.01541	0.55158
1892	Pnn	0.990825	0.824676	1.00754	0.885819	1.08084	0.10996
1893	Mia2	1.01578	0.734489	0.990428	0.831942	0.979053	0.511696
1894	Galc	0.994049	0.80612	0.987024	0.79755	0.972107	0.294775
1895	Spata7	1.01398	0.758847	1.07477	0.215383	1.02637	0.602438
1896	Zc3h14	1.02194	0.323611	1.03604	0.283415	0.985082	0.142971
1897	Ttc8	1.08515	0.0872026	0.99172	0.917501	0.968402	0.372856
1898	Polr2h	0.974274	0.727342	0.885922	0.194246	1.03469	0.522831
1899	Ppp2r3c	0.986625	0.792853	0.933843	0.279922	0.950472	0.460442
1900	1110008L16Rik	0.910205	0.357225	0.945377	0.551239	0.99274	0.944771
1901	Psma6	0.998776	0.962675	1.03984	0.173199	0.988186	0.768929
1902	Nfkbia	0.885268	0.331416	1.18417	0.279918	1.1601	0.567972
1903	Ralgapa1	1.00217	0.978965	0.916833	0.437042	0.924119	0.264876
1904	Mbip	1.03152	0.569076	0.989581	0.873827	0.982432	0.760278
1905	Ngb	0.88238	0.347554	1.1943	0.141666	1.27362	0.100277
1906	Gstz1	1.06455	0.336591	1.14789	0.0136273	1.02753	0.669394
1907	Sptlc2	1.00867	0.849142	0.983572	0.791833	0.892354	0.0652276
1908	Ahsa1	0.964726	0.395439	0.966296	0.489921	1.02575	0.554735
1909	Vipas39	0.957383	0.361661	0.971453	0.491202	1.01292	0.758959
1910	Snw1	0.982084	0.360033	0.957971	0.0699453	0.96677	0.158738
1911	Slirp	0.966775	0.519535	0.957958	0.584938	1.05016	0.373457
1912	Adck1	1.04899	0.258416	0.983037	0.760009	0.952603	0.254872
1913	Nova1	1.05353	0.192712	1.03236	0.432305	1.01	0.737648
1914	Mthfd1	0.998941	0.985042	0.936466	0.206092	1.00466	0.904817
1915	Ppp2r5e	0.98182	0.728623	0.990723	0.859849	0.988184	0.815469
1916	Sgpp1	0.923289	0.137127	0.947189	0.230838	1.02865	0.609905
1917	Akap5	0.921899	0.387524	0.90795	0.381334	1.03083	0.806116
1918	Sptb	0.969357	0.675263	0.934603	0.497661	0.944604	0.530518
1919	Rab15	0.979955	0.433286	0.952725	0.135907	0.942126	0.0708647
1920	Fut8	0.998826	0.977606	1.00409	0.914438	1.01232	0.793562
1921	Atl1	1.00146	0.964608	0.964771	0.31384	0.961436	0.207548
1922	Sav1	1.0291	0.274941	0.971992	0.297571	0.946098	0.0866835
1923	Nin	1.02683	0.677963	1.10702	0.342207	1.09557	0.0978225
1924	Trim9	0.985463	0.656059	0.985833	0.790386	0.967758	0.397234
1925	Tmx1	0.958164	0.358453	1.01083	0.825098	1.03459	0.549812
1926	Actr10	1.00736	0.794945	0.974658	0.584211	0.979011	0.354463
1927	Timm9	1.0165	0.805545	0.992072	0.931018	0.988719	0.897072
1928	Rtn1	1.05515	0.221529	0.996918	0.933785	0.963639	0.471449
1929	Serpina3n	1.28984	0.0840717	1.44136	0.0100044	1.03719	0.735968
1930	Dhrs7	1.01449	0.791496	1.04258	0.297858	1.06127	0.327588
1931	Ppm1a	0.997562	0.967196	1.00701	0.903763	0.975686	0.713792
1932	Clmn	0.908833	0.42793	1.07961	0.651221	0.93393	0.521637
1933	4930447C04Rik	1.18913	0.127476	0.985093	0.868966	1.04988	0.63418
1934	Glrx5	1.05884	0.489659	1.04154	0.629935	0.837397	0.0879562
1935	Mnat1	0.973304	0.4938	1.01706	0.664224	1.03122	0.468129
1936	Prkch	0.93533	0.263694	0.915042	0.195268	1.0609	0.392904
1937	Hif1a	0.94542	0.424815	0.993666	0.923828	0.956307	0.525814
1938	Papola	0.991908	0.848454	0.927147	0.257412	0.970471	0.432817
1939	Mpp5	0.947472	0.543724	0.947659	0.561954	0.975393	0.763946
1940	Snapc1	1.00288	0.945198	0.959388	0.407306	0.989239	0.773721
1941	Atp6v1d	1.00396	0.855486	0.982638	0.459872	0.976339	0.302096
1942	Vrk1	1.12212	0.16864	1.05404	0.599207	1.00268	0.967014
1943	Eif2s1	0.937939	0.0196445	0.960723	0.0959198	1.06526	0.0122124
1944	Pigh	0.943103	0.304032	1.00767	0.827263	1.05831	0.390397
1945	Vti1b	1.02828	0.428585	0.986185	0.732204	0.980868	0.542027
1946	Zfp36l1	1.02548	0.771957	0.963986	0.644186	0.965078	0.665151
1947	Galnt16	0.993152	0.880904	1.04293	0.320379	1.02777	0.600001
1948	Erh	0.961094	0.826859	1.01579	0.941119	1.18953	0.272512
1949	Susd6	1.01611	0.802063	0.979827	0.788226	0.916908	0.255662
1950	Srsf5	1.15822	0.00162279	1.10957	0.105915	0.98968	0.721079
1951	Smoc1	1.0592	0.503103	1.37295	0.00025399	1.14858	0.148012
1952	Gm20498	0.879782	0.0797696	1.07048	0.305147	1.19654	0.0477118
1953	Pcnx	0.999441	0.996059	1.02385	0.857997	0.954334	0.692157
1954	Pacs2	1.01587	0.831365	0.985159	0.864896	0.938374	0.389061
1955	Mta1	1.03588	0.355689	0.978169	0.594092	1.02731	0.467312
1956	Wdr37	1.0026	0.960829	0.9755	0.643876	0.97062	0.546898
1957	Gtpbp4	0.979459	0.549189	1.04043	0.282429	1.03662	0.312299
1958	Zmynd11	0.998824	0.969491	0.999006	0.986498	1.01004	0.748547
1959	Esyt2	0.96663	0.701145	0.917891	0.454221	0.946803	0.434
1960	Tdp1	0.992436	0.866348	0.921384	0.281816	0.956813	0.509907
1961	Psmc1	1.01721	0.344929	1.00031	0.98832	0.970849	0.103738
1962	Nrde2	1.04465	0.200146	1.0571	0.147621	0.998331	0.938847
1963	Rps6ka5	1.07536	0.41234	0.907447	0.392602	0.904974	0.189996
1964	Ccdc88c	1.01144	0.861963	0.973753	0.776295	0.975904	0.700124
1965	Dglucy	1.10433	0.260365	1.17668	0.00752796	1.01819	0.834743
1966	Trip11	0.987974	0.907958	0.962982	0.751038	0.933658	0.504744
1967	Atxn3	1.04094	0.51625	0.914472	0.189277	0.882715	0.0179383
1968	Lgmn	1.02011	0.347181	1.03691	0.0999489	0.980242	0.3739
1969	Golga5	1.00997	0.832718	1.05253	0.265077	1.02338	0.666791
1970	Pitrm1	1.0421	0.448697	0.966541	0.489705	0.943899	0.293653
1971	Chga	1.07918	0.121962	1.19197	0.117521	0.985272	0.614449
1972	Pfkp	1.02873	0.211778	1.02243	0.535043	0.971169	0.233974
1973	Unc79	1.03662	0.52552	0.916708	0.363547	0.975476	0.68399
1974	Otub2	0.884447	0.00288407	0.99188	0.86224	1.01755	0.733315
1975	Ppp4r4	1.00336	0.935715	0.986576	0.812144	0.94932	0.235686
1976	Net1	0.953688	0.607782	1.17715	0.284145	1.04168	0.767576
1977	Tshz3	1.09256	0.136536	0.946638	0.523056	0.903496	0.0563847
1978	Gdi2	0.992155	0.750321	0.986184	0.628127	0.982914	0.438179
1979	Rgs6	0.977925	0.675684	0.988174	0.894537	0.935573	0.268165
1980	Dcaf4	1.06167	0.0612436	1.01618	0.693613	0.9629	0.260277
1981	Numb	1.01494	0.746821	0.933193	0.424684	0.93916	0.171446
1982	Acot2	1.17888	0.0308892	1.1077	0.384941	0.81123	0.00890027
1983	Fam161b	1.05488	0.378604	0.969251	0.650264	0.984603	0.701234
1984	Coq6	1.02009	0.778813	0.984167	0.833894	0.977123	0.805708
1985	Entpd5	0.998204	0.986139	0.889887	0.257948	0.8939	0.269344
1986	Aldh6a1	0.97985	0.759673	0.934773	0.364838	0.927837	0.243362
1987	Abcd4	1.10788	0.0521692	1.05993	0.409602	1.01657	0.830232
1988	Isca2	0.980435	0.711093	1.02059	0.718777	1.06233	0.113885
1989	Npc2	1.035	0.137399	0.981643	0.632926	0.894888	0.00217001
1990	Fcf1	0.98163	0.809625	0.98163	0.829323	1.08339	0.23584
1991	Ylpm1	1.01274	0.882871	1.00098	0.992151	0.961837	0.656427
1992	Mlh3	0.947008	0.366196	0.899524	0.0486047	0.969318	0.636823
1993	Tmed10	1.01708	0.709124	0.996488	0.935429	0.944418	0.199235
1994	Fos	1.048	0.741287	0.929357	0.764354	1.11611	0.383518
1995	Erg28	0.991405	0.806063	0.984772	0.774808	1.00597	0.894366
1996	Tgfb3	1.04483	0.28301	1.129	0.0305373	1.10614	0.0708493
[truncated: 9,468 more rows]
