# Supplementary material for: Nrf2 plays a critical role in the metabolic response during and after spaceflight
Source: Commun Biol. 2021 Dec 9;4:1381. doi: 10.1038/s42003-021-02904-6 (PMC8660801; doi:10.1038/s42003-021-02904-6)
Supplement: Supplementary file 9 — Supplementary Data 7 [file 42003_2021_2904_MOESM9_ESM.xlsx]

## Sheet: Suppl_Table 7
Supplementary Data 7
Representative genes altered in RNA-seq analyses.Genes with altered expression were selected on the basis of volcano plots of RNA-seq in eWAT, liver and cerebrum. Gene symbols and their encoded proteins are indicated.
Tissue	Gene symbol	Encoding proteins
eWAT	Abcg1	ATP-binding cassette sub-family G member 1 (ABCG1)
eWAT	Thbs1	Thrombospondin-1
eWAT	Sfrp5	Secreted frizzled-related protein 5 (SFRP5)
eWAT	Ces1f	Carboxylesterase 1F (CES1F)
eWAT	Fasn	Fatty acid synthase (FASN)
eWAT	Scd1	Stearoyl-CoA desaturase-1 (SCD1)
eWAT	Elovl6	Elongation of long-chain fatty acids family member 6 (ELOVL6)
eWAT	Epor	Erythropoietin receptor
eWAT	Gstm1	Glutathione S-transferase mu 1 (GSTM1)
eWAT	Mc2r	Melanocortin receptor 2 (adrenocorticotropic hormone (ACTH) receptor)
eWAT	Oxtr	Oxytocin receptor
Liver	Lcat	Lecithin-cholesterol acyltransferase (LCAT)
Liver	Acadm	Acyl-CoA dehydrogenase for medium-chain fatty acids (ACADM)
Liver	Acadl	Acyl-CoA dehydrogenase for long-chain fatty acids (ACADL)
Liver	Apoa4	Apolipoprotein A-IV (ApoA4)
Liver	Apoa5	Apolipoprotein A-V (ApoA5)
Liver	Fabp2	Intestinal-type FA-binding protein (I-FABP)
Liver	Cd36	Cluster of differentiation 36 (CD36)
Liver	Ces1f	Carboxylesterase 1F (CES1F)
Liver	Ces1g	Carboxylesterase 1G (CES1G)
Liver	Plin2	Perilipin 2
Liver	Agpat3	1-Acyl-sn-glycerol-3-phosphate acyltransferase gamma (AGPAT3)
Liver	Gpx4	Glutathione peroxidase 4 (GPx4)
Cerebrum	Cort	Precursor of neuropeptide cortistatin
Cerebrum	Dio2	Type II iodothyronine deiodinase (D2)
Cerebrum	Gstm1	Glutathione S-transferase mu 1 (GSTM1)
Cerebrum	Aldh7a1	Aldehyde dehydrogenase 7 family, member A1 (ALDH7A1)
