# Supplementary material for: Nrf2 plays a critical role in the metabolic response during and after spaceflight
Source: Commun Biol. 2021 Dec 9;4:1381. doi: 10.1038/s42003-021-02904-6 (PMC8660801; doi:10.1038/s42003-021-02904-6)
Supplement: Supplementary file 10 — Supplementary Data 8 [file 42003_2021_2904_MOESM10_ESM.xlsx]

## Sheet: Figure 1a
Metabolite	FL-WT																	FL-KO
	L-17						L+18					R+2						L-17					L+18					R+2
Cys	1.0321	0.94321	0.923457	0.938272	0.977778	1.18519	0.977778	1.03704	0.765432	0.701235	0.82963	1.14074	0.948148	1.32346	1.00741	1.04691	1.38765	1.14568	0.987654	1.13086	1.02222	1.13086	1.08642	1.11605	1.2642	1.00741	1.08642	1.23457	1.18025	1.00741	1.37284	1.3679
Gln	1.00104	1.05717	1.03534	0.898129	0.932432	1.07588	0.991684	0.798337	0.976092	1.00104	0.835759	0.910603	0.913721	1.079	1.08524	1.1289	1.17568	0.991684	0.991684	1.14137	1.01039	1.08836	1.02287	0.879418	0.97921	0.813929	0.910603	0.919958	0.863825	0.841996	1.01663	1.03846
Gly	1.00199	1.24056	0.996024	0.870775	0.739563	1.15109	0.751491	0.579722	0.823062	0.94831	0.638171	0.679921	0.703777	0.751491	0.972167	0.858847	0.858847	0.912525	0.87674	1.19284	1.0497	1.18688	0.757455	0.691849	0.673956	0.524851	0.799205	0.840954	0.745527	0.787276	0.858847	0.858847
His	1.06008	1.04786	0.986762	0.919552	0.873727	1.11202	0.965377	0.779022	0.849287	0.901222	0.730143	0.824847	0.779022	0.830957	1.05703	0.803462	0.947047	1.02953	0.818737	1.11202	1.0387	1.1945	0.861507	0.809572	0.947047	0.751528	0.913442	0.885947	0.861507	0.965377	1.07536	1.09063
Ile	1.17226	1.0676	0.962931	0.782381	0.915831	1.099	1.07021	1.02311	1.10946	0.905364	0.837331	0.795465	0.643698	1.07806	0.981247	0.798081	1.18011	1.13301	1.04666	1.33188	1.2874	1.26123	1.0048	1.00218	1.28216	0.902748	0.714348	1.16441	1.01526	1.15918	0.939381	1.32141
Lys	1.16197	1.01408	0.795775	0.725352	0.943662	1.35915	0.624648	0.692253	0.873239	0.602113	0.7	0.578169	0.551408	0.753521	0.964789	0.795775	0.649296	0.830986	0.732394	1.00704	0.866197	1.01408	0.830986	0.642958	0.788732	0.671127	0.711268	0.71831	0.802817	1.15493	1.27465	1.46479
Phe	1.11792	0.928025	1.01685	0.946401	0.848392	1.14242	0.937213	0.912711	0.943338	0.921899	0.787136	0.903522	0.793262	1.03828	1.17611	0.921899	1.01378	1.18836	0.93415	1.17305	0.998469	1.29862	0.928025	0.817764	0.872894	0.848392	0.781011	1.08423	1.10567	1.08116	1.15467	1.22205
Ser	1.03846	1.15385	1.01001	0.875659	0.779241	1.14278	0.799789	0.630664	0.867756	0.897787	0.689146	0.817176	0.938883	1.02266	1.25659	1.13014	1.25817	1.1333	0.825079	1.1491	0.992624	1.1491	0.768177	0.757113	0.706533	0.554794	0.730242	1.18862	0.968915	1.10327	1.18072	1.22023
Thr	1.13712	1.06605	0.83959	0.785385	0.846818	1.32504	0.85525	0.687814	0.998595	0.907047	0.774543	0.637221	0.716723	0.872114	1.33708	1.01305	0.934752	0.854045	0.669745	0.838386	0.814294	0.941979	0.622767	0.637221	0.632403	0.622767	0.687814	0.643244	0.795021	1.04557	1.06123	1.25276
Val	1.16434	0.982867	0.998601	0.904196	0.806643	1.14336	0.996503	0.978671	1.06993	0.917832	0.911539	0.759441	0.709091	1.04895	1.18531	0.798252	0.982867	1.27972	0.879021	1.24825	0.997552	1.31119	0.848601	0.804546	0.953496	0.935664	0.834965	0.965035	0.952448	1.20629	1.14336	1.31119
1-Met-His	1.00976	0.989566	1.01986	0.997644	0.892629	1.09054	1.034	0.884551	0.931	0.957253	0.868394	1.13901	0.900707	1.07035	0.805789	1.17132	1.08852	1.19758	1.12487	1.23191	1.0966	1.5106	1.21373	1.03803	0.957253	0.900707	1.29451	1.66611	1.48435	0.75934	0.955234	1.26018
AABA	1.08529	1.1865	0.860356	0.770384	0.854733	1.24274	1.00656	0.83224	1.18088	0.989691	0.804124	0.995314	1.04592	1.49578	1.2821	1.36645	1.32709	0.860356	0.657919	1.00094	0.922212	1.02343	1.07966	0.820993	1.05155	0.989691	0.984067	1.21462	1.28772	1.68135	1.79944	1.96813
ADMA	1.03698	1.20648	0.914832	1.10677	0.855006	0.879934	0.992106	0.528459	0.872455	0.887412	0.53843	0.668052	0.692979	0.628168	0.89489	0.752804	0.957208	0.859992	0.919817	1.12173	0.750312	1.18405	0.879934	0.64811	0.86747	0.550893	0.658081	0.887412	0.67553	0.740341	0.872455	0.917324
alpha-AAA	1.20236	1.07269	0.772102	0.836935	0.848723	1.26719	1.1611	1.11984	1.33202	1.32024	1.04322	0.660118	0.64833	0.701375	0.630648	0.683693	0.654224	1.17289	0.872299	1.17878	1.03143	1.41454	1.36739	1.14931	1.16699	1.32024	1.29666	0.91945	0.807466	0.842829	1.17878	1.39686
Anserine	1.22883	1.46042	0.992517	0.730209	0.597873	0.990154	0.945254	0.687672	0.947617	0.990154	0.668767	1.02087	0.508074	0.985427	1.19102	0.659315	0.893265	2.04648	1.71564	1.43915	2.30169	1.58094	0.897991	0.541158	0.720756	0.87436	0.645136	0.881449	0.746751	0.895628	0.864907	1.19338
c4-OH-Pro	1.1411	0.942331	0.986503	0.979141	0.876074	1.07485	0.979141	0.876074	0.934969	0.979141	0.957055	0.920245	0.883436	1.01595	0.934969	0.898159	0.86135	0.957055	0.920245	0.853988	0.898159	0.993865	0.86135	0.86135	0.853988	0.898159	0.853988	0.853988	0.986503	1.08221	0.86135	1.03804
DOPA	1.0575	1.0425	0.9975	0.945	0.8775	1.08	0.945	0.885	0.96	0.93	0.8775	0.8025	0.885	0.825	0.9375	0.8925	0.885	0.99	0.9	1.0275	0.8775	1.05	0.8325	0.8325	0.84	0.8025	0.885	0.9375	0.885	0.945	0.8475	0.9
HCys	1.08153	1.33283	0.969334	0.655198	0.84368	1.11743	1.18025	1.29693	1.20269	0.807779	0.830217	0.825729	0.538519	0.780853	0.857143	1.00524	0.534031	0.982797	0.76739	0.879581	0.866118	1.02319	0.991773	0.839192	0.839192	1.0546	0.771877	0.812266	1.25206	1.17577	1.26552	1.32386
Kynurenine	1.15792	0.99227	0.975704	0.919382	0.980674	0.974047	1.24903	1.03534	0.949199	0.954169	1.00387	0.899503	0.929321	1.04859	1.05356	0.916068	0.960795	1.17946	1.09663	1.18609	1.02706	1.15792	1.42131	0.930977	1.15792	1.38156	1.37162	1.2656	1.03368	1.04859	1.04859	1.07344
ProBetaine	1.05479	0.950729	1.19432	1.01695	0.626725	1.15648	0.780449	0.624359	1.02404	0.886874	0.737879	0.45408	0.40205	0.437525	0.636185	0.480095	0.52976	1.25108	0.995664	1.19196	0.969649	1.6957	0.955459	0.733149	0.823019	1.04533	1.30548	0.53922	0.548679	0.756799	0.778084	1.00276
SDMA	0.700201	1.26761	0.869215	0.929577	1.00201	1.23139	1.03823	0.712274	0.724346	0.917505	0.663984	0.772636	0.688129	0.808853	0.820926	0.784708	0.857143	0.94165	0.84507	1.15895	0.953722	1.25553	1.01408	0.724346	0.808853	0.736418	0.977867	1.09859	0.905433	0.531187	0.688129	0.736418
t4-OH-Pro	0.938212	1.26613	0.983756	0.910885	0.780628	1.12039	0.606649	0.405344	0.705936	0.694094	0.549264	0.676788	0.564749	0.663124	0.815242	0.68954	0.73053	0.811599	0.719599	0.938212	0.974647	0.974647	0.412631	0.488234	0.480947	0.434492	0.563838	0.467284	0.591164	0.688629	0.766054	0.750569
Dopamine	1.04303	1.07745	0.97074	0.974182	0.97074	0.963855	0.953528	0.991394	1.01205	1.02582	0.963855	1.03614	0.967298	0.974182	1.03959	0.974182	1.00861	1.02238	0.963855	1.06713	0.994837	0.967298	0.987952	0.963855	0.960413	1.01893	0.98451	1.02926	0.967298	0.943201	0.967298	0.936317
Spermine	1.25323	1.2679	0.957737	0.831994	0.825707	0.86343	0.934684	0.620328	1.0248	1.36221	0.685295	0.622424	0.714635	0.563744	0.630807	0.679008	0.762836	1.04576	0.710444	1.19455	0.987077	0.991268	0.699965	0.396088	0.605658	0.511352	0.574223	0.561649	0.482012	0.555361	0.544883	0.532309
Lac	1.01166	1.25135	0.847461	0.879695	0.911654	1.09817	1.6806	0.970337	1.4781	1.62963	1.02075	0.553494	0.574157	0.878318	0.653779	0.684085	0.868124	1.10699	0.821287	1.04941	1.16016	1.17504	1.2329	1.08412	1.33786	1.48195	0.909174	0.858481	0.779686	0.627881	0.822665	0.71935
AA	1.0167	1.31864	0.937876	0.824315	0.802939	1.09953	0.613227	0.744155	0.708083	0.828323	0.749499	0.48497	0.625251	0.506346	0.646627	0.57181	0.52505	1.10621	1.0167	0.979292	0.971276	0.964596	0.788243	0.662659	0.694723	0.476954	0.681363	0.602538	0.462258	0.419506	0.463594	0.47829
Indole	1.05161	0.929581	0.733382	1.09461	1.09527	1.09554	1.13341	1.24808	0.804524	1.01387	0.920771	1.09159	0.821619	1.36919	1.17128	1.25623	1.19114	1.51673	1.10592	1.0762	1.18219	1.02584	0.96193	1.07068	1.15497	1.07397	1.05122	1.61878	1.31948	1.18745	1.38102	1.53843
C4	1.04545	1.0101	1.35354	0.818182	0.969697	0.80303	0.893939	0.919192	0.964646	0.843434	1.19192	0.580808	0.656566	0.358586	0.535354	0.606061	0.459596	1.17677	0.883838	0.762626	0.737374	0.89899	0.989899	0.383838	0.863636	0.99495	0.914141	0.59596	0.656566	0.429293	0.742424	0.530303
Cer(d18:1/24:0)	1.54811	0.927717	0.927717	0.789852	0.976544	0.830062	0.965055	1.10292	1.26663	1.14888	1.28961	0.758258	0.614648	0.640498	0.666347	0.61752	0.807085	0.657731	0.608904	0.637626	0.55146	0.646242	0.591671	0.614648	0.718047	0.583054	0.603159	0.45955	0.488272	0.468167	0.4854	0.545716
Cer(d18:1/24:1)	1.11268	1.12328	0.898622	0.858354	0.955846	1.05122	0.885906	1.00035	1.01943	1.00459	0.894384	0.87107	0.966443	0.875309	0.828682	0.862593	0.928294	0.724832	0.690922	0.828682	0.724832	0.805369	0.80325	0.682444	0.587072	0.580713	0.637937	0.671847	0.59131	0.565878	0.705758	0.758742
CE(18:1)	1.13842	0.815323	0.97687	1.0094	1.17094	0.88905	1.02566	1.26852	1.06578	1.0094	1.20347	0.692808	0.671124	0.739429	0.732924	0.671124	0.529093	0.851102	0.537767	0.816408	0.70365	0.78605	0.904228	0.691724	0.826165	0.528009	0.569209	0.466209	0.395736	0.413083	0.607156	0.603903
CE(18:2)	1.14149	1.01439	0.98801	0.882494	1.11751	0.856115	1.54436	1.41727	1.30935	1.34532	1.33333	0.884892	0.764988	1.00719	0.916067	0.741007	0.798561	0.882494	0.669065	0.796163	0.640288	0.889688	1.34053	1.22782	1.24221	1.05516	1.06954	0.601919	0.510791	0.618705	0.784173	0.844125
CE(20:4)	0.876966	1.24329	0.999075	0.92692	0.93802	1.01573	1.24329	1.48196	1.32655	1.20444	1.11563	1.62072	2.32007	2.22572	2.07031	1.70953	1.95375	0.982424	0.965772	1.06568	0.854764	1.08788	1.63182	1.65402	1.34875	0.987974	1.2877	1.25994	1.3099	1.14894	1.42646	1.49306
CE(22:6)	1.03211	1.06232	1.03107	0.93942	0.942545	0.992536	1.67679	1.53098	1.23937	1.41642	1.16646	1.48932	1.3331	1.57264	1.35393	1.34352	1.65596	0.844645	1.04044	1.09356	0.915466	1.20812	1.44767	1.30186	1.34352	0.849853	0.956084	1.22895	0.910259	0.860267	1.23937	1.02586
LysoPC a C14:0	1.07075	1.14678	1.02006	0.836325	0.95037	0.975713	1.07075	1.05808	1.30517	1.24182	1.08976	0.690602	0.555649	0.56642	0.709609	0.616473	0.60887	1.21014	0.969377	1.17846	0.906019	1.21647	1.14678	0.906019	0.963041	0.804646	0.823654	0.703273	0.696938	0.546779	0.690602	0.639915
LysoPC a C16:0	1.17021	0.959574	0.965957	0.86383	0.989362	1.05106	1.33191	1.38511	1.5617	1.4234	1.32766	0.804255	0.708511	0.802128	0.789362	0.770213	0.802128	1.10213	0.93617	1.10426	0.940426	1.05106	1.38723	1.14894	1.30426	1.13404	1.15957	0.755319	0.689362	0.657447	0.86383	0.917021
LysoPC a C16:1	1.25891	0.992874	1.12114	0.731591	1.01188	0.88361	1.15439	1.42993	1.37767	1.24941	1.31116	0.475059	0.402375	0.442755	0.415202	0.427553	0.397625	0.888361	0.945368	1.12114	0.940618	1.07838	1.25891	1.00238	1.13539	1.04513	1.07838	0.445606	0.365796	0.338717	0.532066	0.551069
LysoPC a C17:0	1.09859	0.920477	0.991983	0.910076	0.969881	1.10899	1.1584	1.213	1.46912	1.31311	1.2221	0.741062	0.751463	0.807367	0.877573	0.685157	0.852871	1.1493	0.921777	1.11159	0.891874	1.1883	1.35211	1.2143	1.09729	1.06739	1.13239	0.783965	0.742362	0.626652	0.734561	0.84507
LysoPC a C18:0	1.08863	1.04348	0.91806	0.832776	1.07358	1.04348	1.62542	1.96656	1.96656	1.81605	1.74582	0.978261	0.923077	0.993311	0.978261	0.90301	0.978261	1.21906	1.01839	1.05351	0.908027	1.04849	1.75084	1.5903	1.60535	1.26923	1.4097	0.892977	0.802676	0.712375	0.943144	1.00836
LysoPC a C18:1	1.09723	1.00624	1.10259	0.786798	0.968778	1.03836	1.15611	1.61641	1.53613	1.28992	1.37556	0.433006	0.422837	0.456021	0.480107	0.449599	0.431401	0.845673	0.867083	0.990187	0.802855	0.990187	1.14005	0.99554	1.01695	0.834969	0.925959	0.437823	0.377877	0.388582	0.510615	0.545941
LysoPC a C18:2	1.1216	0.990926	0.977314	0.841198	0.988203	1.08076	1.17332	1.40472	1.73956	1.37477	1.35299	0.664247	0.522686	0.710526	0.841198	0.745916	0.688748	1.03176	0.865699	0.952813	0.884755	0.990926	1.18693	1.04537	1.1461	1.0726	1.06715	0.547187	0.536298	0.72686	0.999093	1.09165
LysoPC a C20:3	0.968703	1.09389	1.02235	0.843517	0.983607	1.08793	1.1535	1.66319	1.56483	1.36215	1.35618	0.536513	0.482861	0.509687	0.61997	0.450074	0.444113	0.867362	0.861401	0.983607	0.795827	0.915052	1.20417	1.09389	1.07303	0.891207	1.03726	0.390462	0.309985	0.324888	0.438152	0.503726
LysoPC a C20:4	0.816365	1.1903	0.926261	0.876308	0.933397	1.25737	0.874881	1.23882	1.18316	1.22883	1.11893	0.951951	1.049	1.14748	1.17174	1.06613	1.06185	1.12179	1.18887	1.31304	1.1589	1.25452	1.34015	1.52712	1.44148	0.984776	1.36584	0.994767	1.05043	0.726451	1.01903	1.06185
PC aa C30:0	1.31679	1.10305	0.927481	0.853053	0.889313	0.910305	0.90458	0.992366	1.01908	0.912214	0.96374	0.807252	0.772901	0.757634	0.78626	0.830153	0.790076	1.00191	0.757634	0.858779	0.692748	0.94084	0.933206	0.803435	0.746183	0.740458	0.791985	0.685114	0.671756	0.681298	0.778626	0.971374
PC aa C32:0	1.3263	1.0208	0.884818	0.938839	0.899721	0.929525	0.940702	0.890407	0.976094	0.929525	0.853151	0.897858	1.0059	1.07855	0.998448	1.05992	1.02639	0.918348	0.763738	1.00217	0.786091	0.910897	0.903446	0.776777	0.733934	0.679913	0.733934	0.94629	0.897858	0.765601	0.920211	1.15678
PC aa C32:1	1.48295	1.00217	1.01029	0.769897	1.06389	0.670817	1.08338	1.20845	1.10125	0.799134	1.02978	0.433676	0.397943	0.441798	0.380076	0.451543	0.362209	0.584732	0.626963	0.623714	0.592853	0.661072	0.607472	0.583108	0.568489	0.555495	0.584732	0.378451	0.318354	0.271251	0.344342	0.4353
PC aa C32:3	1.0656	1.1808	0.96	0.8736	0.9792	0.9408	0.9312	1.2576	1.4304	1.1424	1.2288	0.6912	0.7584	0.7296	0.72	0.6528	0.6432	1.0656	0.6816	0.9312	0.9024	0.9312	1.1232	0.8832	0.912	0.8064	1.056	0.6912	0.5568	0.672	0.5568	0.8064
PC aa C34:1	1.26701	1.00244	0.965212	0.799025	1.08752	0.878795	1.27897	1.52892	1.28296	1.01839	1.13805	0.489253	0.491912	0.499889	0.437403	0.52515	0.448039	0.612896	0.643474	0.73255	0.582318	0.715267	0.840239	0.743186	0.791048	0.659428	0.745845	0.453357	0.390871	0.34168	0.408154	0.49723
PC aa C34:3	1.2572	0.986904	0.924044	0.861184	1.14563	0.825039	1.03876	0.872184	1.11891	0.93033	0.931902	0.693033	0.554741	0.674175	0.765322	0.72132	0.598743	0.842326	0.740178	0.842326	0.845469	0.870613	0.842326	0.790466	0.798324	0.765322	0.777894	0.466736	0.471451	0.554741	0.719749	0.880042
PC aa C34:4	1.23839	1.09159	0.903388	0.816813	1.09536	0.854454	0.907152	0.873275	1.07654	0.794228	0.794228	0.59473	0.696361	0.775408	0.937265	0.741531	0.692597	0.880803	0.718946	0.813049	0.752823	0.801757	0.681305	0.771644	0.730238	0.688833	0.711418	0.564617	0.474278	0.549561	0.688833	0.933501
PC aa C36:0	1.12126	1.08702	0.864479	0.907275	0.992867	1.0271	1.19829	1.4465	1.5321	1.35235	1.36947	1.03566	1.06134	1.26676	1.20685	0.984308	1.20685	1.21541	1.00999	1.18973	0.907275	1.12981	1.57489	1.36091	1.31812	1.22397	1.41227	0.932953	0.984308	1.05278	1.29244	1.66048
PC aa C36:1	1.11015	1.09294	0.946644	0.836489	1.11876	0.895009	1.66954	2.09122	1.65232	1.43718	1.6179	0.674699	0.685026	0.698795	0.696213	0.659208	0.666953	0.827883	0.790878	0.774527	0.673838	0.860585	1.23064	1.10155	1.09294	0.895009	1.04991	0.586059	0.520654	0.524096	0.627367	0.77883
PC aa C36:2	1.15526	1.03763	0.8906	0.874847	1.07124	0.970418	1.38631	1.52284	1.65937	1.30229	1.3548	0.917906	0.769823	0.918957	1.08174	0.916856	0.922107	0.93366	0.730965	0.724663	0.735165	0.875897	1.14476	1.07124	1.03763	0.987222	0.996674	0.597584	0.613338	0.751969	0.926308	1.23928
PC aa C36:3	1.08067	1.01599	0.986787	0.949235	0.984701	0.982615	1.12656	1.2121	1.30598	1.01391	1.01391	0.684284	0.594576	0.65299	0.815716	0.613352	0.634214	0.755216	0.678025	0.799026	0.682198	0.803199	0.945063	0.83032	0.76356	0.784423	0.726008	0.436022	0.369263	0.52573	0.630042	0.824061
PC aa C36:4	0.980708	1.10908	0.896528	0.955454	0.982813	1.07541	0.949141	0.961768	1.0691	0.965977	0.8839	1.24798	1.41845	1.46054	1.35952	1.3511	1.26482	0.911259	0.862855	0.976499	0.890214	0.97229	0.917573	1.04595	0.968081	0.759733	0.965977	0.980708	1.1154	0.862855	1.03543	1.15959
PC aa C36:6	1.28968	1.0548	0.918149	0.802847	1.16584	0.768683	1.13167	1.21281	1.29822	1.19146	1.20854	0.627758	0.55089	0.559431	0.777224	0.614947	0.503915	0.888256	0.798577	0.854093	0.841281	1.0548	0.854093	0.83274	0.943772	0.92669	0.92242	0.448399	0.422776	0.456939	0.559431	0.82847
PC aa C38:0	1.01623	0.975108	0.909091	1.00325	1.08225	1.01407	1.25541	1.21212	1.3961	1.27706	1.17965	1.09307	1.01407	1.24459	1.15801	0.962121	1.16883	1.00325	0.914502	1.04978	0.878788	1.09307	1.33117	1.21212	1.25541	1.079	1.27706	1.01732	0.900433	0.92316	1.07792	1.37446
PC aa C38:3	1.01013	1.12405	0.911392	0.926582	1.07089	0.956962	1.45063	1.72405	1.54177	1.31392	1.30633	0.926582	0.858228	0.888608	0.956962	0.716962	0.797468	0.858228	0.767089	0.843038	0.755696	0.850633	1.22278	1.16962	1.0481	0.911392	0.994937	0.620506	0.515696	0.504304	0.596202	0.774683
PC aa C38:4	0.795339	1.27167	0.839039	0.908959	1.04443	1.14057	1.14931	1.36781	1.15805	1.24108	1.15805	1.56883	1.91406	1.87473	1.70867	1.53387	1.73489	0.991988	0.948288	1.05754	0.926439	1.0051	1.21049	1.53824	1.31537	0.847779	1.24545	1.20612	1.3547	0.865259	1.10998	1.21486
PC aa C38:5	0.958389	1.15168	0.89396	0.918121	1.06309	1.01477	1.15973	1.32886	1.20805	1.20805	1.12752	0.783624	0.926175	0.861745	0.910067	0.781208	0.791678	0.799732	0.805369	0.918121	0.782819	0.910067	0.934228	1.07114	0.926175	0.767517	0.974497	0.562953	0.542013	0.475973	0.576644	0.713557
PC aa C38:6	1.07867	1.05655	0.848187	0.870313	1.11924	1.02704	1.41057	1.26306	1.22065	1.2649	1.18377	1.27597	1.22065	1.311	1.04917	1.06945	1.16902	0.874001	0.791026	0.977259	0.791026	0.866626	1.18377	1.14505	1.21696	0.894284	1.10633	0.916411	0.805778	0.684081	0.791026	0.95882
PC aa C40:2	1.2766	0.906383	1.01809	0.944681	0.903192	0.951064	1.15851	1.0117	1.27021	0.992553	1.03085	0.478723	0.430851	0.469149	0.628723	0.424468	0.584043	0.77234	0.746808	0.855319	0.794681	0.718085	0.874468	0.820213	0.775532	0.829787	0.730851	0.402128	0.303192	0.475532	0.504255	0.584043
PC aa C40:4	1.10085	1.07898	0.90401	0.91859	1.01337	0.984204	1.3633	1.32685	1.41434	1.34872	1.23208	0.693317	0.66853	0.716646	1.03524	0.586148	0.765492	0.969623	0.823815	0.860267	0.801944	0.874848	1.14459	1.19563	1.25395	1.02795	1.15188	0.45565	0.453463	0.651762	0.750911	0.831106
PC aa C40:5	0.954023	1.12644	0.948276	0.873563	1.1092	0.988506	1.5	1.73563	1.43103	1.44828	1.45402	0.741379	0.752874	0.758621	0.741379	0.643678	0.666667	0.729885	0.770115	0.804598	0.712644	0.890805	1.10345	1.1092	1.14368	0.87931	1.17816	0.37931	0.416667	0.406322	0.544253	0.609195
PC aa C42:2	1.34807	0.944751	0.906077	0.779006	1.01105	1.01105	1.22652	1.23204	1.26519	1.14917	1.13812	0.491713	0.486188	0.524862	0.939226	0.61326	0.624309	0.773481	0.618784	0.812155	0.685083	0.80663	0.994475	0.900552	0.751381	0.872928	0.812155	0.39779	0.486188	0.696133	0.729282	0.917127
PC aa C42:4	1.23478	0.93913	0.973913	0.895652	1	0.956522	1.29565	1.06087	1.53913	1.12174	0.930435	0.791304	0.713044	0.678261	0.886957	0.582609	0.869565	1.12174	0.721739	0.782609	0.852174	0.904348	1	0.826087	0.930435	1.0087	1.10435	0.373913	0.495652	0.495652	0.495652	0.773913
PC aa C42:5	1.2071	0.905325	0.95858	0.982248	0.923077	1.02367	0.928994	1.17751	1.34911	1.23077	1.14201	0.609468	0.751479	0.970414	0.911243	0.621302	0.639053	0.804734	0.769231	0.733728	0.804734	0.834319	1.06509	1.07101	0.834319	1.01775	0.964497	0.526627	0.491124	0.591716	0.627219	0.91716
PC ae C32:1	1.2071	1.10059	0.91716	0.890532	0.973373	0.911243	1.09763	1.31361	1.26035	1.10947	1.03846	1.04438	0.899408	1.02071	1.09467	1	1.09467	0.97929	0.905325	0.881657	0.769231	0.970414	1.06805	0.91716	0.893491	0.952663	0.893491	0.786982	0.751479	0.887574	1.07988	1.26331
PC ae C32:2	1.12928	1.28327	0.86692	0.735741	1.07224	0.912547	1.14639	1.38023	1.36312	0.84981	0.969582	0.684411	0.690114	0.838403	0.878327	0.644487	0.781369	0.963878	0.712928	0.775665	0.690114	0.838403	0.918251	0.861217	0.901141	0.889734	0.952472	0.536122	0.564639	0.507605	0.764259	0.929658
PC ae C34:1	1.28108	0.989189	0.956757	0.848649	1.02703	0.897297	0.902703	0.902703	1	0.832432	0.821622	0.681081	0.681081	0.816216	0.697297	0.681081	0.72973	0.708108	0.708108	0.816216	0.632432	0.864865	0.8	0.72973	0.697297	0.627027	0.718919	0.67027	0.654054	0.562162	0.708108	0.821622
PC ae C34:2	1.25483	0.964851	0.87522	0.912126	1.00703	0.98594	1.05975	0.901582	1.26538	0.959578	0.933216	0.848858	0.648506	0.912126	1.04394	0.764499	0.775044	0.896309	0.70123	0.738137	0.796134	0.85413	0.98594	0.811951	0.790861	0.891037	0.838313	0.59051	0.622144	0.764499	0.949033	1.1652
PC ae C34:3	1.21677	1.07247	0.861878	0.79753	1.01202	1.03932	1.26162	1.27527	1.41176	1.12707	1.21482	0.77998	0.649334	0.834579	0.856029	0.631784	0.719532	0.764381	0.742931	0.715632	0.664933	0.978876	1.07637	1.01397	0.883328	0.963276	1.00227	0.536237	0.522587	0.692233	0.756581	1.04127
PC ae C36:0	1.15233	1.07862	0.882064	0.886978	1.0516	0.948403	1.43489	1.55528	1.48403	1.35872	1.38329	0.670762	0.611794	0.7543	1.0344	0.651106	0.830467	0.941032	0.923833	0.820639	0.732187	0.879607	1.34152	1.07371	1.15725	1.20885	1.21376	0.550369	0.545454	0.783784	0.886978	1.14496
PC ae C36:1	1.21261	0.977544	0.908743	0.811276	1.12661	0.963211	1.21261	1.22695	1.36168	1.13808	1.10655	0.662207	0.619207	0.725275	0.690874	0.685141	0.702341	0.776875	0.748208	0.87721	0.696608	0.92881	0.977544	0.891543	0.90301	0.759675	0.862876	0.647874	0.570473	0.576206	0.59054	0.817009
PC ae C36:2	1.21562	0.951994	0.910496	0.925142	1.03499	0.961758	1.05207	1.00814	1.3987	1.01546	0.971522	0.810415	0.70057	0.908055	1.1668	0.873881	0.856794	0.959317	0.761595	0.776241	0.768918	0.94223	0.983727	0.864117	0.812856	0.812856	0.829943	0.620016	0.593165	0.764036	0.898291	1.12286
PC ae C36:3	1.25064	0.913044	0.897698	0.897698	1.02813	1.01279	1.02046	0.974425	1.2046	0.928389	0.966752	0.609974	0.485678	0.609207	0.797954	0.541688	0.643734	0.851662	0.645269	0.754987	0.738875	0.859335	0.859335	0.734271	0.764194	0.828645	0.745013	0.456522	0.414322	0.499489	0.596931	0.805627
PC ae C36:4	1.09756	1.08293	0.885366	0.965854	0.958537	1.00976	0.958537	1.03902	1.1561	0.921951	0.9	1.09756	1.2	1.48537	1.52927	1.23659	1.30244	0.885366	0.885366	0.892683	0.782927	0.929268	0.980488	0.892683	0.819512	0.9	0.987805	0.958537	1.01707	0.980488	1.25122	1.46341
PC ae C36:5	1.06744	1.07023	0.844186	0.961395	1.01023	1.04651	1.2014	1.33256	1.3214	1.02279	1.00047	1.15395	1.43721	1.6186	1.6186	1.38279	1.6186	0.913953	0.936279	0.848372	0.803721	0.993488	1.18047	0.983721	0.902791	1.02	1.10093	0.97814	1.1707	1.37023	1.66047	1.84186
PC ae C38:0	1.17372	0.989781	0.954744	0.847883	1.16496	0.868905	1.30511	1.08613	1.21752	1.18248	1.20876	0.833869	0.807591	0.928467	0.861022	0.740146	0.770803	0.910949	0.860146	1.01606	0.856642	0.963504	0.99854	1.04234	1.05985	0.90219	0.99854	0.578102	0.494891	0.47562	0.589489	0.72
PC ae C38:1	1.20245	0.98773	0.97546	0.92638	1.09202	0.815951	1.2638	1.34969	1.41718	1.07975	1.06748	0.846626	0.822086	0.730061	1.04908	0.932515	0.901841	0.95092	0.877301	0.785276	0.828221	0.95092	1.14724	0.858896	0.993865	0.883436	0.969325	0.687117	0.480982	0.742331	0.889571	1.02454
PC ae C38:2	1.24859	0.923239	0.916901	0.959155	1.02465	0.927465	1.35211	1.25704	1.55704	1.11972	1.15141	0.887324	0.823944	1.09648	1.43873	1.17042	1.15141	1.1831	1.00986	0.919014	0.904225	0.99507	1.22535	1.05423	0.976056	0.973944	0.823944	0.758451	0.665493	1.07746	1.11549	1.38803
PC ae C38:3	1.07045	0.988636	0.927273	0.954546	1.02273	1.03636	1.06364	1.125	1.39091	1.07727	1.01591	0.790909	0.688636	0.825	0.968182	0.777273	0.811364	0.934091	0.709091	0.893182	0.756818	0.879545	0.981818	0.852273	0.865909	0.784091	0.825	0.530455	0.520909	0.567273	0.571364	0.804546
PC ae C38:4	0.939271	1.10931	0.834008	0.955466	1.03644	1.12551	0.91498	0.97166	1.06883	1.03644	0.963563	1.21457	1.4413	1.60324	1.61134	1.24696	1.35223	0.97166	0.874494	1.05263	0.91498	1.06073	1.02834	1.1336	0.939271	0.866397	1.02834	1.06883	1.1336	0.939271	1.08502	1.29555
PC ae C38:5	1.03931	1.04668	0.899263	0.928747	1.0688	1.0172	1.05405	1.16462	1.17936	1.0172	0.965602	1.00983	1.03931	1.34152	1.27518	1.09091	1.26044	0.914005	0.906634	0.921376	0.751843	0.995086	1.07617	0.958231	0.891892	0.906634	1.03931	0.855037	0.891892	1.00983	1.12039	1.4226
PC ae C38:6	1.08071	0.997575	0.875996	0.915483	1.0911	1.03914	1.29893	1.21579	1.27814	1.12227	1.18462	1.10149	1.04953	1.38206	1.22619	1.16384	1.26775	0.941462	0.946657	0.990301	0.861448	1.01628	1.26775	1.13266	1.10149	1.08071	1.14306	1.02355	0.987184	0.923796	1.12227	1.46519
PC ae C40:1	1.02373	1.05085	0.915254	0.901695	1.1661	0.942373	1.1322	0.983051	1.25424	1.15254	1.11186	0.942373	0.670508	0.840678	0.915254	0.642034	0.62983	1.00339	0.847458	1.03729	0.874576	0.98983	0.962712	1.07797	1.01695	0.772881	0.922034	0.63661	0.52	0.36	0.456271	0.572203
PC ae C40:2	1.05165	1.10163	0.905698	0.895701	1.05165	0.993669	1.09364	1.2116	1.21959	1.27757	1.17161	0.635788	0.547817	0.707764	0.677774	0.587804	0.531823	0.895701	0.781739	0.941686	0.709763	0.953682	0.971676	1.12163	1.07364	0.825725	1.08564	0.453849	0.441853	0.483839	0.517827	0.643785
PC ae C40:3	1.082	1.06099	0.954187	0.903414	1.03472	0.964692	1.1993	1.21156	1.3026	1.31135	1.12927	0.815874	0.740589	0.71958	1.04523	0.906916	0.877152	0.856142	0.905165	1.03297	0.780858	0.975197	1.36037	1.10476	1.05223	0.973446	1.05398	0.67581	0.558506	0.526991	0.735337	0.759848
PC ae C40:4	0.91731	1.15039	0.909132	0.988187	0.977283	1.0577	0.996365	1.0468	1.25943	1.16402	1.02499	1.17219	1.51295	1.56747	1.52658	1.36029	1.39028	1.11495	1.11495	1.11904	1.02363	1.09178	1.1463	1.39028	1.06043	0.915947	1.06179	1.12176	1.18991	0.929577	1.18582	1.18855
PC ae C40:5	1.12221	1.12221	0.890157	0.782691	1.10319	0.979553	1.28388	1.43604	1.48359	1.36947	1.36947	0.607703	0.692344	0.839753	0.936757	0.675226	0.774132	0.935806	0.887304	0.826438	0.712316	0.918688	1.31241	1.15074	1.17927	1.16976	1.22682	0.621018	0.543034	0.717071	0.740846	1.13172
PC ae C40:6	1.05974	0.981818	0.88052	0.919481	1.10649	1.05195	1.23896	1.2	1.32468	1.31688	1.2	1.0987	1.04416	1.31688	1.24675	1.07532	1.20779	0.966234	0.818182	0.98961	0.771429	0.927273	1.3013	1.2	1.17662	1.02078	1.15325	0.950649	0.864935	0.841558	0.997403	1.23896
PC ae C42:0	1.05693	0.958569	1.05693	0.933532	1.03905	0.954993	1.31088	1.04799	1.25007	1.12668	1.05693	0.71535	0.602683	0.604471	0.63845	0.556185	0.658122	0.849478	0.756483	0.887034	0.790462	0.922802	0.870939	0.937109	0.874516	0.829806	0.876304	0.516841	0.454247	0.486438	0.502533	0.518629
PC ae C42:1	0.85078	1.16704	0.873051	1.00223	1.06904	1.03786	0.948775	0.846325	0.904232	1.08241	0.939866	0.610245	0.699332	0.739421	0.641425	0.418708	0.659243	0.877506	0.632517	0.966592	0.868597	0.797327	0.761693	0.846325	0.726058	0.685969	0.886414	0.449889	0.30735	0.342984	0.405345	0.516704
PC ae C42:3	0.966102	1.13013	0.928376	0.967742	1.07928	0.928376	0.977583	1.05303	1.06944	1.21214	1.05139	0.81848	0.598688	0.800437	0.890651	0.551121	0.465828	1.16621	1.07272	1.04811	0.928376	1.01367	0.95298	1.24494	1.13013	0.825041	0.975943	0.592127	0.47567	0.311646	0.431383	0.47731
PC ae C44:5	1.18057	0.978829	0.82939	0.919053	1.29265	0.799502	1.30012	1.3076	1.50934	1.24782	1.27771	0.687422	0.485679	0.537983	0.777086	0.478207	0.523039	1.03113	0.90411	0.956413	0.575342	0.75467	1.18804	0.926526	1.11332	0.784558	0.978829	0.560399	0.478207	0.493151	0.478207	0.560399
SM (OH) C14:1	1.0898	0.962511	1.01308	0.992153	0.967742	0.974717	1.36356	1.65998	1.76112	1.35309	1.35833	1.65301	1.45946	2.02267	1.58326	1.68265	1.8483	0.913688	0.816042	0.964255	0.798605	0.899738	1.24499	1.07062	1.03051	1.00087	0.89102	1.46643	1.18919	1.07759	1.33566	1.61639
SM (OH) C16:1	1.09787	0.919149	0.810638	1.2383	0.912766	1.02128	0.682979	0.874468	1.09149	1.24468	0.9	1.29574	1.2383	1.52553	1.21915	1.28298	1.1234	1.08511	0.995745	1.04043	1.13617	0.938298	1.00851	0.797872	1.00213	0.829787	0.791489	1.56383	1.55106	1.34043	0.951064	1.20638
SM (OH) C22:2	1.05263	1.03258	1.11278	0.965414	0.931328	0.905263	1.24311	1.30326	1.39348	1.34336	1.21303	1.44361	1.15288	1.45363	1.12281	1.35338	1.33333	1.03258	1.07268	1.36341	1.07268	1.17293	1.03258	1.08271	1.03258	0.813033	0.931328	1.25313	1.22306	0.858145	0.977444	1.06266
SM C16:0	1.13129	1.03788	0.889466	0.917488	1.01401	1.00986	1.23508	1.38038	1.48417	1.33887	1.28697	1.31811	1.25584	1.4219	1.26622	1.28697	1.35963	0.942397	0.855215	0.932019	0.798132	0.930981	1.21432	1.05864	1.02439	0.905034	0.969383	1.20394	1.0794	0.948625	1.12091	1.43228
SM C16:1	1.08887	1.11132	0.875585	0.881197	0.987839	1.05519	1.34144	1.44808	1.42002	1.29093	1.22919	1.25164	1.20674	1.26848	1.07764	1.2797	1.24602	0.987839	0.982226	1.05519	0.937325	0.993452	1.21796	1.19551	1.21796	1.02152	1.11132	1.0159	1.04958	0.920486	1.12254	1.33022
SM C18:0	1.13892	1.12216	0.805988	0.906587	0.943713	1.08263	1.03114	1.02395	1.18563	1.02036	1.03593	1.67665	1.68862	1.97605	1.53293	1.85629	1.73653	1.1976	0.897006	1.10898	0.861078	1.04551	1.24551	1.04311	0.935329	0.8	0.883832	2.14371	2.16766	1.42515	1.73653	2.15569
SM C18:1	1.04292	1.11502	0.800858	1.00944	0.986266	1.04549	1.24893	1.23605	1.24893	0.986266	1.00687	1.97768	1.78197	1.83605	1.53734	1.7382	1.52446	1.05322	1.07124	1.08927	0.854936	0.83176	1.28755	1.24893	1.06094	1.05064	0.986266	2.05494	2.07554	1.40858	1.52961	2.21459
SM C24:0	1.324	0.971055	0.913165	0.868347	0.997199	0.926237	1.46218	1.31653	1.47899	1.42297	1.38375	0.804855	0.625584	0.737628	0.704015	0.672269	0.814192	0.90943	0.81606	0.860878	0.773109	0.756302	1.01027	0.950514	1.04015	0.804855	0.903828	0.560224	0.54902	0.54155	0.563959	0.732026
SM C24:1	1.06061	0.949882	1.01067	0.990049	0.870635	1.11815	1.06061	0.971594	1.0009	1.27013	1.05735	1.08341	1.03564	1.10729	0.939027	1.05627	1.17243	0.923829	0.95531	1.11815	0.884748	1.01936	0.895603	0.863036	0.801158	0.652433	0.87932	0.998734	0.998734	0.753392	0.778361	0.934684

## Sheet: Figure 1b
Metabolite	GC-WT																		GC-KO
	L-17						L+18						R+2						L-17						L+18						R+2
Cys	1.03644	1.01458	0.944606	1.1414	1.05394	0.809038	1.08018	0.905248	0.922741	0.970845	1.15452	1.14577	1.20262	1.18513	1.25947	1.50875	1.01895	1.29883	1.05831	1.27259	1.04956	1.04956	0.944606	0.997085	1.32945	1.37755	1.26822	1.1414	1.46064	1.00583	1.03644	1.10204	1.23761	1.25947	0.953353	1.58309
Gln	1.02664	1.01434	1.20492	0.934426	0.915984	0.903689	0.845287	0.872951	1.69979	0.909836	0.903689	0.968238	1.12193	0.989754	0.928279	0.995902	0.919057	1.21414	0.894467	0.922131	1.01434	0.940574	0.72541	0.900615	1.03586	0.955943	0.842213	1.02049	0.909836	0.866803	0.820697	1.05123	1.17418	0.98668	1.32172	0.995902
Gly	1.07674	1.03424	1.16883	0.942149	0.842975	0.935065	1.05549	1.14758	1.58678	1.19008	1.14758	0.991736	0.956316	0.956316	1.183	0.892562	1.04841	1.15466	0.892562	0.998819	1.04132	0.81464	0.736718	0.977568	1.08383	1.16175	0.998819	1.13341	1.02007	0.850059	0.842975	1.13341	1.19717	0.920897	1.55136	0.857143
His	1.04135	1.0291	1.25881	0.924962	0.793262	0.952527	0.98928	1.00766	1.78561	0.811639	1.09035	1.13017	1.25881	0.937213	0.973966	1.02297	0.894334	1.45482	0.882083	0.98928	1.00766	1.0291	0.738132	0.980092	1.0536	1.1608	0.777948	0.973966	1.07504	0.915773	0.85758	0.983155	1.19755	1.21593	1.60796	0.928025
Ile	0.968525	1.20593	0.901079	0.866007	0.84982	1.20863	1.46763	1.38129	1.20054	0.882194	1.27878	1.11151	1.5054	0.847122	1.2491	1.72662	1.21133	1.74281	0.830935	0.741906	1.35432	1.51619	1.04407	1.03867	1.3705	1.73201	0.933453	0.895683	1.35432	1.04407	1.10072	1.24101	1.32194	2.13669	1.06025	1.34083
Lys	1.09553	1.07376	0.769045	1.03748	0.885127	1.13906	1.02297	1.14631	1.00846	0.848851	0.899637	1.02297	1.14631	0.613785	0.754534	0.943168	0.928658	1.50907	0.834341	0.972189	0.848851	1.22612	0.899637	1.05925	1.1318	1.21886	0.754534	0.841596	0.986699	0.812576	0.679807	0.892382	1.18259	1.5526	0.928658	0.79081
Phe	0.946309	1.02397	1.37776	0.903164	0.673058	1.07574	1.13327	1.09875	1.77757	0.667306	1.06999	1.01246	1.05848	0.99233	1.02685	1.22243	0.972196	1.37776	0.811122	0.834132	0.998082	1.0815	0.952061	0.977948	1.02397	1.30585	0.753595	0.710451	1.06999	0.788111	0.908917	1.07287	1.10163	1.24257	1.64238	0.929051
Ser	0.983441	0.880718	1.40949	0.924502	0.838619	0.963233	1.14173	1.04743	1.88605	1.08616	1.15521	1.08785	1.07438	0.899242	1.06932	0.926186	1.02217	1.33876	0.872299	1.11311	1.14847	0.949761	0.761156	0.917766	1.10637	1.31518	0.836935	1.06427	0.988493	0.826831	0.860511	1.12489	1.35055	1.15015	1.80185	0.855459
Thr	1.076	1.0468	0.891103	1.05653	0.828545	1.10102	1.23448	1.13855	1.28869	0.7924	1.20667	1.09963	1.13994	0.834106	0.981464	1.09824	1.05931	1.47359	0.795181	0.79101	0.861909	1.0329	0.834106	0.936979	1.06349	1.43188	0.839666	0.738184	1.00649	0.678406	0.720111	1.13994	1.5987	1.36654	1.04958	0.804912
Val	1.05631	1.05524	0.955809	0.994298	0.772986	1.16536	1.28296	1.19743	1.14398	0.761226	1.40057	1.07983	1.45403	1.04882	1.18674	1.59302	1.17605	1.95652	0.818959	0.791162	1.02423	1.42195	1.01247	1.10121	1.15467	1.64647	0.853172	0.792231	1.20812	0.895937	1.12259	1.25089	1.4861	1.78546	1.10121	1.26158
1-Met-His	1.14496	1.01966	0.714988	1.19165	1.03931	0.889435	1.14496	0.872236	0.759214	0.982801	0.923833	0.970516	1.09582	1.11057	1.21867	1.20884	0.776413	1.06143	1.28993	1.26044	1.30958	1.12039	1.12039	1.14496	1.25798	1.21622	1.12531	1.04177	1.17445	1.17199	1.0516	1.07862	0.859951	0.864865	0.525799	1.26044
AABA	0.957198	1.12646	0.963035	0.963035	0.875486	1.11479	1.07977	1.10895	1.17899	0.86965	1.1498	1.13813	1.64008	0.863813	1.27237	1.42996	1.23735	1.90856	0.741245	0.846304	0.770428	1.38327	0.916342	0.910506	1.51167	1.77432	0.86965	1.0856	1.38327	1.10311	0.992218	1.19066	1.55253	2.07782	1.03307	1.26654
ADMA	1.27288	1.03078	0.856073	0.960899	0.888519	0.990849	1.01082	0.821131	1.05324	1.09068	0.868552	0.881032	0.983361	0.75624	0.751248	0.696339	0.918469	1.06073	0.78619	0.878536	0.823627	0.960899	0.648918	1.06073	1.07571	0.886023	0.601498	0.836106	0.738769	0.871048	0.781198	0.856073	0.706323	1.00582	0.851082	0.836106
alpha-AAA	1.06707	1.14634	0.731707	1.04878	0.841463	1.16463	1.10366	1.0061	0.792683	0.829268	0.865854	0.993902	0.920732	0.75	0.707317	0.768293	0.664634	1.17683	1.14024	1.10366	0.829268	1.5	1.36585	1.39634	1.03659	1.23171	0.865854	1	0.847561	1.0061	0.884146	0.682927	0.853659	1.04268	0.756098	0.878049
Anserine	1.17989	1.01587	1.24074	1.1164	0.661376	0.785714	0.94709	0.883598	0.865079	0.679894	0.81746	0.796296	1.03439	1.16931	1.13227	1.2328	0.896825	1.87302	1.0873	0.775132	0.656085	1.43651	1.04497	0.925926	0.637566	0.920635	0.568783	0.515873	0.793651	0.812169	2.04233	1.04233	1.16667	1.48413	1.01852	1.06085
c4-OH-Pro	0.992987	1.09397	0.976157	0.976157	0.976157	0.984572	1.11922	1.02665	0.976157	1.2202	1.04348	1.03506	1.03506	1.06872	1.26227	1.1108	0.976157	0.976157	0.976157	1.06031	1.05189	1.07714	1.03506	0.976157	0.992987	1.2202	1.0014	0.976157	1.07714	0.984572	0.976157	1.06031	1.00982	1.04348	1.05189	1.01823
DOPA	1.03084	1.0837	0.986784	0.933921	0.977974	0.986784	0.995595	1.05727	1.13656	0.907489	0.92511	0.933921	0.933921	0.907489	1.02203	0.9163	0.92511	0.898678	0.951542	0.969163	0.960352	1.0044	0.942731	1.0044	0.942731	0.951542	0.907489	0.92511	0.898678	0.907489	0.898678	0.942731	0.92511	0.942731	0.872247	0.889868
HCys	0.920993	1.2912	0.781038	1.06998	0.799097	1.1377	1.34989	1.22799	0.672686	1.03838	1.1377	1.06095	1.48081	1.0474	1.07449	1.44921	1.09255	1.70203	1.14221	1.17382	0.957111	1.48081	1.2009	1.33634	0.96614	1.71106	0.948081	0.758465	1.34086	1.17382	1.01129	1.19639	1.44921	1.31377	0.699774	1.16027
Kynurenine	0.845329	1.11792	1.18836	0.937213	0.822358	1.08882	0.987749	0.995406	1.0291	0.773354	0.92343	0.892802	0.950995	0.843798	1.22205	0.987749	1.01531	1.24349	0.980092	1.05054	0.987749	1.05207	0.937213	1.06585	1.13783	1.0781	0.874426	0.958652	1.00306	1.11792	1.00459	0.937213	0.883614	1.25268	0.947933	1.04594
ProBetaine	1.01623	0.988844	1.29006	0.85497	0.830629	1.01927	1.15619	1.17748	1.28702	0.93712	1.1714	1.14706	1.36917	0.861055	0.903651	1.214	0.79716	1.4361	0.900609	0.870183	1.39959	1.29006	1.18053	1.34483	1.48479	1.71298	1.09533	1.18661	1.6643	1.55172	1.00406	0.964503	1.06491	1.28702	0.821501	1.3783
SDMA	1.16667	0.952381	0.952381	1.02381	1.04762	0.857143	0.928571	0.857143	1.14286	0.97619	0.797619	0.77381	0.72619	0.714286	1.03571	0.797619	0.654762	0.761905	0.75	0.964286	1.02381	0.809524	0.738095	0.904762	0.964286	0.821429	0.821429	1.01191	0.785714	0.964286	0.642857	0.809524	0.630952	0.77381	0.666667	0.869048
t4-OH-Pro	1.20245	0.995361	0.80386	1.08443	0.977547	0.936352	1.05437	1.03767	0.809427	0.994248	1.0655	0.990907	0.979774	0.885136	1.03322	0.957506	0.867322	1.10336	0.772685	0.863982	0.96196	0.88625	0.839488	0.955279	0.859529	1.13565	0.760438	0.867322	0.935238	0.762665	0.719243	1.07775	1.28039	1.15791	0.924105	0.679161
Dopamine	0.994746	0.987741	0.945709	1.0683	0.991243	1.01226	0.994746	1.00525	1.00876	0.97373	1.00525	0.998249	1.01576	1.02977	1.07531	0.945709	1.00175	1.04028	0.998249	0.994746	0.945709	0.980736	0.991243	0.970228	0.949212	0.998249	0.984238	1.00175	0.949212	1.02627	1.02977	0.970228	0.984238	0.977233	1.00175	0.991243
Spermine	0.964509	1.15866	0.967641	1.18372	0.873695	0.851775	0.84238	0.836117	1.05219	1.37161	1.13674	0.936326	0.811065	0.867432	0.820459	0.804802	0.754697	0.951983	0.854906	0.920668	1.05219	1.09603	0.879958	1.16806	0.76096	0.851775	0.811065	1.06785	0.873695	1.00522	0.792276	0.980167	0.795407	0.870564	0.811065	0.660752
Lac	0.932209	0.991565	1.08802	1.08987	0.751226	1.14711	1.09703	0.707503	0.746721	0.613435	0.897761	0.926644	0.549839	0.876827	0.657422	0.566268	0.576602	0.848739	1.10445	1.05569	0.715188	1.13519	1.08351	0.961622	0.953672	1.00216	0.645233	0.530495	1.1169	0.83019	0.671466	0.480678	0.600185	0.804487	0.588261	0.451795
AA	1.27355	0.987741	0.842732	0.937303	1.16427	0.794396	0.594746	0.57373	0.628371	1.17898	0.792294	0.674606	0.661996	0.62627	0.73345	0.472855	0.399299	0.57373	1.02347	0.968827	0.828021	0.855342	0.781786	1.15587	0.657793	0.689317	0.897373	1.12434	0.945709	0.88056	0.741856	0.525394	0.462347	0.565324	0.512785	0.483363
Indole	0.87334	1.13302	1.33529	0.871365	0.600751	1.18623	0.944714	1.04927	1.21401	0.801176	1.06995	1.02833	1.23798	1.18478	1.37809	1.55942	1.1458	1.85229	1.2817	1.25088	1.09563	1.34609	1.23482	1.26273	1.13368	0.956697	0.829884	0.900994	1.29526	0.897834	1.33661	1.26339	1.05072	1.28222	1.38125	1.39666
C4	0.937656	1.06234	1.03741	1.08728	0.86783	1.00748	0.648379	0.583541	0.708229	0.573566	0.678304	0.623441	0.832918	0.558603	0.628429	0.598504	0.40399	0.698254	0.972569	0.877805	0.932668	0.74813	1.15711	0.693267	0.608479	0.74813	0.78803	0.603491	0.713217	0.643392	0.783042	0.518703	0.533666	1.00249	1.00249	0.80798
Cer(d18:1/24:0)	0.872093	1.25872	0.514535	1.40407	1.05233	0.898256	0.735465	0.659884	0.357558	0.895349	0.697674	0.840116	0.665698	0.953488	0.909884	0.616279	0.915698	0.613372	0.534884	0.59593	0.758721	0.642442	0.616279	0.546512	0.526163	0.639535	0.625	0.511628	0.828488	0.610465	0.505814	0.793605	0.889535	0.735465	0.325581	0.601744
Cer(d18:1/24:1)	0.972856	1.14441	0.838219	1.20955	0.998914	0.836048	0.961998	0.718784	0.595005	0.994571	0.905537	0.944625	0.562432	1.09663	1.12704	0.701412	0.818675	0.747014	0.757872	0.608035	0.777416	0.677524	0.703583	0.766558	0.705755	0.747014	0.901194	0.864278	0.88165	0.718784	0.644951	0.907709	0.816504	0.694897	0.527687	0.553746
CE(18:1)	0.832878	1.35884	0.975791	0.918391	0.832878	1.08122	0.812964	0.894963	0.618508	1.25342	0.957048	0.821164	0.764936	0.911363	0.643108	0.667708	0.961734	0.655994	0.678251	0.660679	0.958219	0.670051	0.78485	0.764936	0.705193	0.944162	0.877392	0.631394	0.975791	0.624365	0.609137	1.05076	0.89262	0.852792	0.490824	0.588052
CE(18:2)	0.951037	1.08797	0.627386	1.14523	1.01079	1.17759	1.17261	1.1751	0.66971	1.64315	1.33195	1.44149	1.19751	1.21494	1.17261	1.05311	1.12033	1.08299	0.806639	0.948548	1.06058	0.99834	1.05311	0.980913	1.0556	1.26224	1.23983	1.06307	1.42407	1.11286	0.906224	1.11535	1.10539	1.16017	0.555187	1.08548
CE(20:4)	0.980769	1.04423	0.738462	1.03269	1.07308	1.13077	1.2	1.30961	1.09615	1.71346	1.65	1.74231	1.49423	1.59808	1.68461	1.75961	1.52308	1.52885	1.05577	1.18846	1.06154	0.871154	1.03269	1.00385	1.32115	1.46538	1.60385	1.575	1.84615	1.425	1.48269	1.48269	1.52885	1.60962	0.992308	1.44808
CE(22:6)	0.930949	0.932182	0.556104	1.09741	0.942047	1.54131	1.46732	1.23305	0.668311	1.75093	1.72626	1.78792	1.08508	2.04686	1.75093	1.91122	1.19605	1.38101	0.986436	1.30703	1.56597	0.928483	1.02959	1.19729	0.995068	1.61529	1.65228	1.61529	1.97287	1.14057	1.47965	1.46732	1.28237	1.24538	0.717633	1.38101
LysoPC a C14:0	0.947368	1.13514	1.04979	0.998578	0.981508	0.887624	0.850071	0.981508	0.748506	0.904694	0.938834	0.816785	0.724609	0.727169	0.740825	0.696444	0.59744	0.6367	1.28876	1.1266	1.34851	1.03272	0.990043	1.04125	0.930299	1.10953	1.04125	1.03272	0.998578	0.832148	0.698151	0.655477	0.593172	0.738265	0.67596	0.628165
LysoPC a C16:0	0.9182	1.15068	0.967515	1.08493	0.911155	0.967515	1.10372	0.976908	0.749119	1.27045	1.24697	1.11546	0.981605	0.899413	0.951076	0.93229	0.824266	1.04971	1.03327	1.19061	1.28454	1.00978	0.976908	0.995695	1.08493	1.37847	1.14834	1.10607	1.34325	1.00509	0.826614	0.812524	0.911155	1.08258	0.669276	0.873581
LysoPC a C16:1	0.843564	1.28317	1.19406	0.99802	0.867327	0.813861	0.938614	0.647525	0.926733	1.21782	0.950495	0.873267	0.653465	0.629703	0.542376	0.653465	0.533465	0.671287	1.2	1.01584	1.5802	0.920792	0.843564	1.05743	1.03366	1.28317	1.33069	1.05743	1.1703	1.12871	0.587525	0.493069	0.537624	0.712871	0.509703	0.69505
LysoPC a C17:0	0.950297	1.1201	1.00737	1.11582	0.866112	0.940309	1.18859	1.00167	0.850416	1.31558	1.37836	1.17574	0.916052	0.910345	1.01023	0.928894	0.94887	0.770511	1.11582	1.21998	1.27134	1.05874	0.933175	0.746254	1.04447	1.35125	1.03734	1.09299	1.1843	0.820452	0.821879	0.974554	0.917479	0.950297	0.777646	0.850416
LysoPC a C18:0	0.899183	1.18256	0.877384	1.10627	0.915531	1.01907	1.22071	1.11172	0.735695	1.43869	1.43324	1.34605	1.06812	1.10627	1.16076	1.06812	0.980926	1.10082	1.03542	1.20981	1.297	0.975477	0.953678	0.866485	1.11172	1.3406	1.29155	1.13897	1.45504	1.00817	0.953678	0.959128	1.05177	1.11172	0.675749	0.970027
LysoPC a C18:1	0.877301	1.34356	1.05522	0.969325	0.944785	0.809816	0.932515	0.717791	0.711656	1.17791	1.03068	0.877301	0.625767	0.644172	0.619632	0.631902	0.517178	0.687117	0.98773	0.877301	1.2454	0.822086	0.809816	0.895706	0.889571	1.15337	1.13497	0.907975	1.17178	0.895706	0.56135	0.537423	0.58589	0.730061	0.503067	0.638037
LysoPC a C18:2	0.880503	1.19245	1.05912	1.01887	0.915723	0.933333	0.986164	0.920755	0.714465	1.10692	1.19497	1.03145	0.890566	0.699371	0.732075	0.815094	0.701887	0.943396	0.90566	0.890566	1.0239	0.968553	0.85283	0.883019	1.03145	1.33585	0.968553	0.961006	1.3434	0.92327	0.699371	0.659119	0.807547	0.945912	0.699371	0.706918
LysoPC a C20:3	0.967636	1.09929	1.13549	0.872189	1.06308	0.862315	1.07625	0.74712	0.697751	1.41196	1.19473	1.16182	0.549643	0.678003	0.549643	0.53977	0.467361	0.589139	1.0203	0.895228	1.27043	0.878771	0.888645	0.951179	0.944597	1.29347	1.34942	1.0565	1.22436	0.934723	0.523313	0.46407	0.477235	0.638508	0.434449	0.608886
LysoPC a C20:4	0.959569	0.985175	1.34771	0.884097	1.04852	0.774933	0.983827	0.950135	1	1.26011	1.27224	0.975741	0.846361	0.836927	0.846361	1.03639	0.692722	0.898922	1.2372	1.19677	1.1159	0.83558	0.876011	1.04313	1.37466	1.40162	1.49596	1.5903	1.57682	1.16038	0.907008	0.665768	0.667116	0.796496	0.95283	0.718329
PC aa C30:0	0.901633	1.15209	0.964791	1.10635	0.873321	1.00181	0.995281	0.908167	0.799274	1.02142	1.0127	0.934301	1.13684	1.00835	1.11942	0.908167	0.971325	1.30454	0.812341	0.98657	1.1216	0.929946	0.831942	0.934301	0.807985	1.07368	0.816697	0.927768	1.12595	0.98657	0.836298	0.98657	1.04755	1.01924	0.821053	0.805808
PC aa C32:0	0.978969	1.07666	0.899593	1.08073	0.926052	1.03799	1.14179	0.930122	0.657395	1.0441	1.03596	0.944369	1.29037	1.13162	1.25984	0.962687	1.15197	1.74016	0.869064	0.905699	1.00339	0.891452	0.860923	0.921981	0.887381	1.09091	0.907734	0.928087	1.20081	0.938263	0.864993	1.17029	1.12144	1.50611	0.860923	0.932157
PC aa C32:1	0.856821	1.53326	0.638106	1.09583	0.820744	1.05524	0.676437	0.586246	0.572717	1.1319	0.892897	0.755355	0.647125	0.804961	0.602029	0.579481	0.590755	0.782413	0.728298	0.712514	1.292	0.771139	0.791432	0.926719	0.629087	0.793687	0.802706	0.615558	1.09808	0.92221	0.496054	0.570462	0.629087	0.81398	0.401353	0.65389
PC aa C32:3	0.92515	1.20359	0.817365	1.02395	0.871257	1.15868	0.745509	0.889222	0.682635	1.10479	1.10479	0.88024	0.988024	0.943114	1.07784	0.898204	0.934132	1.21257	0.664671	0.898204	1.04192	0.952096	0.763473	0.898204	0.997006	1.12275	0.781437	0.898204	1.28443	0.871257	0.655689	1.15868	0.97006	1.29341	0.655689	0.862275
PC aa C34:1	0.944361	1.42406	0.58797	1.10376	0.942857	0.996992	0.759398	0.694737	0.476692	1.15338	0.950376	0.809023	0.664662	0.804511	0.724812	0.574436	0.590977	0.869173	0.697744	0.781955	1.06767	0.75188	0.845113	0.887218	0.646617	0.852632	0.86015	0.723308	1.05714	0.879699	0.467669	0.645113	0.669173	0.834586	0.33985	0.645113
PC aa C34:3	0.907756	1.07697	0.733255	1.32726	0.934195	1.02056	0.976498	0.891892	0.52879	1.36075	1.11222	1.07344	1.14395	1.06639	0.97121	1.01528	1.12103	1.46122	0.941246	0.946533	1.02585	0.877791	0.916569	0.988837	0.967685	1.34841	1.08931	1.02585	1.38014	1.17744	0.810811	0.981786	1.13337	1.34841	0.653937	0.916569
PC aa C34:4	0.881175	1.06141	0.845127	1.18558	0.921228	1.10547	0.841121	0.861148	0.59279	1.29373	1.03738	1.06943	1.15754	1.00935	0.929239	1.0494	1.19359	1.63818	0.829105	0.841121	1.10547	0.853138	0.865154	1.0494	0.93725	1.21362	1.01335	0.93725	1.44993	1.10147	0.861148	1.01335	1.14152	1.40587	0.869159	0.909212
PC aa C36:0	0.908571	1.13143	0.857143	0.994286	1.02	1.08857	1.17429	1.2	0.787714	1.40571	1.28571	1.19143	1.61143	1.13143	1.40571	1.38857	1.32857	1.81714	1.01143	1.17429	1.16571	1.08857	1.03714	1.03714	1.34571	1.45714	1.32	1.25143	1.68857	1.34571	1.16571	1.13143	1.26	1.75714	0.951429	1.28571
PC aa C36:1	0.902908	1.39777	0.599913	1.18073	0.937636	0.981045	0.858631	0.850818	0.56345	1.27623	1.11995	0.981045	0.876863	1.01577	0.841268	0.802199	0.801331	1.08523	0.731009	0.810013	1.03314	0.774418	0.812618	0.791781	0.750109	0.946317	0.954999	0.82564	1.18941	0.902908	0.646795	0.795254	0.928954	1.01577	0.505281	0.776154
PC aa C36:2	0.905991	1.15928	0.751096	1.14954	0.865075	1.16902	0.970287	1.10083	0.648807	1.2567	1.30541	1.22747	1.26644	1.0716	1.02289	0.926449	1.12031	1.53921	0.712129	0.779347	0.941062	1.02289	0.944959	0.883585	0.90112	1.1885	0.903069	0.899172	1.41257	0.974184	0.747199	0.957623	1.29567	1.42231	0.75207	0.798831
PC aa C36:3	0.949721	1.05922	0.95419	1.08603	0.887151	1.06369	1.07039	0.931844	0.681564	1.28045	1.22235	1.12626	0.967598	0.927374	0.835754	0.710615	0.95419	1.21788	0.804469	0.753073	0.994413	0.956425	0.918436	0.911732	0.893855	1.22458	0.958659	0.907263	1.3095	0.918436	0.61676	0.837989	1.08827	1.21117	0.683799	0.665922
PC aa C36:4	1.0124	0.981405	0.869835	1.08058	0.997934	1.05785	1.00826	1.08471	0.754132	1.27893	1.36983	1.11157	1.08471	1.20868	1.22521	1.1281	1.10744	1.3719	0.92562	1.03306	0.989669	0.873967	0.927686	0.987603	1.15496	1.29339	1.06198	1.25	1.55992	1.14256	0.923554	1.06818	1.14463	1.22314	0.857438	0.807851
PC aa C36:6	0.868597	1.22494	0.757238	1.13586	0.88196	1.1314	0.930958	0.828508	0.623608	1.4833	1.20267	1.17595	1.01559	1.01114	0.797327	0.868597	0.997773	1.26503	0.988864	1.10913	1.4343	0.966592	0.957684	1.08241	0.922049	1.27394	1.18485	0.944321	1.39866	1.12249	0.672606	0.877506	0.966592	1.10022	0.757238	0.935412
PC aa C38:0	0.955917	1.07664	0.759466	1.16334	0.98994	1.05469	1.10847	0.961405	0.737516	1.47064	1.27309	1.25114	1.37187	1.38284	1.27309	1.37187	1.29504	1.49259	1.09201	1.18529	1.15237	0.9636	0.916408	0.93287	1.08871	1.28407	1.31699	1.15237	1.38284	1.07445	1.16334	1.15237	1.25114	1.47064	0.800073	1.33894
PC aa C38:3	0.962272	1.09636	0.731169	1.12002	1.01748	1.0727	1.11213	0.970159	0.64835	1.56961	1.30932	1.34876	0.962272	1.20678	0.970159	0.81241	1.0096	1.1358	0.867622	0.899172	1.04903	0.907059	0.930722	0.859734	0.899172	1.15946	1.15946	1.01748	1.30932	0.978047	0.729591	0.946497	1.08847	1.1358	0.650716	0.796635
PC aa C38:4	1.04979	0.972973	0.776671	1.1266	1.13087	0.943101	1.04125	1.10953	0.827881	1.52347	1.44666	1.26743	1.04979	1.4936	1.43812	1.25889	1.17354	1.22048	1.03272	1.17781	0.947368	0.746799	0.823613	0.836415	1.18634	1.1394	1.30583	1.48933	1.47226	1.13514	1.09246	1.15647	1.101	1.05405	0.908962	0.84495
PC aa C38:5	0.931034	1.1618	0.827586	1.02652	1.01061	1.04244	0.915119	0.907162	0.740849	1.32891	1.16976	1.04244	0.803714	1.01061	0.931034	0.755968	0.835544	1.01857	0.907162	0.915119	1.01857	0.755172	0.795756	0.851459	0.899204	1.01857	1.02652	1.00265	1.18568	0.899204	0.674801	0.827586	0.835544	0.891247	0.71618	0.662069
PC aa C38:6	1.04091	1.04645	0.583205	1.20701	1.05567	1.06675	1.02061	0.906183	0.586896	1.6075	1.33067	1.27345	0.837896	1.28268	1.12765	0.970778	0.885881	1.02984	0.908028	1.23285	1.18856	0.858197	0.974469	0.987388	1.05383	1.12765	1.26792	1.32698	1.49123	1.21624	0.751153	0.937558	0.826823	0.922793	0.468779	0.909874
PC aa C40:2	1.03949	1.08057	0.71722	1.21643	0.875197	1.07109	1.03949	0.849921	0.64455	1.38389	1.1564	1.08057	1.02054	0.957346	0.916272	0.758294	1.0079	1.2891	0.78357	0.919431	1.01738	0.900474	0.995261	0.745656	0.900474	1.10901	0.834123	0.701422	1.25118	0.976303	0.650869	0.913112	1.09637	1.23855	0.805687	0.7109
PC aa C40:4	0.993328	1.09711	0.736842	1.14159	1.03039	1.00074	1.06004	1.02298	0.58636	1.53447	1.31208	1.23795	0.956264	1.06004	0.963677	0.993328	1.00074	1.21572	0.822832	0.993328	1.11193	0.993328	0.978503	0.882135	0.926612	1.09711	1.09711	1.09711	1.44552	1.0897	0.815419	0.874722	0.993328	1.10452	0.675315	0.852483
PC aa C40:5	0.983081	1.30899	0.630454	1.05788	0.983081	1.03651	0.913624	0.96171	0.550312	1.40516	1.13268	1.09528	0.705254	1.09528	0.844167	0.796082	0.785396	0.988424	0.838825	0.988424	1.08994	0.758682	0.844167	0.817453	0.84951	0.897596	0.92431	0.860196	1.14871	0.902939	0.614426	0.785396	0.806768	0.876224	0.619768	0.598397
PC aa C42:2	0.93733	1.12262	0.920981	1.04087	0.773842	1.20436	0.844687	0.855586	0.626703	1.13897	1.01362	0.959128	1.10627	0.773842	0.888283	0.708447	0.915531	1.18256	0.735695	0.790191	0.904632	1.01907	0.975477	0.80654	0.839237	1.02452	0.882834	0.844687	1.02452	0.877384	0.653951	0.80654	1.10082	1.24251	0.648501	0.648501
PC aa C42:4	0.868307	1.16353	0.850941	1.24168	0.946454	0.929088	1.20695	0.963821	0.65123	1.7453	0.972504	1.31114	1.1809	1.06802	0.937771	1.13748	0.998553	1.06802	0.755427	0.824891	1.1288	1.03329	0.972504	0.98987	0.937771	1.16353	0.98987	0.946454	1.32851	1.20695	0.911722	0.911722	0.955137	1.18958	0.712012	0.859624
PC aa C42:5	1.08489	1.18166	0.590832	1.27844	0.789474	1.0747	0.896435	1.11545	0.606112	1.24278	1.1511	1.06961	1.1511	1.03905	1.05942	1.17148	1.05942	1.41596	0.845501	1.04924	0.932088	1.0798	0.75382	1.04924	1.11545	1.1562	0.794567	1.09508	1.47199	0.993209	0.7691	1.1562	1.09508	1.53311	0.764007	0.911715
PC ae C32:1	0.999003	1.18146	0.870389	0.966102	0.912263	1.07079	0.939182	1.05284	0.705882	1.17847	1.15155	1.08873	1.16949	1.20239	1.37288	1.02293	1.10668	1.5673	0.78664	0.930209	0.837488	0.963111	0.90329	0.924227	1.05882	1.02592	0.846461	0.870389	1.17847	0.924227	0.99003	0.975075	1.10967	1.27119	1.0678	1.01097
PC ae C32:2	0.966702	1.21805	1.00537	1.06337	0.818475	0.928034	1.04404	1.03115	0.676692	1.14071	1.17293	1.17938	1.13426	0.940924	1.18582	0.889366	0.966702	1.39205	0.786251	1.04404	0.947368	1.03115	0.831364	0.9087	1.04404	1.07626	0.902256	0.824919	1.35983	1.04404	0.837809	0.889366	1.05048	1.18582	0.81203	0.966702
PC ae C34:1	0.940937	1.22811	0.763747	1.19145	0.885947	0.989817	0.947047	0.812627	0.617108	1.12424	0.971487	0.904277	0.916497	0.971487	0.983707	0.800407	0.934827	1.08147	0.800407	0.818737	0.965377	0.837067	0.861507	0.812627	0.763747	0.928717	0.843177	0.800407	1.08758	0.861507	0.745418	0.910387	0.922607	1.01426	0.678208	0.843177
PC ae C34:2	0.925043	1.0477	0.807496	1.28279	0.822828	1.11414	1.00681	1.0477	0.649063	1.11925	1.12436	1.14992	1.37479	0.940375	1.03237	0.991482	1.27768	1.52811	0.720613	0.884157	0.787053	1.01192	0.833049	0.914821	0.971039	1.22147	0.735945	0.971039	1.23169	0.894378	0.787053	1.10903	1.24702	1.47189	0.90971	0.884157
PC ae C34:3	0.845755	1.21322	0.777706	1.10045	0.88464	1.17822	0.991575	1.16461	0.692158	1.1199	1.1199	1.04018	1.4232	1.01685	1.1199	0.976021	1.13739	1.69151	0.802981	0.822424	1.00713	1.18795	1.0499	1.11601	0.960467	1.24627	0.845755	1.00713	1.35321	1.08879	0.812703	0.929358	1.12573	1.43487	0.861309	1.03629
PC ae C36:0	0.88377	1.2377	0.841885	1.08901	0.841885	1.10576	0.881675	1.09738	0.691099	1.10157	1.16649	1.11204	1.29215	1.02618	1.0911	1.09319	0.971728	1.37592	0.829319	0.795812	0.996859	1.03037	0.871204	0.917277	0.896335	1.00105	0.936126	0.881675	1.23979	1.00733	0.864921	0.925654	1.26492	1.3445	0.806283	0.890052
PC ae C36:1	0.977023	1.31568	0.698302	1.09091	0.977023	0.941059	0.905095	0.821179	0.68032	1.23177	1.07892	0.986014	0.878122	0.893107	0.917083	0.713287	0.911089	1.03696	0.776224	0.944056	0.944056	0.893107	0.857143	0.845155	0.797203	0.908092	0.863137	0.827173	1.12388	0.866134	0.635365	0.941059	0.896104	0.944056	0.623377	0.74026
PC ae C36:2	0.946253	1.08278	0.85916	1.1887	0.835622	1.08749	1.05218	1.00981	0.75559	1.21695	1.16046	1.18635	1.13692	0.936838	1.00039	0.877991	1.23813	1.26402	0.772067	0.837976	0.922715	1.07807	0.927423	0.868576	0.936838	1.22872	0.793252	0.866222	1.22872	0.877991	0.710867	1.05218	1.32523	1.28521	0.84033	0.72499
PC ae C36:3	0.941327	1.07143	0.826531	1.20918	0.880102	1.07143	1.01786	0.94898	0.600765	1.17857	1.08674	1.11735	1.03316	0.887755	0.94898	0.841837	1.15561	1.26276	0.772959	0.834184	0.834184	1.00255	0.92602	0.887755	0.895408	1.14031	0.788265	0.826531	1.21684	0.887755	0.676531	0.941327	1.14031	1.24745	0.745408	0.795918
PC ae C36:4	0.978102	1.10949	0.839416	1.08029	0.919708	1.07299	1	1.0219	0.675912	1.10949	1.13869	1.10949	1.45256	1.37956	1.35037	1.24088	1.35766	1.57664	0.912409	0.890511	0.905109	0.948905	0.875912	0.978102	1.08759	1.13869	0.927007	1	1.24818	1.0146	1.13139	1.10949	1.37226	1.61314	1.07299	1.05839
PC ae C36:5	0.898048	1.09197	0.832972	1.15054	0.91757	1.10889	0.980043	1.12712	0.620824	1.13883	1.12191	1.05813	1.83514	1.2885	1.44468	1.31453	1.40564	2.27766	0.84859	0.847289	0.91757	1.1128	0.96833	1.17267	1.24425	1.29892	0.877223	1.14143	1.49675	1.06204	1.16486	1.21692	1.47072	2.09544	1.25857	1.13102
PC ae C38:0	0.924129	1.09411	0.721915	1.24064	0.97395	1.04526	1.0648	0.872354	0.648649	1.68023	1.25041	1.26995	0.860632	1.18203	0.964181	0.929013	0.955389	0.996418	1.08434	1.13318	1.32856	0.923152	0.97395	1.02572	1.02572	1.25041	1.46532	1.16249	1.44578	1.20156	0.774666	0.921198	0.875285	0.932921	0.611527	0.97688
PC ae C38:1	0.982915	1.27236	0.777889	1.22412	0.832161	0.910553	0.964824	1.10352	0.753769	1.35075	1.02513	1.19397	1.20603	1.13367	0.856281	0.988945	1.04925	1.20603	0.886432	0.982915	1.03719	1.01307	0.928643	0.898492	0.934673	1.29045	0.910553	0.952764	1.50754	1.0191	0.826131	0.994975	1.24221	1.1397	0.81407	0.826131
PC ae C38:2	0.935454	1.12067	0.84565	1.28718	0.772685	1.03835	1.10758	1.10009	0.834425	1.29841	1.23854	1.2797	1.19364	1.0739	0.961646	1.0608	1.20673	1.01964	0.856876	0.828812	1.08513	1.10945	1.08887	0.929841	1.04397	1.50234	0.905519	0.909261	1.29841	0.922357	0.768943	1.1319	1.48924	1.28344	0.883068	0.731525
PC ae C38:3	0.927273	1.05682	0.947727	1.11136	0.906818	1.05	1.13864	0.886364	0.804545	1.35	1.16591	1.13864	0.981818	0.920455	0.859091	0.818182	1.00909	1.11136	0.859091	0.886364	1.03636	0.954545	0.893182	0.913636	0.9	1.11818	0.995455	0.975	1.2	0.906818	0.709091	0.893182	1.11818	1.13864	0.797727	0.75
PC ae C38:4	1.03817	0.977099	0.908397	1.08397	0.992366	1	1.01527	1	0.862595	1.27481	1.25954	1.17557	1.15267	1.24428	1.32061	1.21374	1.29771	1.35115	0.954198	1.0687	0.923664	0.854962	0.847328	0.847328	1.18321	1.20611	0.977099	1.19847	1.35115	1	1.0229	1.15267	1.14504	1.24428	1.12977	0.931298
PC ae C38:5	0.946988	1.13494	0.816867	1.06265	0.939759	1.09879	0.990361	1.06988	0.672289	1.21446	1.2	1.10602	1.2506	1.30843	1.2	1.15663	1.25783	1.54699	0.896386	0.93253	0.961446	0.946988	0.874699	0.954217	0.990361	1.12771	0.93253	1.00482	1.33735	0.983133	1.04819	1.07711	1.26506	1.50361	0.983133	1.03374
PC ae C38:6	0.956093	1.10508	0.749877	1.22348	0.899852	1.06561	0.996547	1.02615	0.671929	1.28268	1.18402	1.19388	1.33202	1.35175	1.34188	1.25308	1.22348	1.52935	0.9778	1.06561	1.07548	0.959053	0.931426	1.02615	1.09522	1.19388	1.01628	1.07548	1.37149	1.04588	1.06561	1.11495	1.24322	1.49975	0.893932	1.22348
PC ae C40:1	1.00725	1.02899	0.782609	1.1087	1.15217	0.92029	1.18841	0.818841	0.713768	1.7029	1.27536	1.4058	0.634058	1.04348	1.15217	0.847826	0.891304	0.76087	1.21015	1.46377	1.19565	0.818841	1.00725	0.898551	1.01449	1.19565	1.30435	1.13768	1.37681	0.985507	0.782609	0.992754	0.721014	0.811594	0.465217	0.855072
PC ae C40:2	0.973421	1.10183	0.716603	1.09769	0.969279	1.14118	0.861581	0.760097	0.631688	1.33379	1.09769	1.14118	0.795305	0.865723	1.06455	0.811874	0.799448	0.936141	0.946496	1.15154	1.33172	0.929928	0.944425	0.855368	0.963065	0.948567	0.867794	0.944425	1.1826	0.892648	0.63583	0.74767	0.758026	0.776666	0.534346	0.72903
PC ae C40:3	0.966959	1.03978	0.886042	1.18948	0.91234	1.00539	1.14902	1.00539	0.879973	1.42819	1.19959	1.22994	1.01753	1.06608	1.19959	0.938638	0.928523	0.971005	1.1025	1.06811	1.3938	1.16318	0.983142	0.740391	1.04181	1.09643	1.20364	0.999326	1.42009	0.958867	0.782873	1.03776	0.987188	1.11463	0.703978	0.898179
PC ae C40:4	0.955275	1.07982	0.865397	1.15558	0.99251	0.951423	0.951423	1.03617	1.01177	1.39953	1.19409	1.15814	1.20437	1.2339	1.2416	1.28269	1.2018	1.38669	1.0811	1.22876	1.13631	0.947571	0.92446	0.873101	1.26086	1.30965	1.13503	1.36101	1.41237	1.13888	1.17997	1.10935	1.20051	1.19024	1.1697	1.0413
PC ae C40:5	0.884523	1.25539	0.817441	1.04456	0.896023	1.10206	0.88069	0.958313	0.735985	1.14039	1.10206	1.10206	1.23622	0.967897	0.97748	0.941064	1.03498	1.31289	0.8184	0.883565	1.01581	0.987063	0.866315	0.947772	0.888356	1.07331	0.915189	0.967897	1.22664	0.944897	0.810733	0.877815	1.04456	1.13081	0.779109	0.902731
PC ae C40:6	1.02787	1.07389	0.707236	1.2043	0.997187	0.989517	1.07389	0.935822	0.7663	1.51112	1.30401	1.38839	1.03554	1.281	1.18128	1.06622	1.25032	1.1506	0.935822	1.14293	1.05855	0.951163	0.91281	0.851445	1.09691	1.12759	1.08923	1.2043	1.24265	1.01253	0.889798	1.14293	1.08923	1.08923	0.714907	1.02787
PC ae C42:0	1.09199	1.08803	0.745796	1.21068	0.987141	0.87636	1.16123	0.79723	0.759644	1.5272	1.1909	1.21266	0.805143	1.19881	1.03462	0.815035	0.882295	0.95549	0.969337	0.953511	1.23838	0.860534	0.935707	0.97725	0.923838	1.09199	1.24431	1.01286	1.22453	1.02473	0.817013	0.906034	0.866469	0.820969	0.607319	0.850643
PC ae C42:1	1.00902	0.925349	0.812141	1.0484	1.20591	0.99918	1.12715	0.772765	0.73831	1.54061	1.27482	1.34865	0.59557	1.14192	1.04348	0.639869	1.00902	0.654635	1.10746	1.01395	1.0927	0.797375	0.88105	0.895816	0.940115	0.861362	1.11731	0.99918	1.34372	0.876128	0.639869	0.984413	0.698934	0.703856	0.536505	0.787531
PC ae C42:3	0.989322	1.12312	0.770729	1.02136	1.16646	0.92902	1.11746	0.798995	0.699121	1.62249	1.29648	1.17023	0.603015	1.08354	1.05716	1.07601	0.821608	0.736809	1.34548	1.61495	1.56219	0.802764	0.961055	0.921482	1.10239	1.26068	1.30025	1.10993	1.46796	0.947864	0.855528	0.889447	0.674623	0.759422	0.437186	0.949749
PC ae C44:5	0.90411	1.30594	0.657534	0.986301	1.09589	1.05023	1.18721	0.90411	0.639269	1.65297	1.22374	1.31507	1.02283	0.885845	0.931507	0.995434	0.748858	1.06849	1.18721	1.30594	1.2968	0.949772	0.83105	0.821918	1.05936	1.23288	1.10502	0.949772	1.40639	0.876712	0.840183	0.913242	0.794521	1.05023	0.547945	1.02283
SM (OH) C14:1	0.879705	1.00763	0.931824	1.23506	1.02501	0.920769	1.04396	0.969729	0.848118	1.33298	1.22243	1.12766	0.91761	1.19716	1.45459	0.844959	1.26665	0.747039	0.854435	0.824427	1.03922	0.953935	0.761253	0.671229	0.76757	0.930245	0.901816	0.729666	0.96815	0.788102	0.9413	1.23348	1.59516	0.852856	0.797578	0.852856
SM (OH) C16:1	0.987952	1.21084	0.740964	1.09639	0.891566	1.07229	0.987952	1.07831	0.704819	1.28313	1.08434	0.951807	1.06627	0.951807	1.18072	0.903614	1.03615	0.89759	1.11446	0.813253	1.23494	1.06627	1.15663	0.740964	0.771084	1.14458	0.927711	1.35542	0.987952	0.825301	1.16265	1.36145	1.1988	0.783133	0.795181	1.0241
SM (OH) C22:2	0.979863	0.999317	0.948123	1.09556	1.157	0.820137	1.05461	0.847782	0.76587	1.49488	1.16724	1.30034	0.965529	1.56655	1.60751	0.944027	1.33106	0.74744	1.11604	1.07509	1.17747	0.815017	0.791468	0.73413	0.836519	1.08532	1.157	0.869283	1.03413	0.774061	0.988055	1.46416	1.31058	0.907167	0.634812	1.11604
SM C16:0	0.914887	1.13375	0.910943	1.08446	0.960237	0.995728	0.960237	0.971081	0.707854	1.12389	1.08446	1.08446	1.13375	1.27177	1.40979	1.04502	1.09431	1.21262	0.812356	0.885311	0.981926	0.879395	0.796582	0.829116	0.842918	0.995728	0.934604	0.971081	1.04502	0.837003	0.973053	1.15347	1.26191	1.11403	0.827144	1.01544
SM C16:1	0.88563	1.08504	0.756598	1.19062	1.00293	1.07918	1.08504	1.15542	0.692082	1.30205	1.34897	1.16129	1.27273	1.33138	1.48387	1.39003	1.23167	1.53079	1.06158	1.17302	1.24927	1.02639	1.04985	1.00293	1.13197	1.39589	1.30792	1.31965	1.55425	1.16715	1.17302	1.17889	1.39589	1.50733	0.703812	1.21994
SM C18:0	0.989895	1.11349	0.975904	1.07268	0.881461	0.966576	0.908278	0.943257	0.572483	0.876798	0.978236	0.895453	1.16595	1.096	1.62068	1.24757	0.963078	1.23591	0.998057	1.09367	1.02021	0.791683	0.978236	0.914108	0.797513	1.00855	0.875632	1.09017	0.799845	0.766032	1.23591	1.07268	1.23591	1.02487	0.860474	1.23591
SM C18:1	0.965217	1.06435	0.75913	1.15044	1.01478	1.04609	0.87913	1.09826	0.56087	0.87913	1.05391	1.00696	1.35913	1.28348	1.63044	1.30435	1.00957	1.48435	1.18696	0.946957	1.01217	1.05391	1.17913	1.04609	1.01478	1.11913	1.1113	1.05391	1.22348	0.923478	1.37217	1.0487	1.24435	1.32261	0.837391	1.21043
SM C24:0	0.92471	1.27992	0.571429	1.361	0.942085	0.920849	1.07722	0.895753	0.482625	1.41699	1.10232	1.17182	0.84749	1.24324	1.26255	0.965251	1.08301	0.984556	0.766409	0.876448	1.00193	0.80695	0.810811	0.700772	0.679537	0.888031	0.837838	0.801158	1.10039	0.799228	0.704633	1.139	1.16216	0.955598	0.494208	0.930502
SM C24:1	1.01194	1.13587	0.719727	1.23934	1.04832	0.844798	1.10745	0.926663	0.565094	1.11427	0.99602	1.07675	1.01421	1.50085	1.72826	1.05173	1.18249	0.963047	1.05514	0.90506	0.894827	0.654918	0.648096	0.759522	0.827743	0.931211	1.13701	1.02445	0.831154	0.857305	1.14838	1.31893	1.27345	0.936896	0.581012	1.08812

## Sheet: Figure 2a
ID	Metabolite	Fold change in FL-WT
		L+18 compared to L-17	R+2 compared to L-17
1	Trigonelline	0.9396	0.7574
2	TMAO	1.2143	0.4053
3	Ala	1.1858	1.0086
4	Arg	1.0408	0.8591
5	Asn	0.7282	1.1116
6	Asp	0.7005	0.5045
7	Cys	0.8622	1.1424
8	Gln	0.9206	1.0489
9	Glu	0.8336	0.4527
10	Gly	0.7482	0.8042
11	His	0.845	0.8737
12	Ile	0.9891	0.9128
13	Leu	0.9528	0.9666
14	Lys	0.6985	0.7155
15	Met	0.7732	0.7778
16	Phe	0.9005	0.9745
17	Pro	0.8505	1.0437
18	Ser	0.777	1.0706
19	Thr	0.8446	0.9185
20	Trp	1.1013	1.1267
21	Tyr	0.8799	0.7112
22	Val	0.9749	0.914
23	1-Met-His	0.935	1.0293
24	3-Met-His	0.9675	0.836
25	5-AVA	0.8928	0.2833
26	AABA	0.9627	1.2521
27	ADMA	0.7638	0.7657
28	alpha-AAA	1.1953	0.6631
29	Anserine	0.8479	0.8763
30	Betaine	0.8638	0.9418
31	c4-OH-Pro	0.9453	0.919
32	Carnosine	0.2809	0.302
33	Cit	0.9181	0.5419
34	Cystine	0.423	1.3805
35	DOPA	0.9195	0.8713
36	HArg	0.8192	0.8897
37	HCys	1.0636	0.7569
38	Kynurenine	1.0383	0.968
39	Met-SO	0.91	1.1128
40	Orn	0.7496	0.9529
41	PAG	0.9344	0.1569
42	ProBetaine	0.8107	0.4899
43	Sarcosine	0.9266	0.8672
44	SDMA	0.8113	0.7887
45	t4-OH-Pro	0.5923	0.69
46	CA	0.5108	0.0814
47	DCA	0.5163	0.2002
48	TCA	0.5793	1.3517
49	TCDCA	0.5684	0.8246
50	TDCA	0.5842	1.1908
51	TMCA	0.4197	0.9357
52	beta-Ala	0.7089	0.4413
53	Dopamine	0.9893	1
54	GABA	1.0017	0.7214
55	Histamine	1.8557	0.7878
56	Putrescine	0.8636	0.5722
57	Spermidine	0.8991	0.4437
58	Spermine	0.9255	0.6622
59	AconAcid	1.2781	0.5179
60	HipAcid	1.8116	0.4643
61	Lac	1.3559	0.702
62	p-Cresol-SO4	1.421	0.5505
63	AA	0.7287	0.56
64	DHA	0.9733	0.4106
65	EPA	0.9885	0.3571
66	FA(18:1)	1.0739	0.7891
67	FA(18:2)	1.0972	1.156
68	FA(20:1)	0.7424	0.436
69	FA(20:2)	0.6774	0.3547
70	FA(20:3)	1.0568	0.4848
71	3-IAA	0.8731	0.8623
72	3-IPA	0.9082	0.2804
73	Ind-SO4	1.1763	0.3088
74	Indole	1.0241	1.1502
75	Xanthine	0.1578	0.2292
76	Choline	1.0007	0.4953
77	C2	1.0419	0.8719
78	C4	0.9626	0.5328
79	Cer(d18:1/22:0)	1.5632	1.2574
80	Cer(d18:1/23:0)	1.2208	1.1887
81	Cer(d18:1/24:0)	1.1546	0.6841
82	Cer(d18:1/24:1)	0.9609	0.8887
83	CE(18:0)	0.8297	0.5085
84	CE(18:1)	1.1146	0.6728
85	CE(18:2)	1.3899	0.8521
86	CE(20:4)	1.2744	1.9833
87	CE(20:5)	1.7752	0.6875
88	CE(22:6)	1.406	1.4581
89	DG(17:0_18:1)	1.0366	0.3852
90	lysoPC a C14:0	1.1531	0.6246
91	lysoPC a C16:0	1.406	0.7794
92	lysoPC a C16:1	1.3045	0.4268
93	lysoPC a C17:0	1.2751	0.7859
94	lysoPC a C18:0	1.8241	0.959
95	lysoPC a C18:1	1.3948	0.4455
96	lysoPC a C18:2	1.4091	0.6956
97	lysoPC a C20:3	1.42	0.5072
98	lysoPC a C20:4	1.1289	1.0747
99	PC aa C30:0	0.9584	0.7907
100	PC aa C32:0	0.918	1.0112
101	PC aa C32:1	1.0444	0.4112
102	PC aa C32:2	0.9486	0.4941
103	PC aa C32:3	1.1981	0.6992
104	PC aa C34:1	1.2495	0.4819
105	PC aa C34:2	1.1463	0.8897
106	PC aa C34:3	0.9784	0.6679
107	PC aa C34:4	0.8891	0.7396
108	PC aa C36:0	1.3797	1.127
109	PC aa C36:1	1.6936	0.6801
110	PC aa C36:2	1.4451	0.9212
111	PC aa C36:3	1.1345	0.6659
112	PC aa C36:4	0.966	1.3504
113	PC aa C36:5	1.3257	0.6791
114	PC aa C36:6	1.2085	0.6057
115	PC aa C38:0	1.2641	1.1068
116	PC aa C38:3	1.4673	0.8575
117	PC aa C38:4	1.2149	1.7225
118	PC aa C38:5	1.2064	0.8424
119	PC aa C38:6	1.2686	1.1825
120	PC aa C40:2	1.0928	0.5027
121	PC aa C40:3	1.3664	0.4513
122	PC aa C40:4	1.3371	0.7442
123	PC aa C40:5	1.5138	0.7174
124	PC aa C40:6	1.761	1.2684
125	PC aa C42:1	1.281	0.7711
126	PC aa C42:2	1.2022	0.6133
127	PC aa C42:4	1.1896	0.7536
128	PC aa C42:5	1.1657	0.7505
129	PC aa C42:6	1.6697	0.505
130	PC ae C30:1	1.069	0.7686
131	PC ae C30:2	0.988	0.8057
132	PC ae C32:1	1.1639	1.0256
133	PC ae C32:2	1.1418	0.7529
134	PC ae C34:0	1.3927	0.6171
135	PC ae C34:1	0.8919	0.7144
136	PC ae C34:2	1.0239	0.8322
137	PC ae C34:3	1.2581	0.7452
138	PC ae C36:0	1.4432	0.7588
139	PC ae C36:1	1.2092	0.6808
140	PC ae C36:2	1.0892	0.8861
141	PC ae C36:3	1.0189	0.6147
142	PC ae C36:4	0.9951	1.3085
143	PC ae C36:5	1.1757	1.4716
144	PC ae C38:0	1.2	0.8236
145	PC ae C38:1	1.2356	0.8804
146	PC ae C38:2	1.2875	1.0947
147	PC ae C38:3	1.1345	0.8102
148	PC ae C38:4	0.9911	1.4116
149	PC ae C38:5	1.0762	1.1695
150	PC ae C38:6	1.22	1.1985
151	PC ae C40:1	1.1268	0.7734
152	PC ae C40:2	1.1948	0.6148
153	PC ae C40:3	1.2308	0.8509
154	PC ae C40:4	1.0983	1.4216
155	PC ae C40:5	1.3885	0.7543
156	PC ae C40:6	1.2561	1.1649
157	PC ae C42:0	1.1585	0.6292
158	PC ae C42:1	0.9443	0.6281
159	PC ae C42:2	1.2855	0.496
160	PC ae C42:3	1.0727	0.6875
161	PC ae C44:5	1.3285	0.5816
162	SM (OH) C14:1	1.4992	1.7082
163	SM (OH) C16:1	0.9587	1.2809
164	SM (OH) C22:1	1.496	1.2619
165	SM (OH) C22:2	1.2992	1.3099
166	SM (OH) C24:1	1.2289	1.3614
167	SM C16:0	1.3451	1.3181
168	SM C16:1	1.3459	1.2217
169	SM C18:0	1.0594	1.7445
170	SM C18:1	1.1454	1.7326
171	SM C24:0	1.4129	0.7264
172	SM C24:1	1.0721	1.0657
173	TG(16:0_34:4)	0.6909	0.0196
174	TG(16:0_36:2)	0.8338	0.0988
175	TG(16:0_36:3)	0.6625	0.1422
176	TG(16:0_36:4)	0.5083	0.2083
177	TG(16:0_36:5)	0.5423	0.1737
178	TG(16:0_38:4)	0.6166	0.1311
179	TG(16:1_36:3)	0.6646	0.108
180	TG(16:1_36:4)	0.513	0.164
181	TG(16:1_36:5)	0.2912	0.1165
182	TG(16:1_38:5)	0.5165	0.08
183	TG(17:0_36:3)	0.5365	0.1205
184	TG(17:0_36:4)	0.3109	0
185	TG(17:1_36:4)	0.2475	0.1319
186	TG(18:0_36:2)	0.7517	0.196
187	TG(18:0_36:3)	0.6066	0.1633
188	TG(18:0_36:4)	0.4624	0.1507
189	TG(18:0_36:5)	0.8387	0.6045
190	TG(18:1_34:1)	0.8591	0.093
191	TG(18:1_34:2)	0.7578	0.127
192	TG(18:1_34:3)	0.6793	0.1
193	TG(18:1_34:4)	0.5883	0.059
194	TG(18:1_35:2)	0.6139	0.2539
195	TG(18:1_36:1)	0.8142	0.1277
196	TG(18:1_36:2)	0.856	0.1206
197	TG(18:1_36:3)	0.5813	0.1428
198	TG(18:1_36:4)	0.4843	0.1853
199	TG(18:1_36:5)	0.5607	0.2674
200	TG(18:1_38:5)	0.7809	0.143
201	TG(18:1_38:6)	0.8738	0.2013
202	TG(18:2_32:0)	0.595	0.16
203	TG(18:2_32:2)	0.5571	0.0963
204	TG(18:2_34:0)	0.6281	0.1715
205	TG(18:2_34:1)	0.6633	0.1525
206	TG(18:2_34:2)	0.5092	0.1728
207	TG(18:2_34:3)	0.5244	0.1769
208	TG(18:2_36:1)	0.6058	0.1284
209	TG(18:2_36:2)	0.5525	0.1634
210	TG(18:2_36:3)	0.4337	0.1838
211	TG(18:2_36:4)	0.4093	0.189
212	TG(18:2_36:5)	0.444	0.2218
213	TG(18:2_38:5)	0.6158	0.255
214	TG(18:2_38:6)	0.6853	0.3013
215	TG(18:3_32:0)	0.6639	0.0913
216	TG(18:3_32:1)	0.7713	0.1663
217	TG(18:3_34:0)	0.3908	0.0394
218	TG(18:3_34:1)	0.6576	0.1609
219	TG(18:3_34:2)	0.5451	0.1847
220	TG(18:3_34:3)	0.6224	0.1346
221	TG(18:3_36:1)	0.5371	0.0688
222	TG(18:3_36:2)	0.5373	0.165
223	TG(18:3_36:3)	0.4198	0.1976
224	TG(20:1_34:1)	0.7927	0.1027
225	TG(20:1_34:2)	0.6238	0.1039
226	TG(20:1_34:3)	0.7002	0
227	TG(20:2_34:2)	0.4277	0.0575
228	TG(20:3_34:1)	0.717	0.1669
229	TG(20:3_36:3)	0.5277	0.2287
230	TG(20:4_34:2)	0.5303	0.2528
231	TG(20:4_34:3)	0.2939	0.3757
232	TG(20:4_36:2)	0.7003	0.2397
233	TG(20:4_36:3)	0.421	0.4622
234	TG(20:5_34:1)	0.8533	0.0593
235	TG(20:5_34:2)	0.7778	0.1812
236	TG(20:5_36:3)	0.7462	0.2646
237	TG(22:6_32:0)	0.8647	0.167
238	TG(22:6_32:1)	0.9604	0.0794
239	TG(22:6_34:1)	0.8696	0.1502
240	TG(22:6_34:2)	0.708	0.1687
241	TG(22:6_34:3)	0.6766	0.1253

## Sheet: Figure 2b
ID	Metabolite	Fold change in FL-KO
		L+18 compared to L-17	R+2 compared to L-17
1	Trigonelline	0.7608	0.9041
2	TMAO	1.9428	1.575
3	Ala	1.1105	1.1391
4	Arg	0.9577	1.3257
5	Asn	0.6244	1.2209
6	Asp	0.4173	0.5112
7	Cys	1.0264	1.1376
8	Gln	0.8818	0.8961
9	Glu	0.5837	0.4904
10	Gly	0.6606	0.784
11	His	0.8247	0.9394
12	Ile	0.8096	0.924
13	Leu	0.7819	0.9913
14	Lys	0.819	1.2168
15	Met	0.679	1.0887
16	Phe	0.7596	1.0099
17	Pro	0.7005	1.1629
18	Ser	0.67	1.0786
19	Thr	0.7777	1.165
20	Trp	0.9702	1.0475
21	Tyr	0.701	1.0041
22	Val	0.7658	0.976
23	1-Met-His	0.8771	0.9941
24	3-Met-His	0.9058	0.9168
25	5-AVA	0.8265	0.4082
26	AABA	1.1033	1.7809
27	ADMA	0.7454	0.8464
28	alpha-AAA	1.1112	0.9075
29	Anserine	0.405	0.5044
30	Betaine	0.9053	0.9362
31	c4-OH-Pro	0.9363	1.043
32	Carnosine	0.1072	0.135
33	Cit	0.811	0.7186
34	Cystine	0.5981	1.4477
35	DOPA	0.8653	0.9319
36	HArg	0.7451	1.1082
37	HCys	0.995	1.29
38	Kynurenine	1.1091	0.9686
39	Met-SO	0.5676	1.3259
40	Orn	0.6737	1.1564
41	PAG	0.8095	0.1791
42	ProBetaine	0.7966	0.594
43	Sarcosine	0.6082	0.9798
44	SDMA	0.8267	0.7681
45	t4-OH-Pro	0.5387	0.7386
46	CA	1.9182	0.1366
47	DCA	1.5615	0.4186
48	TCA	1.5869	2.203
49	TCDCA	0.9748	1.6164
50	TDCA	0.7609	1.1957
51	TMCA	1.9532	1.3937
52	beta-Ala	0.4816	0.3817
53	Dopamine	0.9801	0.9657
54	GABA	0.9057	0.9167
55	Histamine	1.0175	0.7561
56	Putrescine	0.5261	0.3957
57	Spermidine	0.4504	0.312
58	Spermine	0.5655	0.5429
59	AconAcid	1.45	0.8288
60	HipAcid	1.799	0.8052
61	Lac	1.138	0.7168
62	p-Cresol-SO4	0.4941	0.5788
63	AA	0.6558	0.4816
64	DHA	0.9649	0.3971
65	EPA	0.8299	0.357
66	FA(18:1)	1.0945	1.2034
67	FA(18:2)	1.0615	1.4619
68	FA(20:1)	0.6834	0.6952
69	FA(20:2)	0.6954	0.45
70	FA(20:3)	0.9095	0.5626
71	3-IAA	0.8499	0.896
72	3-IPA	1.5007	0.782
73	Ind-SO4	1.3096	0.487
74	Indole	0.8994	1.1927
75	Xanthine	0.5916	0.1427
76	Choline	0.6694	0.4481
77	C2	1.3804	1.0759
78	C4	0.9298	0.6625
79	Cer(d18:1/22:0)	1.3203	0.9499
80	Cer(d18:1/23:0)	0.7893	1.0312
81	Cer(d18:1/24:0)	1.0028	0.7889
82	Cer(d18:1/24:1)	0.872	0.8725
83	CE(18:0)	0.488	0.4309
84	CE(18:1)	0.9525	0.6728
85	CE(18:2)	1.5306	0.8664
86	CE(20:4)	1.3942	1.3393
87	CE(20:5)	1.6439	0.5752
88	CE(22:6)	1.1562	1.0318
89	DG(17:0_18:1)	0.7014	0.2007
90	lysoPC a C14:0	0.8474	0.598
91	lysoPC a C16:0	1.1948	0.7563
92	lysoPC a C16:1	1.1098	0.449
93	lysoPC a C17:0	1.1141	0.7092
94	lysoPC a C18:0	1.4532	0.8308
95	lysoPC a C18:1	1.0929	0.5029
96	lysoPC a C18:2	1.1676	0.8255
97	lysoPC a C20:3	1.1981	0.4447
98	lysoPC a C20:4	1.1031	0.8038
99	PC aa C30:0	0.9443	0.8909
100	PC aa C32:0	0.8737	1.0697
101	PC aa C32:1	0.9385	0.5657
102	PC aa C32:2	0.8553	0.6716
103	PC aa C32:3	1.0596	0.7277
104	PC aa C34:1	1.1501	0.6363
105	PC aa C34:2	1.1076	1.1678
106	PC aa C34:3	0.9598	0.7469
107	PC aa C34:4	0.9032	0.8093
108	PC aa C36:0	1.2637	1.0863
109	PC aa C36:1	1.3672	0.7732
110	PC aa C36:2	1.3093	1.032
111	PC aa C36:3	1.0892	0.7492
112	PC aa C36:4	1.0096	1.1172
113	PC aa C36:5	1.133	0.7752
114	PC aa C36:6	1.0096	0.6121
115	PC aa C38:0	1.2461	1.0716
116	PC aa C38:3	1.3122	0.739
117	PC aa C38:4	1.2491	1.1667
118	PC aa C38:5	1.1085	0.681
119	PC aa C38:6	1.2899	0.9666
120	PC aa C40:2	1.0369	0.5837
121	PC aa C40:3	1.2926	0.5716
122	PC aa C40:4	1.3333	0.7258
123	PC aa C40:5	1.3853	0.6028
124	PC aa C40:6	1.6782	1.0876
125	PC aa C42:1	1.3611	1.0194
126	PC aa C42:2	1.1719	0.8729
127	PC aa C42:4	1.1111	0.6012
128	PC aa C42:5	1.2549	0.7991
129	PC aa C42:6	1.6828	0.595
130	PC ae C30:1	0.9841	0.9388
131	PC ae C30:2	1.0751	0.6647
132	PC ae C32:1	1.0486	1.0584
133	PC ae C32:2	1.1361	0.8295
134	PC ae C34:0	1.4255	0.8073
135	PC ae C34:1	0.958	0.9159
136	PC ae C34:2	1.0833	1.0265
137	PC ae C34:3	1.2774	0.9178
138	PC ae C36:0	1.3951	0.9102
139	PC ae C36:1	1.0911	0.795
140	PC ae C36:2	1.0226	0.9501
141	PC ae C36:3	1.0211	0.7202
142	PC ae C36:4	1.0468	1.296
143	PC ae C36:5	1.1539	1.5618
144	PC ae C38:0	1.0856	0.6203
145	PC ae C38:1	1.1047	0.8707
146	PC ae C38:2	1.0084	0.9987
147	PC ae C38:3	1.0327	0.7176
148	PC ae C38:4	1.0249	1.1329
149	PC ae C38:5	1.0854	1.1806
150	PC ae C38:6	1.2038	1.161
151	PC ae C40:1	1	0.5355
152	PC ae C40:2	1.1858	0.5934
153	PC ae C40:3	1.2185	0.7157
154	PC ae C40:4	1.0202	1.0277
155	PC ae C40:5	1.4108	0.8769
156	PC ae C40:6	1.3084	1.0941
157	PC ae C42:0	1.0434	0.5893
158	PC ae C42:1	0.943	0.4882
159	PC ae C42:2	1.1375	0.443
160	PC ae C42:3	0.9809	0.4376
161	PC ae C44:5	1.1823	0.6088
162	SM (OH) C14:1	1.1925	1.522
163	SM (OH) C16:1	0.8526	1.2727
164	SM (OH) C22:1	0.9163	0.8136
165	SM (OH) C22:2	0.8561	0.9405
166	SM (OH) C24:1	0.9151	1.1298
167	SM C16:0	1.1599	1.2975
168	SM C16:1	1.1631	1.0974
169	SM C18:0	0.9604	1.8842
170	SM C18:1	1.1498	1.8944
171	SM C24:0	1.1443	0.716
172	SM C24:1	0.8348	0.9107
173	TG(16:0_34:4)	0.6109	0.2617
174	TG(16:0_36:2)	0.8861	0.5916
175	TG(16:0_36:3)	0.7528	0.7981
176	TG(16:0_36:4)	0.5906	1.0908
177	TG(16:0_36:5)	0.6022	1.0448
178	TG(16:0_38:4)	0.5861	0.2987
179	TG(16:1_36:3)	0.7668	0.4796
180	TG(16:1_36:4)	0.6489	0.61
181	TG(16:1_36:5)	0.581	0.2569
182	TG(16:1_38:5)	1.0203	0.3381
183	TG(17:0_36:3)	0.4621	1.8183
184	TG(17:0_36:4)	0.8353	1.8529
185	TG(17:1_36:4)	0.4989	1.9002
186	TG(18:0_36:2)	0.7768	0.7584
187	TG(18:0_36:3)	0.4119	0.7442
188	TG(18:0_36:4)	0.5517	0.822
189	TG(18:0_36:5)	0.6864	1.0148
190	TG(18:1_34:1)	0.8185	0.5052
191	TG(18:1_34:2)	0.8677	0.6711
192	TG(18:1_34:3)	0.7842	0.5277
193	TG(18:1_34:4)	0.3445	0.3968
194	TG(18:1_35:2)	0.2728	0.4457
195	TG(18:1_36:1)	0.7223	0.4926
196	TG(18:1_36:2)	0.9462	0.6326
197	TG(18:1_36:3)	0.6848	0.8333
198	TG(18:1_36:4)	0.4347	0.963
199	TG(18:1_36:5)	0.5749	0.8487
200	TG(18:1_38:5)	0.8631	0.5536
201	TG(18:1_38:6)	1.0259	0.498
202	TG(18:2_32:0)	0.559	0.8576
203	TG(18:2_32:2)	0.74	0.6651
204	TG(18:2_34:0)	0.7902	0.8269
205	TG(18:2_34:1)	0.726	0.7504
206	TG(18:2_34:2)	0.6143	0.9397
207	TG(18:2_34:3)	0.588	0.8372
208	TG(18:2_36:1)	0.5476	0.6693
209	TG(18:2_36:2)	0.5386	0.8303
210	TG(18:2_36:3)	0.3708	1.0345
211	TG(18:2_36:4)	0.2702	1.1347
212	TG(18:2_36:5)	0.3681	0.9136
213	TG(18:2_38:5)	1.0081	0.837
214	TG(18:2_38:6)	0.7941	0.5986
215	TG(18:3_32:0)	0.6611	1.1852
216	TG(18:3_32:1)	0.6631	0.7453
217	TG(18:3_34:0)	0.5776	0.4313
218	TG(18:3_34:1)	0.7675	0.8016
219	TG(18:3_34:2)	0.5822	0.7711
220	TG(18:3_34:3)	0.4432	0.5804
221	TG(18:3_36:1)	0.162	1.3101
222	TG(18:3_36:2)	0.6387	0.8359
223	TG(18:3_36:3)	0.4131	0.8848
224	TG(20:1_34:1)	0.5825	0.3544
225	TG(20:1_34:2)	0.5942	0.4555
226	TG(20:1_34:3)	0.4955	0.1948
227	TG(20:2_34:2)	0.431	0.1916
228	TG(20:3_34:1)	0.7736	0.3941
229	TG(20:3_36:3)	0.5361	0.4138
230	TG(20:4_34:2)	0.4562	0.6423
231	TG(20:4_34:3)	0.1393	0.4464
232	TG(20:4_36:2)	0.6012	0.897
233	TG(20:4_36:3)	0.6274	0.79
234	TG(20:5_34:1)	1.0669	0.389
235	TG(20:5_34:2)	0.8803	0.4762
236	TG(20:5_36:3)	0.8677	0.5874
237	TG(22:6_32:0)	1.1332	0.814
238	TG(22:6_32:1)	0.9547	0.3478
239	TG(22:6_34:1)	0.9835	0.3876
240	TG(22:6_34:2)	1.0173	0.4575
241	TG(22:6_34:3)	0.9489	0.3621

## Sheet: Figure 2c
ID	Metabolite	%CV in FL-WT
		L-17	L+18	R+2
1	Trigonelline	22.4111	26.232	23.243
2	TMAO	19.5515	21.763	50.567
3	Ala	18.6087	12.261	19.288
4	Arg	21.4629	13.981	20.508
5	Asn	10.7475	15.492	17.079
6	Asp	24.6858	26.503	16.901
7	Cys	9.01037	14.694	14.205
8	Gln	6.48335	9.3127	9.6994
9	Glu	31.8135	31.778	11.315
10	Gly	16.5953	17.545	12.691
11	His	8.27044	9.9316	11.165
12	Ile	12.901	10.337	20.141
13	Leu	18.1623	17.496	19.226
14	Lys	21.4375	13.631	19.782
15	Met	14.5017	16.37	34.63
16	Phe	10.4491	6.4068	12.351
17	Pro	14.9264	18.726	23.886
18	Ser	13.5296	13.185	15.118
19	Thr	19.3248	12.665	24.603
20	Trp	12.2695	5.7494	18.797
21	Tyr	23.865	8.8628	18.918
22	Val	12.5445	5.9428	18.73
23	1-Met-His	5.82101	6.2895	12.784
24	3-Met-His	11.2835	6.5516	12.455
25	5-AVA	62.5375	87.573	52.281
26	AABA	17.9956	14.122	14.116
27	ADMA	12.7864	25.211	15.751
28	alpha-AAA	19.1065	9.487	3.509
29	Anserine	28.8385	16.462	26.139
30	Betaine	16.1175	13.741	16.666
31	c4-OH-Pro	8.64225	4.0498	5.382
32	Carnosine	59.9626	32.061	47.789
33	Cit	20.2382	12.882	21.324
34	Cystine	18.8058	16.035	22.901
35	DOPA	7.01783	3.5591	5.151
36	HArg	11.5861	12.286	13.561
37	HCys	21.4274	19.145	22.524
38	Kynurenine	7.4315	10.605	6.3617
39	Met-SO	24.5925	29.098	28.98
40	Orn	22.1461	14.694	24.35
41	PAG	51.1665	54.493	57.392
42	ProBetaine	18.5877	16.755	15.55
43	Sarcosine	24.5374	13.156	36.939
44	SDMA	19.8788	17.592	6.6522
45	t4-OH-Pro	15.5706	18.54	10.896
46	CA	49.2852	45.913	86.651
47	DCA	45.6323	47.07	30.339
48	TCA	18.9829	55.791	43.775
49	TCDCA	13.2453	34.347	27.985
50	TDCA	21.3385	65.565	63.976
51	TMCA	30.965	29.009	18.836
52	beta-Ala	19.7295	34.579	21.997
53	Dopamine	4.38476	2.7801	2.9861
54	GABA	18.0717	25.618	8.3886
55	Histamine	24.5471	43.784	51.207
56	Putrescine	28.6451	39.156	21.607
57	Spermidine	33.8316	41.874	18.327
58	Spermine	18.927	28.649	9.8288
59	AconAcid	14.4048	22.496	20.339
60	HipAcid	37.1459	31.486	42.819
61	Lac	14.0534	22.279	18.365
62	p-Cresol-SO4	65.9416	43.89	69.503
63	AA	17.5724	9.5783	10.722
64	DHA	26.0628	10.28	10.374
65	EPA	21.3624	10.674	15.001
66	FA(18:1)	20.4595	18.468	12.904
67	FA(18:2)	12.8018	21.168	15.181
68	FA(20:1)	31.8497	41.585	25.136
69	FA(20:2)	34.3879	39.597	21.277
70	FA(20:3)	29.3807	26.508	21.334
71	3-IAA	31.7393	19.779	38.446
72	3-IPA	35.4567	13.634	49.557
73	Ind-SO4	26.3821	46.609	27.501
74	Indole	13.2831	15.197	14.751
75	Xanthine	26.3383	101.85	52.81
76	Choline	13.4964	24.28	17.396
77	C2	16.1079	20.078	19.553
78	C4	18.2542	12.586	18.564
79	Cer(d18:1/22:0)	21.7029	3.9007	13.235
80	Cer(d18:1/23:0)	19.4564	12.017	12.661
81	Cer(d18:1/24:0)	25.3135	10.204	10.692
82	Cer(d18:1/24:1)	10.2314	6.0572	5.1122
83	CE(18:0)	23.6036	53.807	106.82
84	CE(18:1)	12.6108	9.2332	10.354
85	CE(18:2)	10.6995	6.1288	10.927
86	CE(20:4)	11.8152	9.7296	12.806
87	CE(20:5)	17.9757	13.762	12.44
88	CE(22:6)	4.63799	13.276	8.5317
89	DG(17:0_18:1)	9.0182	6.3613	17.443
90	lysoPC a C14:0	9.72923	8.743	9.2516
91	lysoPC a C16:0	9.40111	6.086	4.3381
92	lysoPC a C16:1	16.7078	7.4083	6.1747
93	lysoPC a C17:0	7.85084	8.5458	8.4873
94	lysoPC a C18:0	9.28508	7.2005	3.4884
95	lysoPC a C18:1	10.6395	11.886	4.2921
96	lysoPC a C18:2	8.87531	13.053	13.75
97	lysoPC a C20:3	8.44408	12.541	11.78
98	lysoPC a C20:4	16.3986	11.86	6.6538
99	PC aa C30:0	16.2341	4.6416	2.9483
100	PC aa C32:0	15.2169	4.6191	5.7349
101	PC aa C32:1	25.7791	12.99	8.0738
102	PC aa C32:2	19.1115	6.4018	14.765
103	PC aa C32:3	9.87473	13.602	5.9011
104	PC aa C34:1	15.0139	13.671	6.2679
105	PC aa C34:2	11.8449	12.156	10.979
106	PC aa C34:3	15.4479	9.0429	10.693
107	PC aa C34:4	15.1871	11.657	14.118
108	PC aa C36:0	9.13093	8.0349	9.257
109	PC aa C36:1	11.2163	12.715	2.1406
110	PC aa C36:2	9.92504	8.967	9.782
111	PC aa C36:3	4.09289	10.017	10.934
112	PC aa C36:4	7.18156	6.1544	5.6282
113	PC aa C36:5	18.6744	5.7448	12.395
114	PC aa C36:6	18.8634	4.4191	14.377
115	PC aa C38:0	5.18352	5.8671	8.6643
116	PC aa C38:3	7.70386	10.61	9.4009
117	PC aa C38:4	16.9125	6.8704	8.19
118	PC aa C38:5	8.83972	5.6707	7.1459
119	PC aa C38:6	10.3442	6.0748	8.2742
120	PC aa C40:2	12.9372	9.7068	15.299
121	PC aa C40:3	12.6802	13.01	19.48
122	PC aa C40:4	7.37997	4.4777	18.94
123	PC aa C40:5	9.02012	7.4806	6.2637
124	PC aa C40:6	15.4667	8.4387	5.0995
125	PC aa C42:1	16.5775	17.436	50.54
126	PC aa C42:2	17.4216	4.1371	25.359
127	PC aa C42:4	10.9763	17.704	14.252
128	PC aa C42:5	10.0301	11.8	19.094
129	PC aa C42:6	14.1831	7.279	20.63
130	PC ae C30:1	35.9452	23.146	23.719
131	PC ae C30:2	28.8479	21.993	19.693
132	PC ae C32:1	11.5788	8.9952	6.4795
133	PC ae C32:2	18.1367	18.403	11.406
134	PC ae C34:0	11.8728	5.0455	24.899
135	PC ae C34:1	13.8551	7.1608	6.8154
136	PC ae C34:2	12.228	12.877	14.968
137	PC ae C34:3	13.7843	7.3678	11.517
138	PC ae C36:0	10.1156	4.9018	18.797
139	PC ae C36:1	13.3565	7.3202	4.9088
140	PC ae C36:2	10.4162	14.402	15.989
141	PC ae C36:3	12.4008	9.5535	15.78
142	PC ae C36:4	7.36165	9.3818	11.736
143	PC ae C36:5	7.90752	12.063	11.598
144	PC ae C38:0	12.9016	5.8576	7.4367
145	PC ae C38:1	12.2136	11.408	11.242
146	PC ae C38:2	11.6999	12.253	18.407
147	PC ae C38:3	4.87975	11.706	10.254
148	PC ae C38:4	10.186	5.5315	11.087
149	PC ae C38:5	6.32171	7.737	10.908
150	PC ae C38:6	8.04885	5.2397	9.1441
151	PC ae C40:1	9.21095	7.7185	16.829
152	PC ae C40:2	7.68935	5.0938	10.531
153	PC ae C40:3	6.36693	5.548	12.895
154	PC ae C40:4	8.33622	8.9855	9.4193
155	PC ae C40:5	12.9243	4.8818	14.579
156	PC ae C40:6	8.03097	4.3584	8.4851
157	PC ae C42:0	5.19083	9.0652	7.9438
158	PC ae C42:1	10.9916	8.246	16.286
159	PC ae C42:2	11.5283	3.1991	15.07
160	PC ae C42:3	7.7101	7.1412	22.751
161	PC ae C44:5	18.0074	6.9832	19.178
162	SM (OH) C14:1	4.35542	11.708	10.68
163	SM (OH) C16:1	13.9536	20.117	9.5886
164	SM (OH) C22:1	4.86649	7.7594	19.611
165	SM (OH) C22:2	7.23861	5.0385	9.8866
166	SM (OH) C24:1	12.2677	9.33	17.259
167	SM C16:0	7.95742	6.3177	4.3841
168	SM C16:1	9.40538	5.9992	5.5933
169	SM C18:0	12.2872	5.9795	8.0613
170	SM C18:1	9.75336	10.633	9.2671
171	SM C24:0	15.0628	4.1313	9.3339
172	SM C24:1	7.86263	9.759	6.6873
173	TG(16:0_34:4)	39.7633	27.828	223.61
174	TG(16:0_36:2)	42.2528	33.677	33.13
175	TG(16:0_36:3)	36.0018	32.248	32.785
176	TG(16:0_36:4)	34.1881	34.757	39.544
177	TG(16:0_36:5)	39.4533	35.109	54.787
178	TG(16:0_38:4)	35.8572	22.414	92.595
179	TG(16:1_36:3)	39.7126	30.773	41.896
180	TG(16:1_36:4)	42.1074	29.98	51.147
181	TG(16:1_36:5)	63.2422	84.141	74.681
182	TG(16:1_38:5)	37.3792	52.367	114.89
183	TG(17:0_36:3)	39.2499	28.542	130.22
184	TG(17:0_36:4)	33.2576	94.849
185	TG(17:1_36:4)	26.9579	84.678	142.31
186	TG(18:0_36:2)	29.2286	35.194	112.17
187	TG(18:0_36:3)	36.3541	37.97	28.102
188	TG(18:0_36:4)	42.2349	60.988	35.492
189	TG(18:0_36:5)	47.7878	32.069	11.174
190	TG(18:1_34:1)	42.3974	35.069	31.339
191	TG(18:1_34:2)	41.9159	30.962	31.84
192	TG(18:1_34:3)	43.4984	29.991	33.875
193	TG(18:1_34:4)	39.3146	37.574	102.58
194	TG(18:1_35:2)	28.9435	36.343	53.802
195	TG(18:1_36:1)	39.3435	26.287	17.996
196	TG(18:1_36:2)	32.3768	29.853	32.327
197	TG(18:1_36:3)	26.3627	30.885	28.257
198	TG(18:1_36:4)	34.0902	43.97	39.237
199	TG(18:1_36:5)	32.8949	33.34	24.838
200	TG(18:1_38:5)	35.6981	17.914	73.79
201	TG(18:1_38:6)	30.4486	19.598	18.271
202	TG(18:2_32:0)	38.2957	34.282	24.599
203	TG(18:2_32:2)	47.5025	33.513	77.168
204	TG(18:2_34:0)	36.1445	26.18	32.94
205	TG(18:2_34:1)	39.2054	30.462	35.26
206	TG(18:2_34:2)	34.6162	33.576	37.922
207	TG(18:2_34:3)	39.5114	32.317	32.023
208	TG(18:2_36:1)	33.6756	34.309	55.968
209	TG(18:2_36:2)	28.7051	39.535	35.822
210	TG(18:2_36:3)	35.4175	50.396	39.409
211	TG(18:2_36:4)	50.3468	60.823	37.462
212	TG(18:2_36:5)	45.3197	48.709	34.617
213	TG(18:2_38:5)	25.376	19.225	49.233
214	TG(18:2_38:6)	34.7273	25.991	28.647
215	TG(18:3_32:0)	40.7346	54.613	223.61
216	TG(18:3_32:1)	48.4894	28.887	80.991
217	TG(18:3_34:0)	58.1496	83.822	223.61
218	TG(18:3_34:1)	41.6046	32.399	40.519
219	TG(18:3_34:2)	40.2701	37.641	45.739
220	TG(18:3_34:3)	44.8215	49.721	86.077
221	TG(18:3_36:1)	17.1872	58.402	223.61
222	TG(18:3_36:2)	29.1796	30.535	37.256
223	TG(18:3_36:3)	36.0766	41.695	36.658
224	TG(20:1_34:1)	41.4942	37.273	80.952
225	TG(20:1_34:2)	39.3611	34.612	79.788
226	TG(20:1_34:3)	31.8094	37.412
227	TG(20:2_34:2)	40.2619	59.745	114.83
228	TG(20:3_34:1)	38.2436	27.032	58.813
229	TG(20:3_36:3)	33.0885	12.922	21.065
230	TG(20:4_34:2)	26.681	16.41	47.35
231	TG(20:4_34:3)	36.9787	85.203	57.106
232	TG(20:4_36:2)	16.3445	26.558	77.476
233	TG(20:4_36:3)	18.8566	60.12	18.884
234	TG(20:5_34:1)	40.0948	26.945	104.64
235	TG(20:5_34:2)	38.3815	24.193	26.283
236	TG(20:5_36:3)	26.7827	29.359	74.436
237	TG(22:6_32:0)	31.5569	29.411	87.004
238	TG(22:6_32:1)	53.5247	16.222	75.191
239	TG(22:6_34:1)	38.0701	22.86	27.692
240	TG(22:6_34:2)	36.5877	31.881	32.341
241	TG(22:6_34:3)	36.7343	30.094	48.3

## Sheet: Figure 2d
ID	Metabolite	Metabolite	%CV in FL-KO
			L-17	L+18	R+2
1	Trigonelline	1	24.2403	23.362	28.563
2	TMAO	2	30.0658	39.956	77.786
3	Ala	3	11.6847	9.8764	7.1418
4	Arg	4	15.1431	11.269	27.147
5	Asn	5	10.5729	5.4175	6.8019
6	Asp	6	18.9113	26.402	13.425
7	Cys	7	6.02331	7.5692	10.971
8	Gln	8	5.75121	7.9869	8.4518
9	Glu	9	17.4777	22.949	12.322
10	Gly	10	12.7006	13.607	5.4815
11	His	11	12.0337	8.2029	9.6512
12	Ile	12	8.73582	18.733	11.823
13	Leu	13	18.4635	16.995	10.011
14	Lys	14	12.098	9.7065	26.087
15	Met	15	14.935	3.3601	24.209
16	Phe	16	11.9072	5.8644	4.7102
17	Pro	17	15.732	4.3808	12.882
18	Ser	18	12.0834	10.993	7.9761
19	Thr	19	10.7108	3.7878	22.392
20	Trp	20	10.8113	13.719	13.503
21	Tyr	21	14.0174	6.5966	10.124
22	Val	22	15.0958	6.6809	12.455
23	1-Met-His	23	11.9601	13.901	27.14
24	3-Met-His	24	16.7865	10.589	19.058
25	5-AVA	25	69.8048	103.84	47.186
26	AABA	26	14.6735	9.1139	18.387
27	ADMA	27	16.7791	18.078	11.456
28	alpha-AAA	28	15.8353	6.864	21.88
29	Anserine	29	17.3425	18.417	16.171
30	Betaine	30	16.1636	11.105	22.257
31	c4-OH-Pro	31	5.19899	1.909	9.5709
32	Carnosine	32	20.3046	33.35	34.524
33	Cit	33	21.3168	17.792	29.347
34	Cystine	34	30.3548	20.295	14.154
35	DOPA	35	7.08363	3.17	3.952
36	HArg	36	14.0094	6.948	26.87
37	HCys	37	10.0322	11.782	15.696
38	Kynurenine	38	5.32428	14.792	7.9301
39	Met-SO	39	27.5151	18.457	25.019
40	Orn	40	22.5991	13.791	25.303
41	PAG	41	52.2925	59.056	65.807
42	ProBetaine	42	21.393	20.364	23.613
43	Sarcosine	43	21.5602	11.515	37.697
44	SDMA	44	14.7299	14.238	24.535
45	t4-OH-Pro	45	11.4998	10.967	17.044
46	CA	46	45.8025	154.01	101.92
47	DCA	47	46.1193	134.67	139.93
48	TCA	48	151.78	177.96	148.02
49	TCDCA	49	111.347	159.81	134.91
50	TDCA	50	54.2695	123.13	142.53
51	TMCA	51	127.089	180.55	140.13
52	beta-Ala	52	16.4394	18.483	19.641
53	Dopamine	53	3.82509	2.131	3.3833
54	GABA	54	31.5943	12.48	12.419
55	Histamine	55	33.0763	54.039	46.635
56	Putrescine	56	13.3518	27.362	10.851
57	Spermidine	57	20.7005	34.628	12.888
58	Spermine	58	15.9116	18.131	5.3088
59	AconAcid	59	21.2307	17.523	34.564
60	HipAcid	60	45.3763	45.831	53.497
61	Lac	61	12.0915	16.422	10.684
62	p-Cresol-SO4	62	107.956	55.723	103.25
63	AA	63	5.20959	15.376	12.746
64	DHA	64	11.8939	22.371	13.422
65	EPA	65	11.4995	17.296	15.262
66	FA(18:1)	66	4.21685	21.41	19.318
67	FA(18:2)	67	15.6117	15.269	18.391
68	FA(20:1)	68	27.2261	33.813	20.769
69	FA(20:2)	69	25.7565	17.275	22.857
70	FA(20:3)	70	12.1565	36.93	28.826
71	3-IAA	71	26.3503	49.549	12.179
72	3-IPA	72	27.8779	30.128	69.966
73	Ind-SO4	73	15.5576	47.172	15.305
74	Indole	74	14.827	5.8002	10.932
75	Xanthine	75	25.4862	106.12	75.596
76	Choline	76	19.4871	17.068	14.275
77	C2	77	16.0737	17.801	37.708
78	C4	78	17.5029	27.5	18.083
79	Cer(d18:1/22:0)	79	6.28248	12.199	9.9803
80	Cer(d18:1/23:0)	80	12.1662	16.111	9.979
81	Cer(d18:1/24:0)	81	6.13491	7.8978	6.1505
82	Cer(d18:1/24:1)	82	6.98228	12.36	10.853
83	CE(18:0)	83	62.5098	82.982	123.56
84	CE(18:1)	84	15.1312	20.52	18.391
85	CE(18:2)	85	13.465	9.1869	18.342
86	CE(20:4)	86	8.34699	17.773	9.1608
87	CE(20:5)	87	16.7971	10.454	36.864
88	CE(22:6)	88	12.618	19.783	14.953
89	DG(17:0_18:1)	89	21.952	5.2449	87.959
90	lysoPC a C14:0	90	11.9975	13.245	8.9721
91	lysoPC a C16:0	91	7.27968	8.2262	12.824
92	lysoPC a C16:1	92	8.95259	8.0436	19.099
93	lysoPC a C17:0	93	11.5729	8.723	9.593
94	lysoPC a C18:0	94	9.50462	10.989	11.961
95	lysoPC a C18:1	95	8.57639	10.292	14.662
96	lysoPC a C18:2	96	6.62668	4.8678	29.314
97	lysoPC a C20:3	97	7.04943	9.5391	18.27
98	lysoPC a C20:4	98	5.66637	13.919	12.806
99	PC aa C30:0	99	13.3731	8.6658	15.001
100	PC aa C32:0	100	10.1585	9.8569	13.459
101	PC aa C32:1	101	4.40701	3.0065	15.836
102	PC aa C32:2	102	6.9154	2.528	27.762
103	PC aa C32:3	103	13.7559	12.158	14.253
104	PC aa C34:1	104	8.82081	7.9189	12.735
105	PC aa C34:2	105	7.5724	5.6027	29.224
106	PC aa C34:3	106	5.46542	3.3021	25.804
107	PC aa C34:4	107	6.96811	4.5253	25.093
108	PC aa C36:0	108	10.6195	8.4344	22.617
109	PC aa C36:1	109	8.06161	10.052	15.568
110	PC aa C36:2	110	10.935	5.4568	28.851
111	PC aa C36:3	111	7.32447	9.3255	28.67
112	PC aa C36:4	112	4.87648	10.221	10.127
113	PC aa C36:5	113	9.85814	2.5572	35.49
114	PC aa C36:6	114	9.97161	4.9111	27.623
115	PC aa C38:0	115	8.15104	6.9133	16.097
116	PC aa C38:3	116	5.41504	10.624	16.13
117	PC aa C38:4	117	4.64559	18.121	14.123
118	PC aa C38:5	118	6.92544	10.507	13.543
119	PC aa C38:6	119	7.97253	10.251	11.72
120	PC aa C40:2	120	5.99174	6.0848	20.981
121	PC aa C40:3	121	8.03436	2.5746	33.429
122	PC aa C40:4	122	6.67907	6.4456	24.345
123	PC aa C40:5	123	8.09492	9.7156	18.985
124	PC aa C40:6	124	7.69652	13.168	13.095
125	PC aa C42:1	125	8.91489	17.111	25.175
126	PC aa C42:2	126	10.2083	9.4886	28.583
127	PC aa C42:4	127	15.6658	9.4828	25.083
128	PC aa C42:5	128	4.38643	8.7844	23.928
129	PC aa C42:6	129	8.46404	8.0827	36.692
130	PC ae C30:1	130	22.5324	12.92	14.319
131	PC ae C30:2	131	28.1165	13.322	53.815
132	PC ae C32:1	132	8.40754	6.9038	20.158
133	PC ae C32:2	133	12.3708	3.3507	24.531
134	PC ae C34:0	134	4.66319	2.9986	31.354
135	PC ae C34:1	135	11.1886	7.7938	12.324
136	PC ae C34:2	136	9.00443	8.0752	26.25
137	PC ae C34:3	137	13.9666	6.4432	26.549
138	PC ae C36:0	138	8.84725	7.2773	28.718
139	PC ae C36:1	139	10.5784	8.0359	14.437
140	PC ae C36:2	140	10.6188	7.4705	24.401
141	PC ae C36:3	141	10.2917	6.2376	25.134
142	PC ae C36:4	142	5.58639	6.8037	17.201
143	PC ae C36:5	143	7.40768	9.2249	22.393
144	PC ae C38:0	144	6.65236	5.4657	15.147
145	PC ae C38:1	145	7.5004	10.489	24.115
146	PC ae C38:2	146	9.91272	12.931	26.057
147	PC ae C38:3	147	10.3291	7.6802	17.483
148	PC ae C38:4	148	7.55038	9.0617	10.426
149	PC ae C38:5	149	8.86395	7.4331	19.239
150	PC ae C38:6	150	5.54992	5.6931	17.341
151	PC ae C40:1	151	7.90922	10.849	18.716
152	PC ae C40:2	152	11.1201	10.558	14.304
153	PC ae C40:3	153	9.70138	11.952	14.323
154	PC ae C40:4	154	3.28786	14.021	8.9157
155	PC ae C40:5	155	9.46034	4.8025	27.06
156	PC ae C40:6	156	9.51672	7.7115	14.495
157	PC ae C42:0	157	7.24613	3.9073	4.7935
158	PC ae C42:1	158	13.4902	9.5441	18.46
159	PC ae C42:2	159	17.0478	4.7169	17.999
160	PC ae C42:3	160	7.41272	14.261	19.74
161	PC ae C44:5	161	19.2017	14.199	7.4341
162	SM (OH) C14:1	162	7.07744	11.007	14.346
163	SM (OH) C16:1	163	6.60883	11.1	17.317
164	SM (OH) C22:1	164	14.1404	14.634	34.817
165	SM (OH) C22:2	165	10.4677	9.8363	13.821
166	SM (OH) C24:1	166	8.80482	26.02	18.526
167	SM C16:0	167	6.30875	10.049	13.868
168	SM C16:1	168	3.80022	6.637	12.645
169	SM C18:0	169	12.4131	15.658	15.497
170	SM C18:1	170	11.4751	10.548	17.421
171	SM C24:0	171	6.84863	8.8357	12.179
172	SM C24:1	172	8.34645	10.862	11.931
173	TG(16:0_34:4)	173	64.1113	94.835	125.79
174	TG(16:0_36:2)	174	43.413	16.203	71.895
175	TG(16:0_36:3)	175	39.3933	9.943	77.451
176	TG(16:0_36:4)	176	34.0143	10.123	78.736
177	TG(16:0_36:5)	177	64.8015	54.13	91.814
178	TG(16:0_38:4)	178	58.6862	29.259	94.288
179	TG(16:1_36:3)	179	38.3142	11.766	73.756
180	TG(16:1_36:4)	180	35.8631	14.603	77.668
181	TG(16:1_36:5)	181	44.7044	17.468	157.34
182	TG(16:1_38:5)	182	91.206	62.085	123.98
183	TG(17:0_36:3)	183	86.016	125.4	89.814
184	TG(17:0_36:4)	184	200	200	128.13
185	TG(17:1_36:4)	185	126.387	87.771	68.083
186	TG(18:0_36:2)	186	33.7377	17.809	54.971
187	TG(18:0_36:3)	187	60.3518	55.577	78.343
188	TG(18:0_36:4)	188	52.7597	24.857	85.973
189	TG(18:0_36:5)	189	59.4681	35.167	60.291
190	TG(18:1_34:1)	190	47.7968	11.002	68.243
191	TG(18:1_34:2)	191	41.4731	10.545	77.929
192	TG(18:1_34:3)	192	32.3795	12.658	74.658
193	TG(18:1_34:4)	193	44.1447	82.283	123.38
194	TG(18:1_35:2)	194	45.6624	83.795	87.19
195	TG(18:1_36:1)	195	42.0702	9.098	85.646
196	TG(18:1_36:2)	196	26.4246	20.213	68.59
197	TG(18:1_36:3)	197	42.8098	11.178	87.985
198	TG(18:1_36:4)	198	45.7005	11.241	91.021
199	TG(18:1_36:5)	199	40.5944	13.617	86.009
200	TG(18:1_38:5)	200	26.2783	19.084	47.56
201	TG(18:1_38:6)	201	29.2057	14.763	39.047
202	TG(18:2_32:0)	202	45.6326	22.214	80.052
203	TG(18:2_32:2)	203	37.7315	17.959	68.127
204	TG(18:2_34:0)	204	42.4111	13.233	68.323
205	TG(18:2_34:1)	205	43.1154	7.1031	76.283
206	TG(18:2_34:2)	206	41.479	10.375	78.325
207	TG(18:2_34:3)	207	35.1735	10.632	78.674
208	TG(18:2_36:1)	208	52.2298	9.8445	77.925
209	TG(18:2_36:2)	209	47.9998	9.7044	83.861
210	TG(18:2_36:3)	210	52.0779	18.984	97.358
211	TG(18:2_36:4)	211	54.4536	42.574	101.44
212	TG(18:2_36:5)	212	41.6289	40.052	94.152
213	TG(18:2_38:5)	213	25.6874	23.361	68.574
214	TG(18:2_38:6)	214	33.5508	18.495	47.494
215	TG(18:3_32:0)	215	86.2201	83.431	67.142
216	TG(18:3_32:1)	216	63.1533	82.462	118.66
217	TG(18:3_34:0)	217	80.6071	87.885	200
218	TG(18:3_34:1)	218	45.9722	13.149	86.156
219	TG(18:3_34:2)	219	34.371	17.626	86.719
220	TG(18:3_34:3)	220	58.2838	51.628	119.16
221	TG(18:3_36:1)	221	87.2158	200	74.055
222	TG(18:3_36:2)	222	53.9288	20.168	81.467
223	TG(18:3_36:3)	223	39.8039	21.01	94.673
224	TG(20:1_34:1)	224	41.7482	14.219	59.041
225	TG(20:1_34:2)	225	43.6038	14.389	72.237
226	TG(20:1_34:3)	226	54.9789	55.182	200
227	TG(20:2_34:2)	227	28.4788	84.794	128.06
228	TG(20:3_34:1)	228	37.5303	13.451	67.666
229	TG(20:3_36:3)	229	48.5536	55.874	57.186
230	TG(20:4_34:2)	230	38.5671	4.7312	55.763
231	TG(20:4_34:3)	231	29.8994	125.1	56.509
232	TG(20:4_36:2)	232	33.7603	51.195	33.538
233	TG(20:4_36:3)	233	25.5114	24.449	32.724
234	TG(20:5_34:1)	234	34.3897	12.608	83.72
235	TG(20:5_34:2)	235	33.8931	5.5729	52.959
236	TG(20:5_36:3)	236	24.3562	19.323	58.813
237	TG(22:6_32:0)	237	35.6493	17.851	42.137
238	TG(22:6_32:1)	238	28.9612	10.358	46.969
239	TG(22:6_34:1)	239	24.3322	13.687	58.477
240	TG(22:6_34:2)	240	19.3639	12.687	53.906
241	TG(22:6_34:3)	241	33.7386	12.858	57.771

## Sheet: Figure 3a,b
See Supplementary Data 2

## Sheet: Figure 3d
Metablite	Fold change (L+18/L-17)	Fold change (R+2/L-17)
TMAO	1.15911	0.40528
Asn	0.704183	1.11159
Cit	0.876744	0.541857
Cystine	0.398748	1.38046
DOPA	0.897511	0.87125
Orn	0.701169	0.9529
PAG	0.974734	0.156881
ProBetaine	0.754401	0.489949
t4-OH-Pro	0.567365	0.689995
CA	0.547051	0.0813537
DCA	0.59292	0.200234
Spermidine	0.830698	0.443731
Spermine	0.894289	0.662242
FA(18:2)	1.12069	1.15601
3-IPA	0.870334	0.28041
Ind-SO4	1.1512	0.308773
Xanthine	0.145077	0.229248
Cer(d18:1/22:0)	1.57346	1.25743
Cer(d18:1/24:0)	1.14923	0.684059
Cer(d18:1/24:1)	0.952521	0.888732
CE(18:1)	1.15402	0.67275
CE(20:5)	1.83681	0.687484
lysoPC a C16:0	1.40297	0.779433
lysoPC a C17:0	1.26751	0.785915
lysoPC a C18:0	1.85132	0.95903
lysoPC a C18:1	1.38617	0.445495
lysoPC a C18:2	1.40576	0.695554
lysoPC a C20:3	1.41533	0.507203
PC aa C32:2	0.950462	0.494093
PC aa C32:3	1.19312	0.6992
PC aa C34:1	1.27172	0.481941
PC aa C34:3	1.00777	0.667889
PC aa C36:0	1.37778	1.12696
PC aa C36:1	1.73484	0.680149
PC aa C36:2	1.46601	0.921232
PC aa C36:3	1.13103	0.665855
PC aa C36:5	1.39121	0.679138
PC aa C36:6	1.25	0.605694
PC aa C38:0	1.28521	1.10678
PC aa C38:3	1.48844	0.857468
PC aa C38:5	1.22186	0.842416
PC aa C38:6	1.29958	1.18254
PC aa C40:2	1.07201	0.50266
PC aa C40:3	1.37609	0.451251
PC aa C40:4	1.34064	0.744228
PC aa C40:5	1.54759	0.717433
PC aa C40:6	1.8374	1.2684
PC aa C42:4	1.18957	0.753623
PC aa C42:6	1.7269	0.504983
PC ae C34:0	1.40005	0.617059
PC ae C34:1	0.896739	0.714414
PC ae C36:0	1.45829	0.758804
PC ae C36:1	1.24059	0.680841
PC ae C36:3	1.02469	0.614706
PC ae C38:0	1.24094	0.82365
PC ae C38:1	1.25875	0.880368
PC ae C38:3	1.13973	0.810227
PC ae C38:6	1.24259	1.19848
PC ae C40:2	1.20727	0.614795
PC ae C40:5	1.41775	0.754319
PC ae C40:6	1.28344	1.16494
PC ae C42:0	1.16763	0.62921
PC ae C42:1	0.957543	0.628062
PC ae C42:2	1.31217	0.49604
PC ae C42:3	1.09	0.687534
PC ae C44:5	1.41111	0.581569
SM (OH) C14:1	1.4896	1.70822
SM (OH) C22:1	1.51073	1.26191
SM (OH) C22:2	1.28165	1.30994
SM (OH) C24:1	1.22543	1.36145
SM C16:0	1.34888	1.31811
SM C18:0	1.04761	1.74451
SM C24:0	1.41209	0.726424
TG(16:0_36:2)	0.848708	0.0987915
TG(16:0_36:4)	0.526216	0.208339
TG(16:0_36:5)	0.557256	0.173655
TG(16:1_38:5)	0.505547	0.0800214
TG(17:0_36:3)	0.540061	0.120506
TG(17:0_36:4)	0.285093	0
TG(17:1_36:4)	0.24249	0.131909
TG(18:0_36:3)	0.588683	0.16325
TG(18:0_36:4)	0.445347	0.150735
TG(18:1_34:4)	0.620311	0.058953
TG(18:1_35:2)	0.633797	0.253944
TG(18:1_36:3)	0.599758	0.142773
TG(18:1_36:4)	0.478312	0.185262
TG(18:1_36:5)	0.55327	0.267394
TG(18:2_32:0)	0.611399	0.160018
TG(18:2_32:2)	0.587475	0.0962746
TG(18:2_34:2)	0.535522	0.172826
TG(18:2_34:3)	0.581583	0.176908
TG(18:2_36:1)	0.60865	0.128434
TG(18:2_36:2)	0.555916	0.1634
TG(18:2_36:3)	0.417629	0.183811
TG(18:2_36:4)	0.379319	0.188992
TG(18:2_36:5)	0.428176	0.221786
TG(18:3_32:0)	0.655149	0.0913335
TG(18:3_32:1)	0.809989	0.166262
TG(18:3_34:0)	0.388595	0.0394359
TG(18:3_34:1)	0.70177	0.160919
TG(18:3_34:2)	0.57094	0.184662
TG(18:3_34:3)	0.667647	0.134622
TG(18:3_36:2)	0.546271	0.165003
TG(18:3_36:3)	0.423245	0.197605
TG(20:1_34:3)	0.737974	0
TG(20:3_34:1)	0.730024	0.166894
TG(20:4_34:2)	0.51492	0.25277
TG(20:4_36:2)	0.71011	0.23974
TG(20:4_36:3)	0.412579	0.462246

## Sheet: Figure 3e-h 
	PC aa C36:1
		L-17						L+18						R+2
	GC-WT	10.4	16.1	6.91	13.6	10.8	11.3	9.89	9.8	6.49	14.7	12.9	11.3	10.1	11.7	9.69	9.24	9.23	12.5
	FL-WT	12.9	12.7	11	9.72	13	10.4	19.4	24.3	19.2	16.7		18.8	7.84	7.96	8.12	8.09	7.66	7.75
	Citrulline
		L-17						L+18						R+2
	GC-WT	30.1	30.3	32.5	29	23.4	31.5	30.2	24.1	38.4	21.5	25.2	24	41.8	18.3	20.6	28	23.1	42.8
	FL-WT	40.6	32.7	27.3	28.7	25.1	42.7	31.8	26.4	37	28.4		27.2	14.5	11.6	18	23.1	20.5	19.1
	PC aa C40:2
		L-17						L+18						R+2
	GC-WT	0.329	0.342	0.227	0.385	0.277	0.339	0.329	0.269	0.204	0.438	0.366	0.342	0.323	0.303	0.29	0.24	0.319	0.408
	FL-WT	0.4	0.284	0.319	0.296	0.283	0.298	0.363	0.317	0.398	0.311		0.323	0.15	0.135	0.147	0.197	0.133	0.183
	SM(OH) C14:1
		L-17						L+18						R+2
	GC-WT	0.557	0.638	0.59	0.782	0.649	0.583	0.661	0.614	0.537	0.844	0.774	0.714	0.581	0.758	0.921	0.535	0.802	0.473
	FL-WT	0.625	0.552	0.581	0.569	0.555	0.559	0.782	0.952	1.01	0.776		0.779	0.948	0.837	1.16	0.908	0.965	1.06

## Sheet: Figure 4a-d
Metabolite	Change in FL-WT/L+18		Change in FL-KO/L+18		Change in FL-WT/R+2		Change in FL-KO/R+2
	FL-WT/GC-WT		FL-KO/GC-KO		FL-WT/GC-WT		FL-KO/GC-KO
	Fold Change	P-value	Fold Change	P-value	Fold Change	P-value	Fold Change	P-value
Trigonelline	0.898929	0.615196	0.801493	0.364807	0.556897	0.0089823	0.915117	0.585596
TMAO	1.81391	0.0170809	1.31175	0.288072	0.553476	0.0107691	1.00614	0.986985
Ala	0.930737	0.52782	0.915	0.475827	1.1039	0.333875	1.01174	0.944445
Arg	0.931604	0.407734	0.809495	0.241785	0.65711	0.128144	1.10148	0.671208
Asn	0.590397	0.12887	0.74928	0.0942077	1.1135	0.349177	1.02294	0.917811
Asp	2.04952	0.0044971	1.2271	0.197705	1.6477	0.0077743	1.81818	0.0005153
Cys	0.741401	0.0046758	0.779239	0.0078782	0.812171	0.0289924	0.913171	0.387371
Gln	0.878136	0.432792	0.967467	0.545655	1.00548	0.932981	0.87183	0.146386
Glu	1.98072	0.0090103	1.3861	0.0444253	1.14296	0.326794	1.41818	0.0057625
Gly	0.748896	0.0321333	0.786395	0.0125574	0.925629	0.313976	0.896732	0.394188
His	0.745888	0.0986217	0.864987	0.0829161	0.803371	0.0571524	0.864411	0.271693
Ile	0.835667	0.0894745	0.828119	0.245333	0.681759	0.0235256	0.844737	0.288572
Leu	0.853305	0.312847	0.839004	0.307279	0.658256	0.024073	0.855034	0.221803
Lys	0.725707	0.0023207	0.784242	0.048633	0.750185	0.1196	1.11087	0.580277
Met	0.705882	0.0124351	0.649117	0.070682	0.715505	0.0997882	0.890252	0.584722
Phe	0.750638	0.122413	0.847023	0.209652	0.825692	0.04089	0.922769	0.492884
Pro	0.687128	0.0528211	0.725968	0.148865	0.883097	0.410931	0.927139	0.620204
Ser	0.670821	0.0265442	0.73251	0.0146067	1.08114	0.413117	1.0133	0.925921
Thr	0.865145	0.153369	0.770352	0.111275	0.965597	0.800546	0.994714	0.975628
Trp	1.12706	0.164272	1.19277	0.155684	0.78414	0.0356679	0.996272	0.961045
Tyr	0.689898	0.0461832	0.769114	0.269481	0.833756	0.135225	1.07269	0.648782
Val	0.868328	0.174255	0.8173	0.206906	0.66421	0.0139109	0.852016	0.173512
1-Met-His	1.2073	0.0163153	1.12911	0.126072	1.16097	0.104278	1.58519	0.0308142
3-Met-His	1.06134	0.278738	0.925597	0.334133	0.685468	0.084634	1.31151	0.173496
5-AVA	1.16009	0.764163	0.768379	0.646579	0.259375	0.237655	0.598131	0.262407
AABA	0.918784	0.305701	0.793958	0.120904	0.933613	0.594817	1.22072	0.225645
ADMA	0.801395	0.0919442	0.864574	0.253422	0.890338	0.269574	0.976412	0.75543
alpha-AAA	1.32694	0.0030799	1.30631	0.0026683	0.825183	0.0936376	1.25311	0.104024
Anserine	1.14146	0.183618	1.16339	0.271803	0.802091	0.208017	0.787678	0.191923
Betaine	0.737206	0.132086	0.859455	0.101208	0.902733	0.271226	0.83191	0.27181
c4-OH-Pro	1.0097	0.81814	0.949664	0.25867	0.980366	0.68602	1.07377	0.161839
Carnosine	1.42743	0.0881899	1.39231	0.122582	0.814464	0.492806	0.722936	0.3969
Cit	1.10747	0.397334	0.995841	0.976897	0.611684	0.0369099	0.816084	0.265751
Cystine	0.329199	0.0011517	0.29665	0.000214	0.677209	0.007604	0.641308	0.0353481
DOPA	1.08817	0.0779905	1.06815	0.0050607	1.09591	0.0133731	1.16329	0.0001186
HArg	0.765555	0.0076222	0.784078	0.10009	0.72272	0.134078	1.06272	0.721291
HCys	0.989562	0.937168	0.786911	0.162474	0.582278	0.002388	1.03027	0.816263
Kynurenine	1.0281	0.683299	1.12614	0.182959	0.857213	0.0566841	0.999344	0.992556
Met-SO	0.570584	0.062013	0.459917	0.184864	0.675169	0.115501	1.02346	0.907952
Orn	0.698061	0.0143743	0.792153	0.327898	0.756991	0.089891	0.944878	0.804123
PAG	2.19741	0.0599837	2.36454	0.0789727	0.58312	0.0914532	1.29231	0.518242
ProBetaine	0.910088	0.302579	0.863261	0.253029	0.574665	0.0032777	0.858423	0.290315
Sarcosine	0.927259	0.572563	0.809126	0.30348	0.501316	0.014996	0.919943	0.7168
SDMA	0.876522	0.234396	0.939246	0.452453	0.994924	0.947836	1.06667	0.628069
t4-OH-Pro	0.729742	0.0055896	0.656121	0.0016845	0.868527	0.0423932	0.819908	0.195362
CA	0.16673	0.425809	3.73365	0.327625	4.38596	0.0757632	0.0573913	0.407759
DCA	0.173821	0.376795	2.45843	0.361568	0.944904	0.900854	0.56086	0.592635
TCA	0.034488	0.388005	7.19712	0.311924	0.822838	0.46762	0.303519	0.522008
TCDCA	0.039609	0.388609	3.44444	0.352474	0.317568	0.0242059	0.173161	0.442083
TDCA	0.052235	0.383905	1.61539	0.521441	0.834101	0.683976	0.378875	0.412567
TMCA	0.028484	0.385035	7.71906	0.313521	0.633691	0.0859012	0.260278	0.495122
beta-Ala	1.37377	0.147692	1.09048	0.459038	1.03505	0.781428	0.842209	0.306759
Dopamine	1.00901	0.533656	1.01577	0.381593	0.999427	0.979654	0.993176	0.713436
GABA	0.762829	0.688042	1.14475	0.193151	0.665339	0.125372	0.610926	0.471225
Histamine	3.39164	0.0067713	1.69778	0.147042	0.666808	0.150504	0.997264	0.993163
Putrescine	1.31792	0.229339	1.0327	0.832858	0.91002	0.447637	0.766847	0.0024082
Spermidine	1.76015	0.0729618	1.18873	0.381046	0.986526	0.891821	0.822636	0.133511
Spermine	1.34361	0.112872	0.930612	0.490679	1.185	0.0133805	0.977296	0.724398
AconAcid	1.70256	0.0037752	1.68685	0.0009981	0.884194	0.454558	1.11009	0.554384
HipAcid	1.88175	0.0541318	1.55058	0.210197	0.360623	0.0002363	0.52181	0.0454807
Lac	1.56832	0.0130441	1.374	0.040785	0.993954	0.960924	1.22192	0.0825534
p-Cresol-SO4	1.63922	0.101965	2.41008	0.0510734	0.563285	0.164902	6.07291	0.108193
AA	1.54797	0.0062454	1.20049	0.136415	1.52424	0.0009785	1.39157	0.0079858
DHA	1.65813	0.0238231	1.40137	0.0616712	1.33021	0.0377333	1.22181	0.209038
EPA	1.77273	0.0041066	1.49151	0.0081317	1.12455	0.296304	0.991495	0.930958
FA(18:1)	1.82377	0.0070265	1.02334	0.904699	1.7301	0.0021422	1.58431	0.0294586
FA(18:2)	1.21186	0.266551	0.893814	0.519079	1.37074	0.0371015	1.3463	0.0975211
FA(20:1)	1.36136	0.295586	0.599733	0.10613	1.2935	0.140183	0.998193	0.995166
FA(20:2)	1.52612	0.227305	0.843139	0.363301	1.94207	0.0034339	1.49941	0.0976712
FA(20:3)	2.07868	0.0196796	1.39156	0.224391	1.81036	0.0027125	1.50508	0.157354
3-IAA	1.03256	0.797502	1.10088	0.72355	0.658143	0.0952392	0.825556	0.329423
3-IPA	1.71669	0.0021757	1.63864	0.0311587	0.34029	0.0182426	0.830552	0.638353
Ind-SO4	1.35604	0.315693	1.50942	0.251725	0.422272	0.0596892	0.968472	0.888091
Indole	1.00753	0.936715	1.06151	0.483986	0.826806	0.10249	1.09794	0.195357
Xanthine	1.22462	0.729424	4.04016	0.182117	1.53924	0.367607	1.13375	0.785152
Choline	1.61501	0.0279479	1.32885	0.0182949	1.07653	0.53772	1.18052	0.0595744
C2	1.3899	0.0226358	1.30333	0.0567069	1.26907	0.0620362	1.41197	0.192559
C4	1.4949	0.000474	1.19708	0.241024	0.848525	0.226906	0.753219	0.109362
Cer(d18:1/22:0)	1.51121	0.0159875	1.01727	0.863488	0.956943	0.618381	0.9524	0.741245
Cer(d18:1/23:0)	1.43755	0.0103503	0.867391	0.0831561	1.38384	0.113207	1.01337	0.927424
Cer(d18:1/24:0)	1.675	0.0011593	1.00979	0.915492	0.888682	0.270573	0.771623	0.154145
Cer(d18:1/24:1)	1.15369	0.122588	0.839838	0.0438492	1.08122	0.484685	0.976847	0.835332
CE(18:0)	1.54867	0.325375	0.80328	0.627496	2.55556	0.287159	0.790629	0.732782
CE(18:1)	1.34849	0.017605	0.958936	0.753075	0.947087	0.551507	0.718809	0.0821853
CE(18:2)	1.16464	0.218885	1.03304	0.643775	0.775837	0.0005086	0.70609	0.0368056
CE(20:4)	0.912318	0.388854	0.933167	0.485723	1.29001	0.0041685	0.969075	0.708329
CE(20:5)	1.26544	0.133435	1.10564	0.27191	0.622106	0.0006489	0.518526	0.0112284
CE(22:6)	1.15681	0.330842	0.93209	0.632753	1.10526	0.369194	0.987626	0.920921
DG(17:0_18:1)	1.15036	0.282054	0.79193	0.186086	0.953286	0.897643	0.39152	0.0611507
lysoPC a C14:0	1.7785	5.991e-06	1.26289	0.0148789	1.22438	0.0043081	1.32811	0.0006288
lysoPC a C16:0	1.4407	0.0008512	1.14975	0.0657802	0.915452	0.0480277	0.993648	0.946091
lysoPC a C16:1	1.76214	5.39e-05	1.1827	0.0177411	0.869215	0.0189822	0.947782	0.643879
lysoPC a C17:0	1.21511	0.0409211	1.18243	0.0642056	0.943548	0.288064	0.928876	0.239468
lysoPC a C18:0	1.63171	0.0003251	1.35312	0.0036924	0.963866	0.211376	0.993143	0.940185
lysoPC a C18:1	1.76081	0.0002502	1.09831	0.251409	0.822328	0.0012992	0.874534	0.172885
lysoPC a C18:2	1.31204	0.0179871	0.932311	0.432675	0.806418	0.0234855	0.957461	0.771139
lysoPC a C20:3	1.49576	0.0079036	1.03222	0.710967	0.996098	0.958223	0.828452	0.11586
lysoPC a C20:4	0.992887	0.93316	0.87748	0.135363	1.18056	0.0171997	1.16805	0.119965
PC aa C30:0	1.15714	0.0086619	0.958178	0.577055	0.839581	0.0157282	0.940387	0.49312
PC aa C32:0	1.04591	0.5862	0.843077	0.0469317	0.879557	0.204137	0.951828	0.695077
PC aa C32:1	1.88471	0.0004954	0.993506	0.950883	0.854811	0.0607673	0.816698	0.168738
PC aa C32:2	1.30164	0.0409684	0.766818	0.0414119	0.57383	0.0018039	0.67662	0.105912
PC aa C32:3	1.24385	0.0663284	0.901357	0.337745	0.648368	3.864e-05	0.658748	0.0306828
PC aa C34:1	1.75064	0.0015556	1.02205	0.800409	0.773471	0.0099296	0.788142	0.15778
PC aa C34:2	1.10122	0.464434	0.79858	0.0789217	0.739319	0.0127486	0.848676	0.459725
PC aa C34:3	1.10783	0.441033	0.765397	0.0065774	0.663027	0.0007539	0.712183	0.0703891
PC aa C34:4	0.996624	0.979124	0.687778	0.0040744	0.676808	0.0081796	0.66124	0.0190384
PC aa C36:0	1.17678	0.0829065	0.984709	0.812373	0.779862	0.0143673	0.942565	0.6846
PC aa C36:1	1.81438	0.0005848	1.16726	0.0961692	0.759206	0.0012625	0.787577	0.112455
PC aa C36:2	1.23556	0.0684084	0.928534	0.465968	0.738045	0.0104965	0.769276	0.200086
PC aa C36:3	1.15497	0.182531	0.837842	0.0955773	0.762341	0.0162457	0.701401	0.0932758
PC aa C36:4	0.861163	0.164277	0.735216	0.0051287	1.11627	0.030173	1.00782	0.931002
PC aa C36:5	1.26848	0.0422505	0.865161	0.215589	0.605417	0.0115823	0.617861	0.0860012
PC aa C36:6	1.21113	0.153162	0.818998	0.0406386	0.6365	0.0008644	0.640268	0.0104425
PC aa C38:0	1.13069	0.253654	1.02607	0.661092	0.82252	0.0011377	0.897568	0.366764
PC aa C38:3	1.31399	0.0529957	1.02152	0.79168	0.876326	0.0949049	0.70177	0.0261586
PC aa C38:4	0.986399	0.897629	0.933628	0.502711	1.32197	0.0012054	1.09439	0.311295
PC aa C38:5	1.17169	0.112949	0.918681	0.238168	0.932541	0.277125	0.73886	0.0055914
PC aa C38:6	1.13282	0.392739	0.89016	0.147792	1.15764	0.0714609	1.03632	0.757729
PC aa C40:2	1.05462	0.663094	0.829557	0.106542	0.501859	9.157e-05	0.497783	0.0027994
PC aa C40:3	1.08739	0.561546	0.797315	0.0955173	0.390882	0.0003152	0.406535	0.0069167
PC aa C40:4	1.20777	0.148865	1.04325	0.577667	0.733533	0.0045019	0.721406	0.0314734
PC aa C40:5	1.39365	0.0172054	1.08172	0.282876	0.767418	0.0086425	0.611031	0.0022104
PC aa C40:6	1.44679	0.0259155	1.18192	0.082118	1.14008	0.0669121	1.08502	0.525349
PC aa C42:1	1.35959	0.0282534	1.35172	0.0160826	0.665281	0.0659361	1.00778	0.958338
PC aa C42:2	1.30822	0.007782	0.933333	0.282536	0.651026	0.0097811	0.748718	0.170204
PC aa C42:4	1.0403	0.817359	0.887715	0.175904	0.706522	0.0004	0.569906	0.0019503
PC aa C42:5	0.98995	0.932406	0.772022	0.0411441	0.562038	8.844e-05	0.522976	0.0074436
PC aa C42:6	1.50449	0.0112346	1.3098	0.0138569	0.518251	3.391e-05	0.595605	0.0190669
PC ae C30:1	1.1529	0.342008	0.764758	0.0287337	0.690196	0.0362574	0.750453	0.0419915
PC ae C30:2	1.35072	0.0542991	1.06794	0.61872	1.15736	0.225901	0.737968	0.445766
PC ae C32:1	1.15423	0.122936	0.970821	0.667017	0.836013	0.0400697	0.900559	0.31876
PC ae C32:2	1.23963	0.102185	0.981031	0.820029	0.784158	0.0248231	0.779798	0.0747617
PC ae C34:0	1.39055	0.0007902	1.18465	0.022896	0.576468	0.0015047	0.71025	0.0597562
PC ae C34:1	1.125	0.212762	0.916994	0.250098	0.851772	0.0108274	0.906093	0.28493
PC ae C34:2	0.976697	0.822416	0.833588	0.10286	0.677396	0.0061406	0.742584	0.0997814
PC ae C34:3	1.22817	0.0272147	0.908971	0.299335	0.605333	0.0022471	0.684854	0.0370427
PC ae C36:0	1.21994	0.0317532	1.02845	0.687709	0.566493	0.0001574	0.656269	0.0288999
PC ae C36:1	1.3299	0.0103351	1.02371	0.741206	0.798319	0.0026317	0.840376	0.147872
PC ae C36:2	0.987532	0.900367	0.839524	0.114706	0.794311	0.033364	0.779073	0.178414
PC ae C36:3	1.02482	0.817079	0.81766	0.0630878	0.600125	0.000424	0.598344	0.0132435
PC ae C36:4	0.983607	0.855599	0.854608	0.0264956	0.937118	0.31365	0.922619	0.49387
PC ae C36:5	1.08816	0.430922	0.8155	0.0644568	0.860952	0.231096	0.942616	0.715061
PC ae C38:0	1.18325	0.241229	0.886417	0.113438	0.936121	0.270871	0.751122	0.0200863
PC ae C38:1	1.14	0.213198	0.865269	0.241067	0.80618	0.0148433	0.772012	0.0892016
PC ae C38:2	0.997381	0.976885	0.815918	0.1377	0.892621	0.219592	0.84582	0.37297
PC ae C38:3	1.04984	0.631347	0.848322	0.0341844	0.852871	0.0348675	0.664615	0.0121166
PC ae C38:4	0.850985	0.0648208	0.817219	0.0196557	1.05337	0.374476	0.942857	0.38977
PC ae C38:5	1.01272	0.894632	0.89932	0.18556	0.891386	0.108532	0.90251	0.399259
PC ae C38:6	1.09362	0.357894	0.959652	0.503594	0.850123	0.010436	0.89361	0.337226
PC ae C40:1	1.01703	0.909123	0.869008	0.108608	0.930659	0.546643	0.705308	0.0348697
PC ae C40:2	1.27465	0.0573812	1.08857	0.25989	0.724666	0.000967	0.755423	0.0118819
PC ae C40:3	1.23804	0.0162769	1.14401	0.152567	0.963648	0.609241	0.817283	0.081247
PC ae C40:4	0.919513	0.311773	0.827237	0.0285096	1.06411	0.230069	0.921185	0.10859
PC ae C40:5	1.41816	0.0004909	1.21376	0.0078628	0.704828	0.0028158	0.818455	0.1654
PC ae C40:6	1.06297	0.590575	1.02061	0.682156	0.987885	0.816419	0.970884	0.771009
PC ae C42:0	1.15644	0.247257	0.893176	0.0827219	0.73375	0.0033799	0.675823	0.0004466
PC ae C42:1	0.920405	0.563362	0.843945	0.111414	0.818974	0.198154	0.61629	0.0060267
PC ae C42:2	1.40598	0.0310628	1.05129	0.525901	0.791045	0.0277502	0.62069	0.0216136
PC ae C42:3	1.10287	0.482705	0.983591	0.864553	0.881219	0.380505	0.690879	0.0370668
PC ae C44:5	1.40739	0.0194209	1.10413	0.350748	0.754443	0.0131589	0.729329	0.0230554
SM (OH) C14:1	1.24488	0.0336717	1.1195	0.15181	1.44423	0.0054307	1.15831	0.330284
SM (OH) C16:1	0.891395	0.378227	0.834469	0.15391	1.2016	0.0142917	1.184	0.20808
SM (OH) C22:1	1.50776	0.0091333	1.56432	0.0113495	1.06773	0.716836	0.952922	0.839103
SM (OH) C22:2	1.20074	0.116291	1.04162	0.639241	1.1208	0.382515	1.02587	0.857794
SM (OH) C24:1	0.980769	0.884138	0.932768	0.624667	1.01304	0.913176	0.937824	0.726582
SM C16:0	1.29234	0.0048657	1.04777	0.463161	1.04814	0.357848	1.03928	0.679428
SM C16:1	1.25113	0.0328383	0.917647	0.20158	0.929537	0.124359	0.95	0.680039
SM C18:0	1.19594	0.0429823	1.07418	0.481536	1.39039	0.0014135	1.6876	0.0006051
SM C18:1	1.27086	0.0413463	1.06257	0.370531	1.30478	0.0044359	1.604	0.0026875
SM C24:0	1.42575	0.0145491	1.1442	0.132768	0.705562	0.001732	0.67871	0.0411701
SM C24:1	1.16439	0.170118	0.916846	0.295979	0.900061	0.362576	0.883984	0.376954
TG(16:0_34:4)	2.34448	0.0228864	0.38294	0.0834218	0.036543	0.0052399	0.266274	0.381752
TG(16:0_36:2)	2.34594	0.0165547	0.446256	0.160088	0.245657	0.0846937	0.449194	0.352089
TG(16:0_36:3)	1.53253	0.146144	0.405188	0.0788336	0.267014	0.0403309	0.527067	0.407297
TG(16:0_36:4)	1.04102	0.883193	0.322878	0.0570461	0.258666	0.0418021	0.55299	0.408295
TG(16:0_36:5)	1.19902	0.490555	0.319557	0.117412	0.192734	0.0316983	0.468354	0.346298
TG(16:0_38:4)	1.45618	0.186309	0.400726	0.0710065	0.227308	0.0248365	0.363196	0.362489
TG(16:1_36:3)	1.53006	0.147986	0.435115	0.0331462	0.307959	0.0304243	0.539976	0.332726
TG(16:1_36:4)	1.03071	0.915915	0.41022	0.0492111	0.279438	0.0220841	0.505344	0.323144
TG(16:1_36:5)	0.707242	0.507414	0.493343	0.0327132	0.218879	0.0258013	0.335224	0.269158
TG(16:1_38:5)	2.21729	0.102306	0.539322	0.153362	0.17712	0.0174207	0.298683	0.0870511
TG(17:0_36:3)	1.69944	0.239802	0.208949	0.102379	0.289362	0.082411	0.7361	0.602211
TG(17:0_36:4)	1.52854	0.562579	0.166244	0.18391	0	0.013267	1.07082	0.95665
TG(17:1_36:4)	1.184	0.836797	0.24635	0.0738779	0.12418	0.0276436	0.81879	0.819272
TG(18:0_36:2)	1.47878	0.155378	0.558808	0.155993	0.399909	0.0885789	0.646429	0.486901
TG(18:0_36:3)	1.32515	0.268787	0.253144	0.0635055	0.243543	0.03731	0.493977	0.351514
TG(18:0_36:4)	1.14494	0.701343	0.332187	0.125271	0.206459	0.0294633	0.415251	0.194167
TG(18:0_36:5)	0.842058	0.537922	0.528165	0.105012	0.439542	0.0254216	0.792136	0.619802
TG(18:1_34:1)	2.53294	0.0126234	0.438919	0.155462	0.228849	0.0823861	0.413784	0.350994
TG(18:1_34:2)	1.94703	0.0310292	0.438705	0.107032	0.280408	0.052748	0.50561	0.37049
TG(18:1_34:3)	1.72407	0.0702767	0.442116	0.0469783	0.264765	0.0408635	0.481378	0.280039
TG(18:1_34:4)	1.6136	0.138914	0.24768	0.0694377	0.112362	0.0211916	0.348214	0.292384
TG(18:1_35:2)	1.52442	0.0988544	0.220101	0.13827	0.495673	0.040631	0.483442	0.272083
TG(18:1_36:1)	2.00029	0.0080993	0.394545	0.0885156	0.27182	0.0366684	0.454171	0.305648
TG(18:1_36:2)	1.97662	0.0138707	0.500196	0.118142	0.292834	0.0661898	0.60835	0.436221
TG(18:1_36:3)	1.15126	0.564961	0.35927	0.0801465	0.215016	0.0441138	0.517271	0.390119
TG(18:1_36:4)	0.880259	0.66073	0.244409	0.114146	0.174297	0.0414039	0.438197	0.330405
TG(18:1_36:5)	0.987294	0.957108	0.328301	0.102215	0.254149	0.0525851	0.436166	0.283594
TG(18:1_38:5)	1.21057	0.359631	0.596397	0.144372	0.235906	0.0176228	0.528745	0.226565
TG(18:1_38:6)	1.25129	0.405269	0.593896	0.075749	0.395599	0.0741764	0.559443	0.301876
TG(18:2_32:0)	1.54763	0.100185	0.350052	0.129827	0.242737	0.0605758	0.47765	0.379347
TG(18:2_32:2)	1.44099	0.195459	0.488381	0.101129	0.206295	0.0314772	0.548532	0.365
TG(18:2_34:0)	1.45485	0.147299	0.436212	0.108844	0.284729	0.0405446	0.477726	0.330654
TG(18:2_34:1)	1.51373	0.156626	0.377865	0.0955804	0.269013	0.0488326	0.50924	0.341746
TG(18:2_34:2)	1.11407	0.698937	0.328808	0.0574985	0.239871	0.0399984	0.51723	0.340859
TG(18:2_34:3)	0.965331	0.901833	0.317309	0.027054	0.229896	0.0220291	0.517027	0.348998
TG(18:2_36:1)	1.20746	0.462665	0.330223	0.0596606	0.198057	0.0319855	0.443272	0.28847
TG(18:2_36:2)	1.12519	0.660426	0.295286	0.0686214	0.216477	0.0417233	0.482746	0.346299
TG(18:2_36:3)	0.77685	0.417301	0.197917	0.118725	0.157675	0.0355625	0.433669	0.32534
TG(18:2_36:4)	0.705895	0.338587	0.149116	0.156436	0.132629	0.0283216	0.390451	0.314546
TG(18:2_36:5)	0.72468	0.31886	0.223342	0.175357	0.141319	0.0407629	0.3528	0.250532
TG(18:2_38:5)	0.8444	0.516999	0.509861	0.0938534	0.368728	0.0430209	0.585893	0.205389
TG(18:2_38:6)	0.818987	0.474402	0.496017	0.0106457	0.443365	0.0260573	0.593794	0.212401
TG(18:3_32:0)	1.98188	0.1593	0.31953	0.24482	0.127703	0.134601	0.515751	0.44451
TG(18:3_32:1)	2.45629	0.0051214	0.362542	0.0796846	0.360197	0.126864	0.536459	0.483972
TG(18:3_34:0)	1.01589	0.978436	0.280882	0.0419991	0.055617	0.0707563	0.183001	0.163157
TG(18:3_34:1)	1.39408	0.22098	0.397403	0.135111	0.205925	0.0523084	0.412407	0.333433
TG(18:3_34:2)	1.14514	0.635529	0.358546	0.0845266	0.222789	0.0604176	0.417444	0.245525
TG(18:3_34:3)	1.21067	0.601409	0.302812	0.0447703	0.218857	0.0767529	0.410754	0.281296
TG(18:3_36:1)	1.14866	0.756833	0.062512	0.0172605	0.102345	0.0248017	0.477969	0.280917
TG(18:3_36:2)	1.20927	0.433967	0.374074	0.165106	0.209025	0.0394833	0.422599	0.303793
TG(18:3_36:3)	0.767276	0.400316	0.25461	0.0979201	0.16539	0.0314546	0.382306	0.286312
TG(20:1_34:1)	1.7835	0.0562638	0.370515	0.245827	0.261098	0.105959	0.389245	0.365356
TG(20:1_34:2)	1.4605	0.165169	0.311264	0.116568	0.216726	0.0317476	0.312533	0.115063
TG(20:1_34:3)	2.50761	0.0564034	0.371199	0.134966	0	0.0677644	0.266157	0.209003
TG(20:2_34:2)	0.888339	0.781768	0.251196	0.0665516	0.148768	0.0556011	0.279384	0.298054
TG(20:3_34:1)	1.78619	0.0676427	0.431042	0.157693	0.306064	0.103195	0.331459	0.351656
TG(20:3_36:3)	1.00983	0.975369	0.511269	0.134602	0.894432	0.837126	0.66876	0.409933
TG(20:4_34:2)	0.956494	0.864576	0.327758	0.0401461	0.274267	0.0430691	0.529439	0.3268
TG(20:4_34:3)	0.46392	0.0353486	0.130696	0.0039763	0.488259	0.152963	0.5002	0.267594
TG(20:4_36:2)	1.08264	0.661005	0.432025	0.107442	0.35174	0.0830121	0.880535	0.714454
TG(20:4_36:3)	0.55727	0.102524	0.401712	0.012016	0.466739	0.0707707	0.665253	0.176719
TG(20:5_34:1)	1.40981	0.193255	0.672105	0.266036	0.096846	0.0336776	0.286359	0.181641
TG(20:5_34:2)	1.14433	0.638927	0.562162	0.0313472	0.294523	0.0374442	0.358217	0.165675
TG(20:5_36:3)	0.730146	0.228955	0.520721	0.0529052	0.305454	0.0147166	0.493777	0.268924
TG(22:6_32:0)	1.83954	0.0357826	0.735238	0.403978	0.303911	0.0271217	0.791899	0.693859
TG(22:6_32:1)	1.96656	0.0206718	0.795893	0.407495	0.263051	0.0145052	0.663638	0.251282
TG(22:6_34:1)	1.41862	0.182375	0.624883	0.13915	0.347273	0.0407339	0.546885	0.266723
TG(22:6_34:2)	0.985484	0.963676	0.571141	0.0326636	0.367235	0.0176541	0.545156	0.16763
TG(22:6_34:3)	0.875895	0.701489	0.583224	0.009048	0.291343	0.0131872	0.540069	0.204995

[truncated: 8 more sheets: Figure 4e-h, Figure 4i-m, Figure 5a, Figure 5b, Figure 5c,d, Figure 5f,g, Figure 6, Figure 7]
